# Supplementary material for: Isotopic compositions of ground ice in near-surface permafrost in relation to vegetation and microtopography at the Taiga–Tundra boundary in the Indigirka River lowlands, northeastern Siberia
Source: PLoS One. 2019 Oct 10;14(10):e0223720. doi: 10.1371/journal.pone.0223720 (PMC6786563; doi:10.1371/journal.pone.0223720)
Supplement: S1 File — (XLSX) [file pone.0223720.s009.xlsx]

## Sheet: Sheet1
	Sampling point	Organic layer depth (cm)	Relative elevation (m)	Depth (cm)	Gravimetric water content (%)	δD (‰)	δ18O (‰)	d-excess (‰)				year	δD (‰)	δ18O (‰)	d-excess (‰)
	B1	12	no data	0 - 10	106.6	-160	-21.4	11			Indigirka mainstream	2011	-170	-21.9	5
				10 - 20	79.9	-159	-21.4	12					-167	-21.4	4
				20 - 30	34.8	-163	-21.1	6					-163	-20.7	2
				30 - 40	28.1	-165	-22.2	13					-164	-20.8	2
				40 - 50	38.9	-158	-20.4	5					-163	-20.9	4
				50 - 60	134.8	-168	-22.3	11					-164	-21.2	5
				60 - 70	170.4	-170	-22.7	12					-164	-21	3
				70 - 80	148.5	-178	-23.4	10					-164	-20.8	2
				80 - 90	118.6	-182	-23.6	7					-164	-20.9	3
	B2	20	no data	0 - 10	no data	-152	-20.3	10					-164	-20.9	3
				10 - 20	no data	-153	-20.4	10					-160	-20.5	4
				20 - 30	no data	-152	-20.3	10				2012	-177	-22.9	6
				30 - 40	77.2	-155	-20.1	6					-169	-21.6	3
				40 - 50	61	-156	-19.7	1					-169	-21.9	6
				50 - 60	82.5	-159	-20.4	4					-161	-20.9	6
				60 - 70	69	-174	-22.7	7					-158	-20.3	5
				70 - 80	71.4	-188	-24	5					-164	-21.2	5
				80 - 90	80.3	-188	-24.2	6					-162	-21.2	7
	B3	13	no data	3 - 13	74.9	-140	-19.4	16					-160	-20.6	5
				13 - 26	77.6	-141	-19	10					-175	-22.5	5
				26 - 40	47.4	-146	-19.5	10					-167	-21.6	6
				40 - 48	96.2	-154	-20.5	11					-165	-21.4	6
				48 - 56	130.4	-166	-22.3	12					-164	-21.2	6
				56 - 66	109.4	-163	-21.4	8					-163	-21.1	5
				66 - 77	87.6	-171	-22.3	8					-164	-21.3	7
				77 - 86	42.8	-177	-23.1	8					-165	-21.4	6
				86 - 103	92.4	-185	-24.1	8					-163	-21.3	7
	B4	28	no data	8 - 28	no data	-138	-18.2	7					-160	-20.8	6
				28 - 40	no data	-149	-19.6	7					-161	-20.8	5
				40 - 47	66.9	-153	-19.7	4					-168	-21.8	7
				47 - 55	112.6	-156	-19.7	1					-164	-21.2	5
				55 - 64	105.2	-159	-19.8	-1					-167	-21.5	5
				64 - 74	126.3	-170	-21.8	4					-166	-21.3	5
				74 - 85	92.8	-176	-22.7	5					-161	-21	7
				85 - 92	84.1	-179	-23.2	6					-159	-20.8	7
	K1	20	65	0 - 10	163	-143	-18.5	5					-175	-22.7	6
				10 - 20	222.2	-156	-21.3	15					-165	-21.3	5
				20 - 30	174.1	-144	-19.7	13					-161	-21.1	8
				30 - 40	62.7	-156	-21.1	12					-162	-21.1	7
				40 - 50	60	-161	-21.6	12					-161	-20.8	6
				50 - 60	72.3	-168	-22.4	12			Indigirka tributary	2011	-165	-21	3
				60 - 70	339.1	-165	-21.6	8					-165	-21	3
				70 - 80	126	-177	-23.1	8					-164	-20.9	4
				80 - 90	147.2	-180	-23.4	7					-165	-20.9	2
	K2	20	46	0 - 10	578.3	-147	-19.5	9					-165	-20.9	3
				10 - 20	571.3	-156	-21.1	13					-165	-20.9	2
				20 - 30	341	-157	-21.3	14					-171	-21.8	4
				30 - 40	156.4	-156	-20.7	10					-166	-21.3	4
				40 - 50	92.9	-159	-20.8	7					-160	-20.8	6
				50 - 60	100.7	-166	-21.3	5					-161	-20.8	6
				60 - 70	107.3	-171	-21.7	3					-150	-19.3	4
				70 - 80	315.3	-171	-21.6	2					-164	-20.9	3
				80 - 90	78.1	-178	-22.6	3					-161	-20.3	2
	K3	15	30	0 - 10	no data	-162	-21.7	11					-160	-20	0
				10 - 20	no data	-167	-22.1	10					-159	-19.9	0
				20 - 30	no data	-166	-22	10				2012	-140	-18.5	8
				30 - 40	67.7	-169	-21.9	6					-141	-18.4	6
				40 - 50	89.6	-169	-21.8	5					-143	-18.3	4
				50 - 60	66.5	-174	-22.3	5					-161	-20.7	4
				60 - 70	86.2	-167	-21.1	2					-155	-20.2	7
				70 - 80	96.7	-169	-21.3	1					-149	-19.6	8
				80 - 90	88.6	-175	-22.3	3					-150	-19.6	7
	K4	70	49	0 - 10	220	-156	-19.9	4					-148	-19.1	4
				10 - 20	388.6	-177	-24.1	15					-147	-19	4
				20 - 30	550.6	-166	-22	11					-148	-18.7	2
				30 - 40	179.2	-149	-19.9	9					-149	-18.9	2
				40 - 50	190.8	-151	-19.9	8					-149	-18.9	3
				50 - 60	110.8	-157	-20.2	5					-145	-18.7	5
				60 - 70	119.2	-160	-20.4	4					-142	-18.6	7
				70 - 80	80.7	-165	-20.8	2
				80 - 90	83.9	-169	-21.3	1
	K5	80	49	0 - 10	325.8	-147	-18.3	-1
				10 - 20	534.5	-164	-21.7	10
				20 - 30	703.5	-152	-20.2	9
				30 - 40	163.8	-159	-20.5	5
				40 - 50	99.9	-162	-20.6	3
				50 - 60	48.2	-176	-22.2	2
				60 - 70	55.1	-176	-22.2	2
				70 - 80	84.4	-171	-21.7	2
				80 - 90	117.8	-172	-21.7	2
	K6	40	45	0 - 10	750	-151	-20.2	10
				10 - 20	359.5	-156	-20.9	11
				20 - 30	213.9	-156	-21.1	12
				30 - 40	87.6	-158	-20.7	8
				40 - 50	63.2	-164	-21.3	7
				50 - 60	58.6	-164	-21.1	5
				60 - 70	63	-167	-21.2	3
				70 - 80	44.4	-168	-21.6	4
				80 - 90	75.6	-174	-22.1	3
	K7	12	50	50 - 60	115.4	-170	-22.3	9
				60 - 67	916.7	-167	-21.8	8
				67 - 73	327.9	-188	-24.7	9
				73 - 75	275	-193	-25.4	10
				75 - 85	148.8	-189	-24.8	9
				85 - 90	542.1	-176	-22.9	8
				90 - 95	236.2	-174	-22.4	5
				95 - 100	98.3	-173	-22	3
	K8	33	29	3 - 13	270.5	-168	-22.3	10
				13 - 26	120.4	-168	-22.1	9
				26 - 35	137.9	-159	-21	10
				35 - 43	201.6	-173	-23.2	13
				43 - 50	456.3	-181	-23.9	10
				50 - 57	429.2	-185	-24	7
				57 - 64	345.2	-186	-24	6
				64 - 72	119.5	-180	-23	4
				72 - 81	110.8	-177	-22.3	1
				81 - 89	153.8	-179	-22.3	0
				89 - 98	92.7	-181	-22.5	-1
	K9	20	37	20 - 28	98.8	-161	-21.5	11
				28 - 37	no data	no data	no data	no data
				37 - 45	29.8	-155	-20.7	11
				45 - 53	194.1	-161	-21.5	11
				53 - 63	843.8	-165	-21.8	10
				63 - 76	138.5	-176	-23.3	11
				76 - 86	212.8	-175	-22.9	9
				86 - 99	165.3	-165	-20.9	2
	K10	30	5	5 - 20	no data	-159	-21	10
				20 - 30	no data	-164	-21.5	8
				30 - 46	118.5	-172	-22.4	7
				46 - 56	124.5	-174	-22.3	4
				56 - 68	170.5	-176	-22	1
				68 - 80	124.1	-171	-21.3	0
				80 - 88	125.9	-167	-20.4	-4
				88 - 97	112.1	-169	-20.7	-4
	K11	33	6	5 - 22	no data	-160	-21.1	8
				22 - 33	no data	-162	-21.2	8
				33 - 41	123.5	-165	-21.6	8
				41 - 51	68.2	-168	-21.8	7
				51 - 57	124.9	-170	-21.3	1
				57 - 66	93.3	-175	-21.9	0
				66 - 75	118.5	-173	-21.8	1
				75 - 84	79	-175	-22	0
				84 - 92	88.9	-168	-20.8	-1
				92 - 104	75.9	-168	-20.6	-4
	K12	36	19	4 - 15	684.7	-143	-18.7	6
				15 - 30	707.6	-155	-20.5	9
				30 - 36	137.7	-156	-20.6	9
				36 - 44	65.9	-158	-20.6	7
				44 - 54	101.3	-166	-21.6	7
				54 - 62	148	-168	-21.6	5
				62 - 71	160.8	-173	-22.3	5
				71 - 78	110.8	-174	-22.2	3
				78 - 83	103.6	-172	-22	4
				83 - 91	82.2	-170	-21.6	3
				91 - 102	90.9	-170	-21.4	2
	V1	20	no data	0 - 10	184.6	-121	-16.1	8
				10 - 20	58.8	-139	-18.7	10
				20 - 30	149.1	-148	-19.9	11
				30 - 40	106	-158	-21.1	10
				40 - 50	109	-159	-21.2	11
				50 - 60	105.3	-161	-21.7	13
				60 - 70	107.8	-162	-21.6	11
				70 - 80	81.6	-165	-21.6	8
				80 - 90	130	-162	-21.1	7
	V2	22	no data	0 - 10	no data	-116	-15.5	8
				10 - 20	no data	-143	-19.2	11
				20 - 30	no data	-149	-20.4	14
				30 - 40	69.3	-156	-21.1	13
				40 - 50	138	-158	-21.2	11
				50 - 60	88.4	-170	-22.8	13
				60 - 70	105	-169	-22.4	11
				70 - 80	59	-169	-22.6	12
				80 - 90	50.3	-173	-22.9	10
	V3	48	no data	0 - 10	98.7	no data	no data	no data
				10 - 20	52.2	no data	no data	no data
				20 - 30	40	no data	no data	no data
				30 - 42	66.6	no data	no data	no data
				42 - 50	58.9	-161	-21.7	13
				50 - 58	99.8	-174	-23.8	16
				58 - 68	87.5	-169	-22.9	14
				68 - 77	140	-165	-21.8	10
				77 - 86	98.1	-167	-21.4	5
				86 - 98	123.6	-168	-21.6	5
	V4	30	no data	5 - 20	no data	-150	-20.1	11
				20 - 30	no data	-154	-20.5	10
				30 - 40	no data	-158	-20.9	9
				40 - 58	21.9	no data	no data	no data
				58 - 64	no data	no data	no data	no data
				64 - 70	40.2	-168	-22.1	8
				70 - 81	47.1	-168	-22.1	9
				81 - 86	44.5	-164	-21.4	7
				86 - 94	50.2	-165	-21.1	4
	A1	10	no data	0 - 10	261	-115	-15.6	9
				10 - 20	61.7	-120	-16.2	10
				20 - 30	49.9	-146	-19.8	12
				30 - 40	39.3	-154	-20.9	13
				40 - 50	98.2	-162	-21.8	13
				50 - 60	106.7	-170	-22.9	13
				60 - 70	125.3	-179	-23.8	11
				70 - 80	84.3	-185	-24.6	12
				80 - 90	123.3	-183	-24.2	11
	A2	15	no data	0 - 10	220.8	-116	-15.3	6
				10 - 20	119.7	-147	-19.7	11
				20 - 30	100.2	-158	-21.3	12
				30 - 40	133.9	-162	-21.6	10
				40 - 50	81.5	-162	-21.7	11
				50 - 60	171.8	-164	-21.7	9
				60 - 70	83.8	-169	-22.2	9
				70 - 80	85.9	-169	-22.2	9
				80 - 90	81.3	-168	-22.1	9
