# Supplementary material for: Isotopic compositions of ground ice in near-surface permafrost in relation to vegetation and microtopography at the Taiga–Tundra boundary in the Indigirka River lowlands, northeastern Siberia
Source: PLoS One. 2019 Oct 10;14(10):e0223720. doi: 10.1371/journal.pone.0223720 (PMC6786563; doi:10.1371/journal.pone.0223720)
Supplement: S2 File — (XLSX) [file pone.0223720.s010.xlsx]

## Sheet: Hour
	Tree mound									Wet area
	Tg -0.01m	Tg -0.05m	Tg -0.10m	Tg -0.20m	Tg -0.30m	Tg -0.40m	Tg -0.50m	Tg -0.75m	Tg -1.00m	Tg -0.01m	Tg -0.05m	Tg -0.10m	Tg -0.20m	Tg -0.30m	Tg -0.40m	Tg -0.50m	Tg -0.75m	Tg -1.00m
	2B-1	2A-3	2B-2	2B-3	2B-4	2C-1	2C-2	2C-3	2C-4	1B-1	1A-3	1B-2	1B-3	1B-4	1C-1	1C-2	1C-3	1C-4
	℃	℃	℃	℃	℃	℃	℃	℃	℃	℃	℃	℃	℃	℃	℃	℃	℃	℃
2010-08-01	6.636	6.712		3.274	1.913	1.262	0.273	-0.647	-1.071			8.916	6.357
2010-08-01 01:00:00	6.585	6.611		3.221	1.913	1.262	0.273	-0.647	-1.071			8.693	6.306
2010-08-01 02:00:00	6.458	6.484		3.168	1.886	1.262	0.273	-0.647	-1.071			8.519	6.281
2010-08-01 03:00:00	6.408	6.408		3.116	1.859	1.235	0.273	-0.647	-1.071			8.394	6.204
2010-08-01 04:00:00	6.306	6.306		3.063	1.859	1.235	0.273	-0.647	-1.071			8.27	6.153
2010-08-01 05:00:00	6.255	6.255		3.009	1.832	1.235	0.273	-0.647	-1.071			8.145	6.102
2010-08-01 06:00:00	6.611	6.408		2.956	1.805	1.208	0.273	-0.647	-1.071			8.095	6.051
2010-08-01 07:00:00	7.041	7.015		2.983	1.805	1.208	0.273	-0.647	-1.071			8.07	6
2010-08-01 08:00:00	7.041	6.94		3.009	1.778	1.208	0.273	-0.647	-1.071			7.87	5.975
2010-08-01 09:00:00	7.242	6.965		2.983	1.751	1.18	0.273	-0.619	-1.071			7.845	5.949
2010-08-01 10:00:00	8.07	7.469		2.93	1.751	1.18		-0.647	-1.043			7.87	5.924
2010-08-01 11:00:00	9.731	8.817		2.903	1.724	1.153		-0.647	-1.043			8.045	5.872
2010-08-01 12:00:00	10.858	10.198		2.903	1.724	1.153		-0.619	-1.071			8.394	5.847
2010-08-01 13:00:00	10.32	10.198		2.903	1.697	1.153		-0.647	-1.043			8.693	5.872
2010-08-01 14:00:00	10.051	9.756		2.956	1.697	1.126		-0.619	-1.043			8.841	5.872
2010-08-01 15:00:00	9.386	9.41		2.956	1.697	1.126		-0.619	-1.043			8.916	5.898
2010-08-01 16:00:00	8.469	8.618		2.983	1.697	1.126	0.273	-0.619	-1.043			8.891	5.949
2010-08-01 17:00:00	8.369	8.319		2.983	1.697	1.153	0.273	-0.619	-1.043			8.767	5.949
2010-08-01 18:00:00	7.695	7.87		2.983	1.724	1.153	0.273	-0.619	-1.043			8.693	5.975
2010-08-01 19:00:00	6.763	7.066		2.983	1.724	1.153	0.273	-0.619	-1.043			8.519	5.975
2010-08-01 20:00:00	6.077	6.357		2.956	1.724	1.153	0.301	-0.619	-1.043			8.27	5.975
2010-08-01 21:00:00	5.719	5.898		2.93	1.724	1.153	0.301	-0.619	-1.043			7.995	5.975
2010-08-01 22:00:00	5.205	5.437		2.877	1.724	1.153	0.301	-0.619	-1.043			7.77	5.924
2010-08-01 23:00:00	4.844	5.024		2.823	1.697	1.153	0.301	-0.619	-1.043			7.519	5.898
2010-08-02	4.662	4.74		2.77	1.697	1.153	0.301	-0.619	-1.043			7.293	5.821
2010-08-02 01:00:00	4.48	4.506		2.717	1.67	1.153	0.301	-0.619	-1.043			7.116	5.77
2010-08-02 02:00:00	4.272	4.298		2.664	1.643	1.126	0.301	-0.619	-1.043			6.94	5.693
2010-08-02 03:00:00	4.115	4.141		2.61	1.615	1.126	0.301	-0.619	-1.043			6.737	5.642
2010-08-02 04:00:00	3.985	3.985		2.53	1.615	1.099	0.301	-0.619	-1.043			6.585	5.565
2010-08-02 05:00:00	3.643	3.775		2.477	1.561	1.099	0.301	-0.619	-1.043			6.433	5.488
2010-08-02 06:00:00	3.459	3.512		2.396	1.534	1.071	0.301	-0.619	-1.043			6.23	5.411
2010-08-02 07:00:00	3.485	3.485		2.343	1.507	1.071	0.301	-0.619	-1.043			6.077	5.334
2010-08-02 08:00:00	3.564	3.512		2.289	1.48	1.044	0.273	-0.619	-1.043			5.975	5.257
2010-08-02 09:00:00	3.88	3.722		2.236	1.453	1.017	0.273	-0.591	-1.043			5.898	5.179
2010-08-02 10:00:00	4.246	3.985		2.182	1.398	0.989	0.273	-0.619	-1.014			5.872	5.076
2010-08-02 11:00:00	4.61	4.324		2.128	1.371	0.989	0.273	-0.619	-1.014			5.872	5.024
2010-08-02 12:00:00	5.334	4.973		2.101	1.344	0.962		-0.619	-1.043			5.924	4.947
2010-08-02 13:00:00	6.509	6		2.074	1.317	0.934		-0.619	-1.043			6.077	4.895
2010-08-02 14:00:00	6.712	6.813		2.074	1.289	0.934	0.246	-0.619	-1.043			6.306	4.844
2010-08-02 15:00:00	6.839	6.889		2.074	1.262	0.907		-0.619	-1.043			6.458	4.818
2010-08-02 16:00:00	7.368	7.494		2.101	1.262	0.88		-0.619	-1.014			6.585	4.792
2010-08-02 17:00:00	7.318	7.594		2.128	1.235	0.88		-0.619	-1.043			6.737	4.766
2010-08-02 18:00:00	6.99	7.368		2.128	1.235	0.88	0.135	-0.619	-1.014			6.813	4.766
2010-08-02 19:00:00	6.636	6.965		2.155	1.235	0.88	0.246	-0.591	-1.043			6.813	4.792
2010-08-02 20:00:00	6.306	6.611		2.182	1.262	0.88	0.246	-0.591	-1.014			6.763	4.792
2010-08-02 21:00:00	5.719	6		2.182	1.262	0.88	0.246	-0.591	-1.043			6.687	4.792
2010-08-02 22:00:00	5.05	5.385		2.182	1.262	0.88	0.246	-0.591	-1.014			6.56	4.792
2010-08-02 23:00:00	4.402	4.766		2.182	1.262	0.88	0.246	-0.591	-1.014			6.357	4.792
2010-08-03	3.88	4.194		2.155	1.262	0.88	0.246	-0.591	-1.014			6.179	4.766
2010-08-03 01:00:00	3.433	3.722		2.128	1.262	0.907	0.246	-0.591	-1.014			6	4.714
2010-08-03 02:00:00	3.089	3.301		2.074	1.262	0.88	0.246	-0.591	-1.014			5.821	4.688
2010-08-03 03:00:00	2.797	2.983		2.047	1.262	0.88	0.246	-0.591	-1.014			5.642	4.636
2010-08-03 04:00:00	2.557	2.717		1.994	1.235	0.907	0.246	-0.591	-1.014			5.488	4.584
2010-08-03 05:00:00	2.396	2.503		1.94	1.235	0.88	0.246	-0.591	-1.014			5.308	4.532
2010-08-03 06:00:00	2.316	2.396		1.886	1.208	0.88	0.246	-0.591	-1.014			5.179	4.454
2010-08-03 07:00:00	2.503	2.396		1.832	1.18	0.852	0.246	-0.591	-1.014			5.024	4.402
2010-08-03 08:00:00	2.903	2.664		1.778	1.153	0.852	0.246	-0.591	-1.014			4.947	4.324
2010-08-03 09:00:00	3.38	3.063		1.751	1.126	0.825	0.246	-0.591	-1.014			4.921	4.272
2010-08-03 10:00:00	3.932	3.512		1.697	1.099	0.825	0.218	-0.591	-1.014			4.947	4.194
2010-08-03 11:00:00	4.844	4.141		1.67	1.071	0.797		-0.591	-1.014			5.05	4.141
2010-08-03 12:00:00	6.382	5.437		1.67	1.044	0.797		-0.591	-1.014			5.231	4.089
2010-08-03 13:00:00	7.67	6.965		1.67	1.017	0.77		-0.591	-1.014			5.565	4.063
2010-08-03 14:00:00	9.903	10.296		1.697	1.017	0.742		-0.591	-1.014			5.924	4.037
2010-08-03 15:00:00	9.928	12.534		1.778	1.017	0.742		-0.591	-1.014			6.458	4.063
2010-08-03 16:00:00	10.418	13.618		1.859	1.017	0.715		-0.591	-1.014			6.864	4.089
2010-08-03 17:00:00	11.053	13.81		1.994	1.044	0.742		-0.591	-1.014			7.268	4.141
2010-08-03 18:00:00	10.565	13.112		2.128	1.071	0.742		-0.591	-1.014			7.594	4.22
2010-08-03 19:00:00	9.188	11.273		2.262	1.126	0.77		-0.591	-1.014			7.795	4.324
2010-08-03 20:00:00	8.095	9.805		2.37	1.18	0.797		-0.591	-1.014			7.82	4.402
2010-08-03 21:00:00	6.813	8.12		2.45	1.235	0.825		-0.591	-1.014			7.695	4.48
2010-08-03 22:00:00	5.565	6.611		2.477	1.289	0.852	0.163	-0.591	-1.014			7.494	4.558
2010-08-03 23:00:00	4.272	5.128		2.503	1.344	0.907	0.218	-0.591	-1.014			7.192	4.61
2010-08-04	3.142	3.932		2.477	1.371	0.934	0.273	-0.591	-0.986			6.864	4.636
2010-08-04 01:00:00	2.316	2.903		2.45	1.425	0.962	0.273	-0.563	-0.986			6.484	4.636
2010-08-04 02:00:00	2.101	2.396		2.37	1.425	0.989	0.301	-0.591	-0.986			6.102	4.61
2010-08-04 03:00:00	1.967	2.182		2.316	1.425	0.989	0.301	-0.591	-0.986			5.796	4.584
2010-08-04 04:00:00	1.859	2.021		2.236	1.425	0.989	0.301	-0.563	-1.014			5.591	4.532
2010-08-04 05:00:00	1.832	1.94		2.155	1.425	1.017	0.301	-0.563	-0.986			5.411	4.454
2010-08-04 06:00:00	2.021	2.047		2.101	1.371	0.989	0.301	-0.563	-0.986			5.257	4.376
2010-08-04 07:00:00	2.343	2.236		2.021	1.344	0.989	0.329	-0.563	-0.986			5.128	4.324
2010-08-04 08:00:00	2.956	2.717		1.94	1.317	0.962	0.301	-0.563	-0.986			5.05	4.246
2010-08-04 09:00:00	3.564	3.274		1.886	1.262	0.934	0.301	-0.563	-0.986			5.076	4.168
2010-08-04 10:00:00	4.48	4.011		1.859	1.235	0.934	0.273	-0.563	-0.986			5.102	4.115
2010-08-04 11:00:00	5.128	4.869		1.832	1.208	0.907	0.246	-0.563	-0.986			5.231	4.063
2010-08-04 12:00:00	5.949	5.539		1.832	1.18	0.88	0.246	-0.563	-0.986			5.36	4.037
2010-08-04 13:00:00	7.041	6.661		1.832	1.153	0.852	0.246	-0.563	-0.986			5.565	4.011
2010-08-04 14:00:00	8.543	8.369		1.832	1.126	0.825		-0.563	-0.986			5.872	3.985
2010-08-04 15:00:00	8.444	8.668		1.886	1.126	0.825		-0.563	-0.986			6.204	4.011
2010-08-04 16:00:00	8.494	8.618		1.94	1.126	0.825		-0.563	-0.986			6.408	4.011
2010-08-04 17:00:00	8.319	8.618		2.021	1.126	0.825		-0.563	-0.986			6.585	4.063
2010-08-04 18:00:00	7.895	8.27		2.074	1.153	0.825		-0.563	-0.986			6.712	4.115
2010-08-04 19:00:00	6.788	7.318		2.128	1.153	0.825		-0.563	-0.986			6.687	4.168
2010-08-04 20:00:00	5.975	6.458		2.155	1.18	0.825	0.246	-0.563	-0.986			6.585	4.194
2010-08-04 21:00:00	5.282	5.693		2.182	1.208	0.852	0.246	-0.563	-0.986			6.382	4.246
2010-08-04 22:00:00	4.766	5.154		2.182	1.235	0.852	0.273	-0.563	-0.986			6.23	4.246
2010-08-04 23:00:00	4.324	4.61		2.155	1.262	0.88	0.273	-0.563	-0.986			6.026	4.272
2010-08-05	3.958	4.194		2.128	1.262	0.88	0.273	-0.563	-0.986			5.872	4.246
2010-08-05 01:00:00	3.696	3.88		2.101	1.262	0.907	0.273	-0.563	-0.986			5.693	4.246
2010-08-05 02:00:00	3.485	3.643		2.074	1.262	0.907	0.273	-0.563	-0.986			5.539	4.194
2010-08-05 03:00:00	3.327	3.459		2.047	1.262	0.907	0.273	-0.563	-0.958			5.385	4.168
2010-08-05 04:00:00	3.221	3.301		1.994	1.235	0.907	0.273	-0.563	-0.986			5.282	4.141
2010-08-05 05:00:00	3.116	3.195		1.967	1.235	0.907	0.273	-0.563	-0.986			5.154	4.089
2010-08-05 06:00:00	3.036	3.089		1.913	1.208	0.907	0.273	-0.563	-0.986			5.05	4.063
2010-08-05 07:00:00	3.036	3.036		1.886	1.208	0.88	0.273	-0.563	-0.986			4.947	4.011
2010-08-05 08:00:00	3.168	3.089		1.832	1.18	0.88	0.301	-0.563	-0.958			4.869	3.958
2010-08-05 09:00:00	3.248	3.195		1.805	1.153	0.852	0.273	-0.563	-0.986			4.792	3.906
2010-08-05 10:00:00	3.591	3.406		1.778	1.126	0.852	0.273	-0.563	-0.958			4.74	3.88
2010-08-05 11:00:00	4.089	3.88		1.751	1.126	0.825	0.273	-0.563	-0.958			4.74	3.827
2010-08-05 12:00:00	4.636	4.35		1.724	1.099	0.825	0.273	-0.563	-0.958			4.792	3.775
2010-08-05 13:00:00	4.844	4.714		1.697	1.071	0.797	0.246	-0.563	-0.958			4.869	3.749
2010-08-05 14:00:00	4.895	4.869		1.697	1.071	0.797	0.273	-0.563	-0.958			4.947	3.722
2010-08-05 15:00:00	5.024	4.973		1.697	1.044	0.797	0.246	-0.563	-0.958			4.973	3.696
2010-08-05 16:00:00	5.282	5.128		1.724	1.044	0.77	0.246	-0.535	-0.958			4.999	3.696
2010-08-05 17:00:00	5.565	5.462		1.724	1.017	0.77		-0.563	-0.958			5.05	3.67
2010-08-05 18:00:00	5.128	5.282		1.724	1.044	0.742	0.246	-0.563	-0.958			5.102	3.67
2010-08-05 19:00:00	4.48	4.714		1.751	1.017	0.742	0.218	-0.563	-0.958			5.05	3.67
2010-08-05 20:00:00	4.376	4.48		1.751	1.044	0.742	0.246	-0.563	-0.958			4.947	3.67
2010-08-05 21:00:00	3.985	4.141		1.751	1.017	0.742	0.246	-0.563	-0.958			4.895	3.643
2010-08-05 22:00:00	3.643	3.827		1.724	1.044	0.742	0.246	-0.563	-0.958			4.792	3.643
2010-08-05 23:00:00	3.248	3.459		1.697	1.017	0.77	0.246	-0.535	-0.958			4.662	3.617
2010-08-06	2.93	3.089		1.67	1.017	0.742	0.246	-0.535	-0.958			4.532	3.591
2010-08-06 01:00:00	2.69	2.823		1.67	1.017	0.742	0.246	-0.535	-0.958			4.428	3.564
2010-08-06 02:00:00	2.477	2.584		1.643	1.017	0.77	0.246	-0.563	-0.958			4.324	3.538
2010-08-06 03:00:00	2.316	2.396		1.588	0.989	0.742	0.246	-0.535	-0.958			4.22	3.485
2010-08-06 04:00:00	2.182	2.236		1.561	0.989	0.742	0.246	-0.535	-0.958			4.115	3.459
2010-08-06 05:00:00	2.074	2.128		1.507	0.962	0.742	0.246	-0.535	-0.958			4.011	3.406
2010-08-06 06:00:00	2.101	2.074		1.48	0.962	0.715	0.246	-0.535	-0.958			3.932	3.38
2010-08-06 07:00:00	2.343	2.182		1.453	0.934	0.715	0.218	-0.535	-0.958			3.88	3.327
2010-08-06 08:00:00	2.903	2.664		1.398	0.934	0.687	0.218	-0.535	-0.958			3.854	3.274
2010-08-06 09:00:00	3.591	3.195		1.371	0.907	0.687	0.218	-0.535	-0.958			3.906	3.221
2010-08-06 10:00:00	4.662	4.115		1.344	0.88	0.687	0.163	-0.535	-0.958			4.011	3.195
2010-08-06 11:00:00	5.898	5.282		1.344	0.852	0.66	0.135	-0.535	-0.958			4.22	3.168
2010-08-06 12:00:00	6.712	6.153		1.371	0.852	0.66	0.135	-0.535	-0.958			4.48	3.142
2010-08-06 13:00:00	7.594	7.116		1.425	0.825	0.632	0.107	-0.535	-0.958			4.766	3.142
2010-08-06 14:00:00	7.594	7.419		1.453	0.825	0.632	0.107	-0.535	-0.958			5.076	3.168
2010-08-06 15:00:00	7.845	7.619		1.534	0.852	0.632	0.051	-0.535	-0.958			5.308	3.195
2010-08-06 16:00:00	8.419	8.12		1.588	0.852	0.632		-0.535	-0.958			5.565	3.248
2010-08-06 17:00:00	8.593	8.369		1.643	0.88	0.632		-0.535	-0.958			5.821	3.274
2010-08-06 18:00:00	8.568	8.568		1.724	0.907	0.66		-0.535	-0.958			6.026	3.354
2010-08-06 19:00:00	8.095	8.27		1.805	0.934	0.66		-0.535	-0.958			6.23	3.406
2010-08-06 20:00:00	7.544	7.745		1.859	0.962	0.66	0.163	-0.535	-0.958			6.306	3.485
2010-08-06 21:00:00	6.864	7.192		1.913	0.989	0.715	0.163	-0.535	-0.929			6.306	3.564
2010-08-06 22:00:00	6.051	6.408		1.967	1.044	0.715	0.163	-0.535	-0.958			6.255	3.617
2010-08-06 23:00:00	5.308	5.668		1.994	1.071	0.742	0.218	-0.535	-0.958			6.128	3.67
2010-08-07	4.688	5.024		1.994	1.099	0.77	0.246	-0.535	-0.929			5.975	3.722
2010-08-07 01:00:00	4.194	4.48		1.994	1.126	0.797	0.246	-0.535	-0.929			5.821	3.749
2010-08-07 02:00:00	3.827	4.063		1.967	1.126	0.797	0.246	-0.535	-0.929			5.668	3.775
2010-08-07 03:00:00	3.485	3.696		1.967	1.153	0.825	0.273	-0.535	-0.929			5.514	3.775
2010-08-07 04:00:00	3.195	3.406		1.913	1.153	0.825	0.273	-0.535	-0.929			5.36	3.775
2010-08-07 05:00:00	3.036	3.168		1.886	1.153	0.852	0.273	-0.535	-0.958			5.205	3.775
2010-08-07 06:00:00	2.983	3.036		1.859	1.153	0.825	0.273	-0.535	-0.929			5.076	3.749
2010-08-07 07:00:00	3.063	3.036		1.805	1.153	0.852	0.273	-0.535	-0.929			4.947	3.722
2010-08-07 08:00:00	3.433	3.301		1.778	1.126	0.852	0.301	-0.535	-0.958			4.895	3.696
2010-08-07 09:00:00	3.906	3.722		1.751	1.126	0.825	0.273	-0.535	-0.929			4.869	3.67
2010-08-07 10:00:00	4.688	4.298		1.724	1.099	0.825	0.218	-0.535	-0.929			4.895	3.617
2010-08-07 11:00:00	5.796	5.205		1.697	1.099	0.797	0.246	-0.535	-0.929			5.024	3.617
2010-08-07 12:00:00	6.99	6.382		1.697	1.071	0.797	0.218	-0.535	-0.929			5.257	3.591
2010-08-07 13:00:00	8.295	7.544		1.724	1.044	0.797		-0.535	-0.929			5.591	3.591
2010-08-07 14:00:00	10.541	9.879		1.778	1.044	0.797		-0.535	-0.929			6.026	3.617
2010-08-07 15:00:00	10.516	10.59		1.859	1.044	0.77		-0.535	-0.929			6.585	3.643
2010-08-07 16:00:00	11.807	12.534		1.94	1.071	0.77		-0.535	-0.929			7.041	3.696
2010-08-07 17:00:00	12.389	13.353		2.074	1.071	0.77		-0.535	-0.929			7.594	3.801
2010-08-07 18:00:00	12.147	12.823		2.182	1.126	0.797		-0.535	-0.929			8.045	3.906
2010-08-07 19:00:00	10.932	12.098		2.343	1.18	0.797		-0.535	-0.929			8.344	4.037
2010-08-07 20:00:00	10.075	11.005		2.45	1.235	0.825		-0.535	-0.929			8.444	4.168
2010-08-07 21:00:00	8.965	9.952		2.53	1.289	0.88		-0.535	-0.929			8.419	4.298
2010-08-07 22:00:00	8.245	8.817		2.61	1.344	0.907	0.246	-0.535	-0.929			8.344	4.428
2010-08-07 23:00:00	7.444	7.97		2.664	1.398	0.962	0.301	-0.535	-0.929			8.245	4.506
2010-08-08	6.535	7.041		2.69	1.453	0.989	0.329	-0.535	-0.929			8.12	4.584
2010-08-08 01:00:00	5.745	6.204		2.69	1.507	1.017	0.329	-0.507	-0.929			7.92	4.662
2010-08-08 02:00:00	5.231	5.616		2.69	1.534	1.044	0.356	-0.507	-0.929			7.745	4.714
2010-08-08 03:00:00	4.558	4.947		2.664	1.561	1.071	0.384	-0.507	-0.929			7.544	4.74
2010-08-08 04:00:00	3.749	4.272		2.61	1.588	1.099	0.384	-0.535	-0.929			7.293	4.766
2010-08-08 05:00:00	3.248	3.564		2.557	1.588	1.126	0.412	-0.507	-0.929			7.015	4.766
2010-08-08 06:00:00	2.557	2.983		2.503	1.588	1.126	0.412	-0.507	-0.929			6.737	4.766
2010-08-08 07:00:00	2.37	2.45		2.423	1.561	1.126		-0.507	-0.929			6.433	4.74
2010-08-08 08:00:00	3.38	3.274		2.37	1.561	1.126		-0.535	-0.929			6.281	4.688
2010-08-08 09:00:00	3.643	3.512		2.289	1.534	1.126		-0.535	-0.929			6.281	4.636
2010-08-08 10:00:00	5.745	4.714		2.236	1.507	1.099		-0.535	-0.929			6.306	4.61
2010-08-08 11:00:00	8.916	7.217		2.182	1.453	1.071		-0.507	-0.929			6.458	4.584
2010-08-08 12:00:00	7.519	7.217		2.182	1.425	1.071		-0.507	-0.929			6.813	4.558
2010-08-08 13:00:00	9.608	9.854		2.209	1.425	1.044		-0.507	-0.929			7.268	4.558
2010-08-08 14:00:00	10.761	12.461		2.236	1.371	1.017		-0.535	-0.929			7.77	4.558
2010-08-08 15:00:00	11.273	14.098		2.316	1.371	0.989		-0.535	-0.929			8.27	4.61
2010-08-08 16:00:00	12.195	14.888		2.423	1.371	0.989		-0.507	-0.929			8.767	4.688
2010-08-08 17:00:00	11.807	14.218		2.557	1.398	0.989		-0.535	-0.929			9.213	4.818
2010-08-08 18:00:00	11.589	13.978		2.664	1.425	0.989		-0.507	-0.929			9.435	4.921
2010-08-08 19:00:00	10.541	12.606		2.77	1.48	1.017		-0.507	-0.929			9.632	5.076
2010-08-08 20:00:00	9.361	10.932		2.903	1.534	1.044		-0.507	-0.929			9.706	5.205
2010-08-08 21:00:00	8.17	9.312		2.956	1.588	1.071		-0.507	-0.929			9.632	5.308
2010-08-08 22:00:00	6.889	7.82		3.009	1.643	1.126		-0.507	-0.929			9.386	5.411
2010-08-08 23:00:00	5.616	6.509		3.009	1.697	1.153		-0.507	-0.901			9.064	5.462
2010-08-09	4.506	5.308		3.009	1.724	1.208	0.439	-0.507	-0.901			8.668	5.514
2010-08-09 01:00:00	3.643	4.324		2.956	1.778	1.235	0.467	-0.507	-0.929			8.22	5.539
2010-08-09 02:00:00	3.036	3.617		2.903	1.778	1.235	0.467	-0.507	-0.901			7.795	5.514
2010-08-09 03:00:00	2.69	3.195		2.823	1.778	1.262	0.495	-0.507	-0.901			7.393	5.488
2010-08-09 04:00:00	2.396	2.823		2.717	1.778	1.262	0.495	-0.507	-0.901			7.015	5.437
2010-08-09 05:00:00	2.209	2.584		2.637	1.751	1.262	0.495	-0.507	-0.901			6.687	5.36
2010-08-09 06:00:00	2.155	2.45		2.557	1.724	1.262	0.495	-0.507	-0.901			6.382	5.257
2010-08-09 07:00:00	2.101	2.396		2.477	1.697	1.235		-0.507	-0.901			6.128	5.154
2010-08-09 08:00:00	2.236	2.396		2.37	1.643	1.235		-0.507	-0.901			5.975	5.076
2010-08-09 09:00:00	3.036	2.77		2.289	1.615	1.208		-0.507	-0.901			5.924	4.973
2010-08-09 10:00:00	5.308	4.141		2.209	1.561	1.18		-0.507	-0.901			6	4.895
2010-08-09 11:00:00	8.22	6.408		2.182	1.507	1.153		-0.507	-0.901			6.204	4.818
2010-08-09 12:00:00	7.192	6.712		2.155	1.48	1.099		-0.507	-0.901			6.636	4.766
2010-08-09 13:00:00	10.369	10.001		2.182	1.453	1.071		-0.507	-0.901			7.142	4.74
2010-08-09 14:00:00	11.248	12.582		2.209	1.425	1.044		-0.507	-0.901			7.695	4.74
2010-08-09 15:00:00	11.492	14.17		2.289	1.398	1.044		-0.507	-0.901			8.22	4.792
2010-08-09 16:00:00	11.977	14.697		2.396	1.398	1.017		-0.507	-0.901			8.717	4.844
2010-08-09 17:00:00	12.098	14.433		2.53	1.398	1.017		-0.507	-0.901			9.139	4.947
2010-08-09 18:00:00	11.346	13.473		2.637	1.425	1.017		-0.507	-0.901			9.41	5.076
2010-08-09 19:00:00	10.296	12.098		2.77	1.48	1.044		-0.507	-0.901			9.583	5.231
2010-08-09 20:00:00	9.213	10.59		2.85	1.534	1.071		-0.507	-0.901			9.657	5.334
2010-08-09 21:00:00	7.97	9.114		2.93	1.588	1.099		-0.507	-0.901			9.534	5.437
2010-08-09 22:00:00	6.712	7.619		2.983	1.643	1.126		-0.507	-0.901			9.287	5.539
2010-08-09 23:00:00	5.514	6.306		2.983	1.697	1.153		-0.507	-0.901			8.965	5.591
2010-08-10	4.454	5.154		2.983	1.724	1.208	0.467	-0.507	-0.901			8.543	5.642
2010-08-10 01:00:00	3.643	4.22		2.93	1.751	1.235	0.495	-0.507	-0.901			8.095	5.642
2010-08-10 02:00:00	2.903	3.485		2.877	1.778	1.262	0.495	-0.507	-0.901			7.645	5.616
2010-08-10 03:00:00	2.262	2.69		2.797	1.778	1.262	0.522	-0.507	-0.901			7.217	5.565
2010-08-10 04:00:00	1.967	2.236		2.69	1.778	1.289	0.522	-0.479	-0.901			6.813	5.488
2010-08-10 05:00:00	1.697	1.94		2.61	1.751	1.289	0.522	-0.507	-0.901			6.458	5.411
2010-08-10 06:00:00	1.534	1.751		2.503	1.724	1.262	0.522	-0.479	-0.901			6.102	5.308
2010-08-10 07:00:00	1.371	1.588		2.396	1.67	1.262		-0.507	-0.901			5.847	5.205
2010-08-10 08:00:00	1.289	1.48		2.316	1.643	1.235		-0.507	-0.901			5.591	5.102
2010-08-10 09:00:00	1.235	1.371		2.236	1.588	1.208		-0.507	-0.901			5.462	4.999
2010-08-10 10:00:00	2.664	2.101		2.128	1.534	1.18		-0.507	-0.901			5.462	4.869
2010-08-10 11:00:00	6.788	5.076		2.047	1.48	1.153		-0.507	-0.901			5.642	4.792
2010-08-10 12:00:00	6.102	5.693		2.021	1.453	1.126		-0.507	-0.901			6.102	4.714
2010-08-10 13:00:00	8.99	8.693		1.994	1.398	1.071		-0.507	-0.901			6.636	4.662
2010-08-10 14:00:00	10.001	11.175		2.021	1.371	1.044		-0.507	-0.901			7.192	4.636
2010-08-10 15:00:00	10.614	12.968		2.101	1.344	1.017		-0.507	-0.901			7.67	4.662
2010-08-10 16:00:00	11.492	13.858		2.209	1.317	0.989		-0.507	-0.901			8.17	4.714
2010-08-10 17:00:00	11.88	13.882		2.343	1.317	0.989		-0.507	-0.901			8.643	4.818
2010-08-10 18:00:00	11.346	13.112		2.45	1.344	0.989		-0.507	-0.901			8.965	4.921
2010-08-10 19:00:00	10.369	11.904		2.584	1.398	0.989		-0.507	-0.901			9.188	5.05
2010-08-10 20:00:00	9.509	10.687		2.69	1.453	1.017		-0.507	-0.901			9.287	5.179
2010-08-10 21:00:00	8.618	9.509		2.797	1.507	1.044		-0.479	-0.901			9.287	5.282
2010-08-10 22:00:00	7.519	8.319		2.85	1.561	1.071		-0.507	-0.901			9.139	5.385
2010-08-10 23:00:00	6.408	7.192		2.877	1.615	1.126		-0.479	-0.901			8.916	5.462
2010-08-11	5.565	6.204		2.903	1.643	1.153	0.467	-0.479	-0.901			8.593	5.514
2010-08-11 01:00:00	4.869	5.462		2.877	1.697	1.18	0.467	-0.479	-0.873			8.27	5.539
2010-08-11 02:00:00	4.376	4.869		2.85	1.724	1.208	0.495	-0.479	-0.873			7.945	5.539
2010-08-11 03:00:00	3.985	4.454		2.797	1.724	1.235	0.495	-0.479	-0.873			7.645	5.514
2010-08-11 04:00:00	3.722	4.141		2.744	1.751	1.262	0.522	-0.479	-0.873			7.343	5.462
2010-08-11 05:00:00	3.485	3.854		2.69	1.751	1.262	0.522	-0.479	-0.873			7.116	5.411
2010-08-11 06:00:00	2.983	3.459		2.61	1.724	1.262	0.522	-0.479	-0.873			6.864	5.36
2010-08-11 07:00:00	3.67	3.591		2.557	1.697	1.262		-0.479	-0.873			6.661	5.282
2010-08-11 08:00:00	4.714	4.35		2.503	1.697	1.262		-0.479	-0.873			6.611	5.231
2010-08-11 09:00:00	5.821	5.231		2.45	1.643	1.235		-0.479	-0.873			6.737	5.154
2010-08-11 10:00:00	7.268	6.357		2.396	1.615	1.208		-0.479	-0.873			6.94	5.102
2010-08-11 11:00:00	7.895	7.015		2.396	1.588	1.208		-0.507	-0.873			7.217	5.076
2010-08-11 12:00:00	9.089	7.97		2.396	1.561	1.18		-0.507	-0.873			7.519	5.05
2010-08-11 13:00:00	11.394	10.222		2.423	1.561	1.153		-0.479	-0.873			7.92	5.076
2010-08-11 14:00:00	11.662	12.001		2.503	1.534	1.153		-0.479	-0.873			8.394	5.102
2010-08-11 15:00:00	11.783	12.606		2.584	1.534	1.153		-0.479	-0.873			8.792	5.154
2010-08-11 16:00:00	12.122	13.497		2.69	1.561	1.126		-0.479	-0.873			9.188	5.231
2010-08-11 17:00:00	12.316	13.642		2.797	1.588	1.153		-0.479	-0.873			9.558	5.334
2010-08-11 18:00:00	10.858	11.953		2.93	1.615	1.153		-0.479	-0.873			9.756	5.437
2010-08-11 19:00:00	10.32	10.883		3.009	1.67	1.18		-0.479	-0.873			9.78	5.565
2010-08-11 20:00:00	9.706	10.001		3.089	1.724	1.208		-0.479	-0.873			9.756	5.668
2010-08-11 21:00:00	9.015	9.213		3.142	1.778	1.235		-0.479	-0.873			9.682	5.745
2010-08-11 22:00:00	8.319	8.593		3.195	1.832	1.262		-0.479	-0.873			9.558	5.821
2010-08-11 23:00:00	7.619	7.97		3.195	1.859	1.289	0.522	-0.479	-0.873			9.41	5.872
2010-08-12	6.99	7.343		3.221	1.886	1.344	0.55	-0.479	-0.873			9.213	5.898
2010-08-12 01:00:00	6.611	6.889		3.195	1.913	1.371	0.55	-0.479	-0.873			9.015	5.924
2010-08-12 02:00:00	6.484	6.661		3.168	1.94	1.371	0.577	-0.479	-0.873			8.841	5.949
2010-08-12 03:00:00	6.331	6.509		3.142	1.967	1.398	0.577	-0.479	-0.873			8.693	5.949
2010-08-12 04:00:00	6.026	6.255		3.089	1.967	1.425	0.356	-0.479	-0.873			8.543	5.949
2010-08-12 05:00:00	5.924	6.077		3.063	1.967	1.425	0.273	-0.479	-0.873			8.419	5.924
2010-08-12 06:00:00	5.975	6		3.036	1.94	1.425		-0.479	-0.873			8.295	5.924
2010-08-12 07:00:00	6.585	6.382		2.983	1.94	1.425		-0.479	-0.873			8.22	5.872
2010-08-12 08:00:00	6.889	6.712		2.956	1.913	1.425		-0.479	-0.873			8.22	5.872
2010-08-12 09:00:00	7.82	7.569		2.93	1.913	1.425		-0.479	-0.873			8.295	5.821
2010-08-12 10:00:00	8.22	8.02		2.903	1.886	1.398		-0.479	-0.873			8.394	5.821
2010-08-12 11:00:00	10.149	9.41		2.903	1.886	1.398		-0.479	-0.873			8.519	5.796
2010-08-12 12:00:00	10.443	10.149		2.903	1.859	1.371		-0.479	-0.873			8.817	5.796
2010-08-12 13:00:00	13.522	12.63		2.93	1.859	1.371		-0.479	-0.873			9.312	5.821
2010-08-12 14:00:00	13.497	13.978		3.009	1.859	1.344		-0.479	-0.873			9.829	5.872
2010-08-12 15:00:00	13.762	14.553		3.116	1.859	1.344		-0.479	-0.873			10.296	5.924
2010-08-12 16:00:00	13.04	13.257		3.248	1.886	1.344		-0.479	-0.845			10.638	6.026
2010-08-12 17:00:00	12.001	12.001		3.327	1.913	1.371		-0.479	-0.873			10.81	6.128
2010-08-12 18:00:00	11.2	11.297		3.433	1.94	1.371		-0.479	-0.873			10.858	6.23
2010-08-12 19:00:00	10.345	10.541		3.485	1.994	1.425		-0.479	-0.873			10.785	6.357
2010-08-12 20:00:00	9.879	10.001		3.538	2.021	1.453		-0.479	-0.873			10.663	6.458
2010-08-12 21:00:00	9.262	9.41		3.564	2.074	1.48		-0.479	-0.873			10.541	6.509
2010-08-12 22:00:00	8.841	9.015		3.564	2.101	1.48		-0.479	-0.873			10.394	6.56
2010-08-12 23:00:00	8.618	8.767		3.591	2.128	1.534		-0.451	-0.845			10.222	6.611
2010-08-13	8.419	8.543		3.591	2.182	1.534		-0.451	-0.845			10.075	6.636
2010-08-13 01:00:00	8.593	8.693		3.591	2.182	1.561		-0.451	-0.873			9.952	6.661
2010-08-13 02:00:00	8.469	8.543		3.617	2.236	1.588		-0.451	-0.873			9.829	6.687
2010-08-13 03:00:00	8.245	8.344		3.617	2.236	1.588		-0.479	-0.845			9.731	6.661
2010-08-13 04:00:00	8.12	8.17		3.591	2.236	1.615		-0.451	-0.873			9.657	6.661
2010-08-13 05:00:00	8.07	8.12		3.564	2.236	1.615		-0.451	-0.845			9.583	6.661
2010-08-13 06:00:00	8.07	8.02		3.538	2.236	1.643		-0.451	-0.873			9.534	6.661
2010-08-13 07:00:00	7.995	7.92		3.512	2.236	1.643		-0.451	-0.845			9.509	6.636
2010-08-13 08:00:00	7.87	7.77		3.485	2.236	1.643		-0.451	-0.845			9.46	6.611
2010-08-13 09:00:00	7.745	7.619		3.459	2.209	1.643		-0.451	-0.845			9.386	6.611
2010-08-13 10:00:00	7.745	7.469		3.433	2.209	1.643		-0.451	-0.845			9.312	6.611
2010-08-13 11:00:00	7.77	7.444		3.406	2.209	1.615		-0.451	-0.845			9.262	6.611
2010-08-13 12:00:00	7.87	7.494		3.38	2.182	1.615		-0.451	-0.845			9.213	6.585
2010-08-13 13:00:00	8.369	7.77		3.354	2.182	1.615		-0.451	-0.845			9.213	6.56
2010-08-13 14:00:00	8.27	7.895		3.354	2.155	1.588		-0.451	-0.845			9.238	6.535
2010-08-13 15:00:00	7.995	7.72		3.327	2.155	1.588		-0.451	-0.845			9.238	6.535
2010-08-13 16:00:00	8.344	7.795		3.301	2.128	1.588		-0.451	-0.845			9.213	6.535
2010-08-13 17:00:00	8.941	8.444		3.301	2.128	1.561		-0.451	-0.845			9.287	6.509
2010-08-13 18:00:00	9.262	9.114		3.301	2.101	1.561		-0.451	-0.845			9.435	6.509
2010-08-13 19:00:00	9.238	9.213		3.301	2.101	1.561		-0.451	-0.845			9.583	6.509
2010-08-13 20:00:00	8.841	8.941		3.327	2.101	1.561		-0.451	-0.845			9.682	6.535
2010-08-13 21:00:00	8.344	8.444		3.327	2.101	1.561		-0.451	-0.845			9.706	6.56
2010-08-13 22:00:00	7.544	7.795		3.327	2.101	1.534		-0.451	-0.845			9.657	6.56
2010-08-13 23:00:00	6.585	7.015		3.327	2.101	1.561	0.715	-0.451	-0.845			9.46	6.585
2010-08-14	5.872	6.255		3.301	2.101	1.561	0.715	-0.451	-0.845			9.213	6.585
2010-08-14 01:00:00	5.128	5.591		3.274	2.101	1.561	0.715	-0.451	-0.845			8.941	6.585
2010-08-14 02:00:00	5.231	5.385		3.221	2.101	1.561	0.715	-0.451	-0.845			8.668	6.56
2010-08-14 03:00:00	5.282	5.334		3.168	2.074	1.534	0.715	-0.451	-0.845			8.494	6.509
2010-08-14 04:00:00	5.231	5.282		3.089	2.074	1.561	0.715	-0.451	-0.845			8.319	6.458
2010-08-14 05:00:00	5.231	5.282		3.036	2.047	1.534	0.715	-0.451	-0.845			8.195	6.408
2010-08-14 06:00:00	5.257	5.257		3.009	2.021	1.534	0.715	-0.451	-0.845			8.07	6.331
2010-08-14 07:00:00	5.231	5.231		2.956	1.994	1.507	0.715	-0.451	-0.845			7.945	6.281
2010-08-14 08:00:00	5.565	5.385		2.903	1.994	1.507	0.715	-0.451	-0.845			7.845	6.23
2010-08-14 09:00:00	5.898	5.591		2.877	1.94	1.48		-0.451	-0.845			7.82	6.179
2010-08-14 10:00:00	6.458	6		2.823	1.913	1.453		-0.451	-0.845			7.845	6.102
2010-08-14 11:00:00	6.94	6.382		2.823	1.913	1.453		-0.451	-0.845			7.895	6.077
2010-08-14 12:00:00	7.368	6.813		2.797	1.886	1.425		-0.451	-0.845			8.02	6.026
2010-08-14 13:00:00	7.845	7.167		2.797	1.859	1.398		-0.451	-0.845			8.145	6
2010-08-14 14:00:00	8.369	7.82		2.797	1.832	1.398		-0.451	-0.816			8.295	5.975
2010-08-14 15:00:00	8.618	8.469		2.823	1.832	1.371		-0.451	-0.845			8.494	5.975
2010-08-14 16:00:00	8.717	8.618		2.85	1.832	1.371		-0.451	-0.845			8.668	5.975
2010-08-14 17:00:00	9.04	8.916		2.903	1.832	1.371		-0.451	-0.845			8.841	5.975
2010-08-14 18:00:00	8.742	8.767		2.93	1.832	1.344	0.495	-0.423	-0.845			9.015	6
2010-08-14 19:00:00	8.12	8.17		2.983	1.832	1.344	0.467	-0.423	-0.845			9.089	6.026
2010-08-14 20:00:00	7.594	7.569		3.009	1.859	1.371	0.467	-0.423	-0.816			9.064	6.051
2010-08-14 21:00:00	7.015	7.066		3.009	1.859	1.371	0.467	-0.451	-0.816			8.965	6.102
2010-08-14 22:00:00	6.484	6.611		3.009	1.886	1.371	0.467	-0.423	-0.816			8.841	6.128
2010-08-14 23:00:00	6.077	6.153		2.983	1.886	1.371	0.632	-0.451	-0.816			8.668	6.128
2010-08-15	5.693	5.847		2.956	1.886	1.398	0.66	-0.423	-0.816			8.469	6.128
2010-08-15 01:00:00	5.205	5.385		2.93	1.886	1.398	0.66	-0.451	-0.816			8.27	6.102
2010-08-15 02:00:00	4.973	5.076		2.903	1.886	1.425	0.66	-0.423	-0.816			8.07	6.102
2010-08-15 03:00:00	4.74	4.869		2.85	1.886	1.398	0.66	-0.423	-0.816			7.87	6.051
2010-08-15 04:00:00	4.48	4.61		2.823	1.886	1.425	0.66	-0.423	-0.816			7.67	6.026
2010-08-15 05:00:00	4.298	4.402		2.77	1.859	1.398	0.66	-0.423	-0.816			7.469	5.975
2010-08-15 06:00:00	4.168	4.246		2.717	1.832	1.398	0.66	-0.451	-0.816			7.293	5.924
2010-08-15 07:00:00	4.141	4.141		2.664	1.832	1.371	0.66	-0.423	-0.816			7.142	5.847
2010-08-15 08:00:00	4.246	4.141		2.61	1.805	1.371	0.66	-0.423	-0.816			6.99	5.796
2010-08-15 09:00:00	4.636	4.376		2.584	1.778	1.371	0.577	-0.451	-0.816			6.889	5.719
2010-08-15 10:00:00	5.024	4.688		2.53	1.751	1.344		-0.423	-0.816			6.839	5.642
2010-08-15 11:00:00	5.693	5.128		2.503	1.724	1.317		-0.451	-0.816			6.864	5.591
2010-08-15 12:00:00	6.204	5.668		2.477	1.697	1.317		-0.423	-0.816			6.99	5.539
2010-08-15 13:00:00	6.636	6		2.45	1.67	1.289		-0.423	-0.816			7.116	5.488
2010-08-15 14:00:00	7.268	6.611		2.45	1.643	1.262	0.55	-0.423	-0.816			7.268	5.437
2010-08-15 15:00:00	7.569	7.015		2.45	1.643	1.262	0.55	-0.423	-0.816			7.494	5.437
2010-08-15 16:00:00	8.07	7.419		2.477	1.615	1.235	0.384	-0.423	-0.816			7.67	5.437
2010-08-15 17:00:00	8.045	7.695		2.503	1.615	1.235		-0.423	-0.816			7.92	5.437
2010-08-15 18:00:00	7.544	7.469		2.53	1.615	1.208		-0.423	-0.816			8.07	5.437
2010-08-15 19:00:00	7.393	7.217		2.557	1.615	1.208		-0.423	-0.816			8.12	5.462
2010-08-15 20:00:00	7.192	7.116		2.584	1.615	1.208		-0.423	-0.816			8.145	5.488
2010-08-15 21:00:00	6.788	6.889		2.584	1.643	1.208		-0.423	-0.816			8.145	5.514
2010-08-15 22:00:00	6.179	6.408		2.61	1.643	1.235	0.329	-0.423	-0.816			8.07	5.539
2010-08-15 23:00:00	5.514	5.796		2.61	1.643	1.235	0.577	-0.423	-0.816			7.92	5.565
2010-08-16	5.076	5.334		2.61	1.643	1.235	0.577	-0.423	-0.816			7.745	5.565
2010-08-16 01:00:00	4.662	4.921		2.584	1.643	1.235	0.577	-0.423	-0.816			7.569	5.565
2010-08-16 02:00:00	4.376	4.558		2.557	1.643	1.235	0.577	-0.423	-0.816			7.393	5.565
2010-08-16 03:00:00	4.22	4.35		2.53	1.643	1.235	0.577	-0.423	-0.816			7.192	5.539
2010-08-16 04:00:00	4.115	4.22		2.477	1.643	1.235	0.577	-0.423	-0.816			7.041	5.488
2010-08-16 05:00:00	4.011	4.089		2.45	1.643	1.235	0.577	-0.423	-0.816			6.889	5.462
2010-08-16 06:00:00	3.958	3.985		2.423	1.615	1.235	0.605	-0.423	-0.816			6.763	5.411
2010-08-16 07:00:00	3.932	3.932		2.37	1.615	1.235	0.577	-0.423	-0.816			6.611	5.36
2010-08-16 08:00:00	4.063	3.985		2.343	1.588	1.235	0.577	-0.423	-0.816			6.509	5.308
2010-08-16 09:00:00	4.454	4.194		2.289	1.588	1.208	0.577	-0.423	-0.816			6.433	5.257
2010-08-16 10:00:00	4.895	4.532		2.262	1.534	1.208	0.577	-0.423	-0.816			6.408	5.205
2010-08-16 11:00:00	5.488	4.973		2.236	1.534	1.18	0.55	-0.423	-0.816			6.458	5.154
2010-08-16 12:00:00	6.102	5.488		2.236	1.507	1.18		-0.423	-0.816			6.56	5.102
2010-08-16 13:00:00	6.813	6.204		2.236	1.48	1.153		-0.423	-0.816			6.737	5.05
2010-08-16 14:00:00	6.99	6.509		2.236	1.48	1.153		-0.423	-0.816			6.914	5.05
2010-08-16 15:00:00	7.72	7.015		2.236	1.48	1.126		-0.423	-0.816			7.066	5.024
2010-08-16 16:00:00	7.82	7.419		2.262	1.453	1.126		-0.423	-0.816			7.268	5.024
2010-08-16 17:00:00	8.444	7.82		2.316	1.453	1.099		-0.423	-0.816			7.444	5.024
2010-08-16 18:00:00	8.095	8.02		2.343	1.453	1.126		-0.423	-0.816			7.67	5.05
2010-08-16 19:00:00	7.87	7.87		2.396	1.48	1.099		-0.423	-0.816			7.82	5.076
2010-08-16 20:00:00	7.368	7.419		2.423	1.48	1.126	0.495	-0.423	-0.788			7.92	5.102
2010-08-16 21:00:00	6.661	6.839		2.45	1.507	1.126		-0.423	-0.816			7.895	5.154
2010-08-16 22:00:00	5.898	6.204		2.477	1.507	1.126	0.522	-0.423	-0.788			7.82	5.179
2010-08-16 23:00:00	5.385	5.591		2.477	1.534	1.126	0.495	-0.395	-0.816			7.67	5.205
2010-08-17	4.792	5.076		2.477	1.534	1.153	0.522	-0.423	-0.788			7.494	5.231
2010-08-17 01:00:00	4.506	4.714		2.45	1.561	1.153	0.55	-0.395	-0.788			7.318	5.231
2010-08-17 02:00:00	4.037	4.35		2.45	1.561	1.18	0.55	-0.423	-0.816			7.142	5.231
2010-08-17 03:00:00	3.274	3.67		2.396	1.561	1.18	0.55	-0.423	-0.788			6.94	5.205
2010-08-17 04:00:00	2.983	3.248		2.343	1.561	1.18	0.55	-0.423	-0.788			6.712	5.179
2010-08-17 05:00:00	2.903	3.036		2.316	1.561	1.18	0.55	-0.395	-0.788			6.509	5.154
2010-08-17 06:00:00	3.036	3.063		2.262	1.534	1.18	0.577	-0.395	-0.788			6.331	5.102
2010-08-17 07:00:00	3.168	3.089		2.209	1.507	1.153	0.55	-0.395	-0.788			6.204	5.05
2010-08-17 08:00:00	3.538	3.38		2.155	1.48	1.153	0.55	-0.395	-0.788			6.102	4.999
2010-08-17 09:00:00	4.454	4.037		2.101	1.48	1.153	0.495	-0.423	-0.788			6.051	4.947
2010-08-17 10:00:00	5.539	4.921		2.074	1.453	1.126		-0.395	-0.788			6.128	4.895
2010-08-17 11:00:00	6.102	5.591		2.074	1.425	1.099		-0.395	-0.788			6.281	4.844
2010-08-17 12:00:00	7.217	6.509		2.047	1.398	1.099		-0.395	-0.788			6.484	4.818
2010-08-17 13:00:00	8.095	7.419		2.074	1.371	1.071		-0.423	-0.816			6.763	4.792
2010-08-17 14:00:00	8.195	7.72		2.101	1.371	1.071		-0.395	-0.788			7.041	4.792
2010-08-17 15:00:00	8.344	7.895		2.155	1.371	1.044		-0.395	-0.788			7.268	4.792
2010-08-17 16:00:00	8.543	8.12		2.209	1.371	1.044		-0.395	-0.788			7.494	4.818
2010-08-17 17:00:00	8.668	8.419		2.262	1.371	1.044		-0.395	-0.788			7.67	4.844
2010-08-17 18:00:00	8.045	8.095		2.289	1.371	1.044		-0.423	-0.788			7.845	4.895
2010-08-17 19:00:00	7.368	7.494		2.343	1.398	1.044		-0.395	-0.788			7.895	4.947
2010-08-17 20:00:00	6.864	6.965		2.396	1.425	1.071		-0.423	-0.788			7.87	4.999
2010-08-17 21:00:00	6.509	6.611		2.396	1.453	1.071		-0.395	-0.788			7.795	5.024
2010-08-17 22:00:00	6	6.179		2.423	1.48	1.099	0.19	-0.395	-0.788			7.72	5.076
2010-08-17 23:00:00	5.282	5.539		2.423	1.48	1.099	0.522	-0.395	-0.788			7.594	5.102
2010-08-18	4.48	4.921		2.396	1.507	1.126	0.522	-0.395	-0.788			7.444	5.102
2010-08-18 01:00:00	3.958	4.246		2.396	1.507	1.126	0.522	-0.395	-0.788			7.242	5.128
2010-08-18 02:00:00	3.749	3.932		2.37	1.507	1.153	0.522	-0.395	-0.788			7.015	5.128
2010-08-18 03:00:00	3.485	3.696		2.316	1.507	1.153	0.55	-0.395	-0.788			6.864	5.102
2010-08-18 04:00:00	3.354	3.512		2.289	1.507	1.153	0.55	-0.395	-0.788			6.687	5.076
2010-08-18 05:00:00	3.327	3.433		2.236	1.507	1.153	0.55	-0.395	-0.788			6.535	5.05
2010-08-18 06:00:00	3.327	3.406		2.182	1.48	1.153	0.55	-0.395	-0.788			6.382	5.024
2010-08-18 07:00:00	3.512	3.459		2.155	1.48	1.153	0.55	-0.395	-0.788			6.23	4.973
2010-08-18 08:00:00	3.906	3.722		2.128	1.453	1.126	0.55	-0.395	-0.788			6.153	4.921
2010-08-18 09:00:00	4.532	4.115		2.074	1.425	1.126		-0.395	-0.788			6.128	4.869
2010-08-18 10:00:00	5.539	4.74		2.047	1.398	1.099		-0.395	-0.788			6.179	4.818
2010-08-18 11:00:00	6.051	5.179		2.047	1.371	1.099		-0.395	-0.788			6.357	4.792
2010-08-18 12:00:00	6.99	5.898		2.047	1.371	1.071		-0.395	-0.788			6.611	4.74
2010-08-18 13:00:00	7.77	6.611		2.074	1.344	1.071		-0.395	-0.788			6.965	4.74
2010-08-18 14:00:00	9.015	7.97		2.101	1.344	1.044		-0.395	-0.788			7.393	4.74
2010-08-18 15:00:00	9.632	9.608		2.155	1.344	1.044		-0.395	-0.788			7.87	4.766
2010-08-18 16:00:00	10.467	10.59		2.236	1.344	1.017		-0.395	-0.788			8.394	4.818
2010-08-18 17:00:00	10.124	10.467		2.316	1.371	1.044		-0.395	-0.788			8.965	4.895
2010-08-18 18:00:00	9.435	9.977		2.423	1.398	1.044		-0.395	-0.788			9.336	4.999
2010-08-18 19:00:00	8.866	9.608		2.503	1.425	1.071		-0.395	-0.788			9.558	5.128
2010-08-18 20:00:00	8.17	8.866		2.584	1.48	1.071		-0.395	-0.788			9.731	5.231
2010-08-18 21:00:00	7.845	8.319		2.664	1.534	1.099		-0.395	-0.788			9.78	5.36
2010-08-18 22:00:00	6.712	7.419		2.69	1.561	1.126	0.495	-0.395	-0.788			9.706	5.462
2010-08-18 23:00:00	5.77	6.408		2.717	1.615	1.18	0.522	-0.395	-0.788			9.435	5.565
2010-08-19	5.179	5.796		2.744	1.643	1.208	0.55	-0.395	-0.788			9.163	5.642
2010-08-19 01:00:00	4.844	5.334		2.717	1.67	1.235	0.55	-0.395	-0.788			8.866	5.693
2010-08-19 02:00:00	4.766	5.128		2.717	1.697	1.262		-0.395	-0.788			8.568	5.693
2010-08-19 03:00:00	4.506	4.869		2.69	1.724	1.262		-0.395	-0.76			8.369	5.719
2010-08-19 04:00:00	4.402	4.662		2.664	1.724	1.289	0.605	-0.395	-0.76			8.145	5.693
2010-08-19 05:00:00	4.376	4.558		2.61	1.724	1.317	0.605	-0.395	-0.788			7.945	5.668
2010-08-19 06:00:00	4.298	4.506		2.584	1.724	1.289	0.605	-0.395	-0.788			7.77	5.668
2010-08-19 07:00:00	4.324	4.454		2.557	1.724	1.317	0.605	-0.395	-0.76			7.619	5.616
2010-08-19 08:00:00	4.999	4.766		2.503	1.724	1.289		-0.395	-0.76			7.494	5.591
2010-08-19 09:00:00	5.693	5.282		2.477	1.697	1.289		-0.395	-0.788			7.494	5.539
2010-08-19 10:00:00	6.611	6		2.477	1.67	1.289		-0.395	-0.788			7.569	5.488
2010-08-19 11:00:00	7.015	6.611		2.45	1.643	1.262		-0.395	-0.76			7.695	5.462
2010-08-19 12:00:00	7.393	7.041		2.477	1.643	1.262		-0.395	-0.788			7.87	5.437
2010-08-19 13:00:00	10.394	9.238		2.477	1.643	1.262		-0.395	-0.788			8.27	5.437
2010-08-19 14:00:00	11.224	11.856		2.53	1.615	1.235		-0.395	-0.788			8.841	5.437
2010-08-19 15:00:00	11.516	13.257		2.61	1.615	1.235		-0.395	-0.76			9.485	5.488
2010-08-19 16:00:00	12.074	13.882		2.717	1.643	1.235		-0.395	-0.76			10.149	5.539
2010-08-19 17:00:00	12.461	13.978		2.85	1.67	1.235		-0.395	-0.788			10.834	5.668
2010-08-19 18:00:00	12.316	13.69		2.983	1.697	1.262		-0.395	-0.76			11.37	5.796
2010-08-19 19:00:00	11.71	13.016		3.116	1.751	1.262		-0.395	-0.788			11.759	5.949
2010-08-19 20:00:00	10.663	11.759		3.221	1.805	1.289		-0.395	-0.76			12.001	6.102
2010-08-19 21:00:00	9.632	10.59		3.327	1.886	1.344		-0.395	-0.788			12.05	6.255
2010-08-19 22:00:00	8.444	9.41		3.38	1.94	1.371	0.605	-0.395	-0.76			11.904	6.408
2010-08-19 23:00:00	7.343	8.319		3.433	1.994	1.425	0.66	-0.395	-0.76			11.589	6.535
2010-08-20	6.357	7.318		3.433	2.047	1.48	0.66	-0.395	-0.76			11.2	6.636
2010-08-20 01:00:00	5.488	6.408		3.433	2.101	1.507	0.715	-0.395	-0.76			10.736	6.712
2010-08-20 02:00:00	4.947	5.796		3.406	2.128	1.561	0.715	-0.395	-0.76			10.296	6.763
2010-08-20 03:00:00	4.298	5.179		3.354	2.155	1.588	0.742	-0.395	-0.76			9.879	6.763
2010-08-20 04:00:00	3.564	4.428		3.274	2.155	1.588	0.742	-0.395	-0.76			9.435	6.737
2010-08-20 05:00:00	2.877	3.696		3.221	2.155	1.615	0.77	-0.395	-0.76			9.015	6.687
2010-08-20 06:00:00	2.53	3.063		3.142	2.128	1.615	0.77	-0.395	-0.76			8.593	6.636
2010-08-20 07:00:00	2.557	3.036		3.036	2.101	1.588		-0.395	-0.76			8.22	6.56
2010-08-20 08:00:00	3.036	3.301		2.93	2.074	1.588		-0.395	-0.76			7.945	6.458
2010-08-20 09:00:00	3.775	3.88		2.85	2.047	1.588		-0.395	-0.76			7.77	6.357
2010-08-20 10:00:00	5.924	5.36		2.77	2.021	1.561		-0.395	-0.76			7.745	6.255
2010-08-20 11:00:00	8.095	7.594		2.717	1.967	1.534		-0.395	-0.76			7.895	6.179
2010-08-20 12:00:00	7.87	7.72		2.717	1.913	1.48		-0.395	-0.76			8.22	6.102
2010-08-20 13:00:00	10.883	10.001		2.717	1.886	1.48		-0.395	-0.76			8.693	6.051
2010-08-20 14:00:00	11.686	12.63		2.744	1.859	1.425		-0.395	-0.76			9.213	6.051
2010-08-20 15:00:00	12.074	14.266		2.823	1.832	1.425		-0.395	-0.76			9.78	6.051
2010-08-20 16:00:00	12.727	14.984		2.93	1.832	1.398		-0.395	-0.76			10.345	6.102
2010-08-20 17:00:00	12.799	15.031		3.063	1.859	1.371		-0.395	-0.76			10.858	6.204
2010-08-20 18:00:00	12.34	14.361		3.195	1.886	1.371		-0.395	-0.76			11.297	6.306
2010-08-20 19:00:00	11.492	13.209		3.327	1.913	1.398		-0.395	-0.76			11.565	6.408
2010-08-20 20:00:00	10.59	11.904		3.406	1.967	1.425		-0.395	-0.76			11.686	6.56
2010-08-20 21:00:00	9.509	10.614		3.485	2.021	1.453		-0.395	-0.76			11.686	6.687
2010-08-20 22:00:00	8.145	9.213		3.564	2.074	1.48		-0.395	-0.76			11.54	6.788
2010-08-20 23:00:00	6.611	7.67		3.564	2.128	1.534	0.715	-0.395	-0.76			11.248	6.864
2010-08-21	5.257	6.306		3.564	2.155	1.561	0.742	-0.395	-0.76			10.858	6.914
2010-08-21 01:00:00	4.141	5.05		3.538	2.209	1.588	0.742	-0.395	-0.732			10.418	6.965
2010-08-21 02:00:00	3.696	4.454		3.459	2.209	1.643	0.356	-0.395	-0.76			9.952	6.965
2010-08-21 03:00:00	3.063	3.722		3.38	2.236	1.643	0.797	-0.395	-0.76			9.509	6.914
2010-08-21 04:00:00	2.637	3.089		3.301	2.209	1.67	0.825	-0.395	-0.76			9.064	6.889
2010-08-21 05:00:00	2.316	2.664		3.195	2.209	1.67	0.797	-0.395	-0.76			8.593	6.813
2010-08-21 06:00:00	2.074	2.37		3.089	2.182	1.643	0.825	-0.395	-0.76			8.145	6.737
2010-08-21 07:00:00	1.859	2.128		2.983	2.128	1.643	0.797	-0.395	-0.76			7.745	6.636
2010-08-21 08:00:00	1.751	1.967		2.877	2.074	1.615		-0.395	-0.76			7.419	6.509
2010-08-21 09:00:00	1.643	1.859		2.77	2.047	1.588		-0.395	-0.76			7.242	6.382
2010-08-21 10:00:00	2.797	2.77		2.664	1.994	1.561		-0.395	-0.76			7.217	6.255
2010-08-21 11:00:00	6.788	5.975		2.557	1.94	1.507		-0.395	-0.76			7.393	6.153
2010-08-21 12:00:00	7.091	6.737		2.503	1.859	1.48		-0.395	-0.76			7.77	6.051
2010-08-21 13:00:00	10.81	9.485		2.477	1.805	1.425		-0.395	-0.76			8.344	6
2010-08-21 14:00:00	12.05	12.485		2.503	1.778	1.398		-0.395	-0.76			8.99	5.975
2010-08-21 15:00:00	11.953	13.762		2.584	1.724	1.344		-0.395	-0.76			9.632	5.975
2010-08-21 16:00:00	12.461	14.266		2.717	1.724	1.317		-0.395	-0.76			10.222	6.026
2010-08-21 17:00:00	12.606	14.122		2.85	1.724	1.317		-0.395	-0.732			10.761	6.102
2010-08-21 18:00:00	12.098	13.738		2.956	1.751	1.317		-0.395	-0.76			11.151	6.23
2010-08-21 19:00:00	11.2	12.727		3.089	1.778	1.317		-0.395	-0.76			11.419	6.357
2010-08-21 20:00:00	10.271	11.443		3.195	1.832	1.344		-0.395	-0.732			11.516	6.509
2010-08-21 21:00:00	9.238	10.247		3.274	1.886	1.344		-0.395	-0.76			11.492	6.636
2010-08-21 22:00:00	8.195	9.114		3.354	1.94	1.398		-0.395	-0.732			11.346	6.763
2010-08-21 23:00:00	7.242	8.07		3.38	1.994	1.425		-0.367	-0.76			11.029	6.839
2010-08-22	6.458	7.217		3.38	2.047	1.453		-0.395	-0.76			10.687	6.889
2010-08-22 01:00:00	5.821	6.509		3.38	2.074	1.507		-0.395	-0.732			10.296	6.914
2010-08-22 02:00:00	5.385	6		3.327	2.101	1.534		-0.395	-0.732			9.928	6.914
2010-08-22 03:00:00	5.076	5.591		3.301	2.128	1.561	0.742	-0.367	-0.732			9.583	6.914
2010-08-22 04:00:00	4.869	5.36		3.248	2.128	1.588	0.742	-0.395	-0.732			9.238	6.864
2010-08-22 05:00:00	4.61	5.128		3.195	2.128	1.588	0.742	-0.367	-0.732			8.941	6.813
2010-08-22 06:00:00	4.454	4.921		3.142	2.128	1.588	0.77	-0.367	-0.732			8.668	6.737
2010-08-22 07:00:00	3.827	4.428		3.063	2.101	1.588		-0.395	-0.732			8.394	6.661
2010-08-22 08:00:00	3.749	4.115		3.009	2.074	1.588		-0.395	-0.732			8.145	6.585
2010-08-22 09:00:00	4.115	4.246		2.956	2.047	1.561		-0.367	-0.732			7.945	6.509
2010-08-22 10:00:00	5.898	5.282		2.877	2.021	1.534		-0.395	-0.732			7.87	6.382
2010-08-22 11:00:00	7.619	6.864		2.823	1.994	1.534		-0.395	-0.76			7.945	6.306
2010-08-22 12:00:00	7.167	7.116		2.797	1.94	1.507		-0.395	-0.76			8.195	6.255
2010-08-22 13:00:00	9.213	9.015		2.797	1.94	1.48		-0.367	-0.732			8.519	6.204
2010-08-22 14:00:00	10.026	11.175		2.797	1.886	1.453		-0.367	-0.732			8.841	6.153
2010-08-22 15:00:00	10.492	12.799		2.877	1.886	1.453		-0.367	-0.732			9.238	6.153
2010-08-22 16:00:00	10.932	13.305		2.93	1.859	1.425		-0.367	-0.732			9.608	6.179
2010-08-22 17:00:00	11.029	13.04		3.036	1.886	1.425		-0.395	-0.732			9.952	6.23
2010-08-22 18:00:00	11.029	12.823		3.116	1.886	1.398		-0.367	-0.732			10.222	6.281
2010-08-22 19:00:00	10.467	11.953		3.221	1.913	1.425		-0.367	-0.732			10.467	6.382
2010-08-22 20:00:00	9.632	10.785		3.301	1.967	1.425		-0.367	-0.732			10.565	6.484
2010-08-22 21:00:00	8.717	9.608		3.38	1.994	1.453		-0.367	-0.732			10.541	6.56
2010-08-22 22:00:00	7.695	8.543		3.406	2.047	1.48		-0.367	-0.732			10.394	6.611
2010-08-22 23:00:00	6.56	7.393		3.433	2.074	1.507		-0.367	-0.732			10.173	6.687
2010-08-23	5.591	6.306		3.406	2.101	1.534	0.715	-0.339	-0.732			9.854	6.712
2010-08-23 01:00:00	5.024	5.591		3.38	2.128	1.561	0.715	-0.367	-0.732			9.485	6.712
2010-08-23 02:00:00	4.454	4.973		3.327	2.155	1.588	0.715	-0.367	-0.732			9.139	6.687
2010-08-23 03:00:00	4.115	4.506		3.274	2.155	1.588	0.77	-0.339	-0.732			8.817	6.661
2010-08-23 04:00:00	3.854	4.246		3.195	2.155	1.615	0.797	-0.339	-0.732			8.543	6.611
2010-08-23 05:00:00	3.67	3.932		3.116	2.128	1.615	0.77	-0.339	-0.732			8.27	6.56
2010-08-23 06:00:00	3.722	3.854		3.036	2.101	1.588	0.797	-0.339	-0.732			8.045	6.484
2010-08-23 07:00:00	3.958	3.932		2.983	2.074	1.588		-0.339	-0.732			7.87	6.382
2010-08-23 08:00:00	4.428	4.246		2.903	2.047	1.561		-0.367	-0.732			7.72	6.306
2010-08-23 09:00:00	4.662	4.506		2.823	2.021	1.561		-0.367	-0.732			7.645	6.23
2010-08-23 10:00:00	4.947	4.636		2.797	1.967	1.534		-0.339	-0.732			7.569	6.153
2010-08-23 11:00:00	5.488	5.076		2.744	1.94	1.507		-0.339	-0.732			7.544	6.077
2010-08-23 12:00:00	6.153	5.693		2.717	1.913	1.48		-0.367	-0.732			7.569	6.026
2010-08-23 13:00:00	7.066	6.56		2.664	1.859	1.453		-0.339	-0.732			7.645	5.949
2010-08-23 14:00:00	7.419	7.217		2.664	1.832	1.425		-0.339	-0.732			7.77	5.898
2010-08-23 15:00:00	7.494	7.393		2.664	1.805	1.398		-0.339	-0.732			7.87	5.872
2010-08-23 16:00:00	7.041	7.217		2.69	1.805	1.371		-0.339	-0.732			7.895	5.847
2010-08-23 17:00:00	7.015	6.99		2.69	1.778	1.371		-0.339	-0.732			7.87	5.821
2010-08-23 18:00:00	7.192	7.116		2.717	1.778	1.371		-0.339	-0.732			7.845	5.821
2010-08-23 19:00:00	7.091	7.116		2.717	1.778	1.344		-0.339	-0.732			7.845	5.796
2010-08-23 20:00:00	6.56	6.763		2.717	1.751	1.344		-0.339	-0.732			7.82	5.796
2010-08-23 21:00:00	5.898	6.204		2.717	1.751	1.344		-0.339	-0.732			7.745	5.77
2010-08-23 22:00:00	5.205	5.591		2.717	1.751	1.317	0.66	-0.339	-0.704			7.594	5.745
2010-08-23 23:00:00	4.584	4.973		2.69	1.751	1.344	0.66	-0.339	-0.732			7.419	5.745
2010-08-24	4.115	4.454		2.664	1.751	1.344	0.632	-0.339	-0.732			7.217	5.693
2010-08-24 01:00:00	3.749	4.037		2.61	1.751	1.344	0.66	-0.339	-0.704			7.015	5.668
2010-08-24 02:00:00	3.485	3.696		2.557	1.724	1.317	0.66	-0.339	-0.732			6.839	5.616
2010-08-24 03:00:00	3.301	3.459		2.503	1.697	1.317	0.66	-0.339	-0.704			6.687	5.565
2010-08-24 04:00:00	3.116	3.248		2.45	1.697	1.317	0.632	-0.339	-0.732			6.535	5.488
2010-08-24 05:00:00	2.93	3.036		2.396	1.67	1.289	0.632	-0.339	-0.704			6.357	5.411
2010-08-24 06:00:00	2.823	2.877		2.343	1.643	1.289	0.632	-0.339	-0.732			6.23	5.36
2010-08-24 07:00:00	2.823	2.823		2.289	1.615	1.262	0.632	-0.339	-0.704			6.077	5.282
2010-08-24 08:00:00	3.142	2.93		2.209	1.588	1.262	0.605	-0.339	-0.704			5.975	5.205
2010-08-24 09:00:00	3.617	3.221		2.182	1.561	1.208	0.577	-0.339	-0.704			5.924	5.154
2010-08-24 10:00:00	4.22	3.643		2.128	1.507	1.208		-0.339	-0.732			5.975	5.076
2010-08-24 11:00:00	5.539	4.298		2.074	1.48	1.18		-0.339	-0.704			6.051	5.024
2010-08-24 12:00:00	4.869	4.584		2.074	1.453	1.153		-0.339	-0.732			6.23	4.973
2010-08-24 13:00:00	7.242	5.668		2.047	1.425	1.126		-0.339	-0.732			6.484	4.921
2010-08-24 14:00:00	8.543	8.419		2.074	1.398	1.099		-0.339	-0.704			6.839	4.895
2010-08-24 15:00:00	9.114	10.785		2.101	1.371	1.071		-0.339	-0.704			7.217	4.895
2010-08-24 16:00:00	9.706	11.637		2.182	1.371	1.071		-0.339	-0.704			7.619	4.921
2010-08-24 17:00:00	9.731	11.71		2.262	1.371	1.071		-0.311	-0.704			8.02	4.947
2010-08-24 18:00:00	9.089	10.98		2.37	1.398	1.071		-0.311	-0.704			8.344	5.024
2010-08-24 19:00:00	8.419	9.952		2.45	1.425	1.071		-0.339	-0.704			8.568	5.128
2010-08-24 20:00:00	7.645	8.817		2.53	1.453	1.071		-0.339	-0.704			8.717	5.205
2010-08-24 21:00:00	6.661	7.72		2.61	1.507	1.099		-0.311	-0.704			8.742	5.282
2010-08-24 22:00:00	5.205	6.382		2.637	1.534	1.126	0.522	-0.311	-0.704			8.593	5.36
2010-08-24 23:00:00	3.88	5.024		2.637	1.588	1.153	0.522	-0.311	-0.704			8.319	5.411
2010-08-25	3.089	4.037		2.637	1.615	1.18	0.55	-0.311	-0.704			7.92	5.437
2010-08-25 01:00:00	2.77	3.564		2.584	1.643	1.235	0.412	-0.311	-0.704			7.544	5.462
2010-08-25 02:00:00	2.717	3.301		2.557	1.67	1.235	0.577	-0.311	-0.704			7.192	5.437
2010-08-25 03:00:00	2.823	3.274		2.477	1.67	1.262	0.577	-0.311	-0.704			6.94	5.411
2010-08-25 04:00:00	3.089	3.406		2.423	1.643	1.262	0.55	-0.311	-0.704			6.712	5.36
2010-08-25 05:00:00	3.301	3.564		2.37	1.643	1.262	0.522	-0.311	-0.704			6.611	5.282
2010-08-25 06:00:00	3.459	3.67		2.316	1.615	1.262	0.467	-0.311	-0.704			6.484	5.231
2010-08-25 07:00:00	3.564	3.749		2.262	1.588	1.235	0.439	-0.311	-0.704			6.382	5.154
2010-08-25 08:00:00	3.722	3.801		2.236	1.561	1.235		-0.311	-0.704			6.306	5.128
2010-08-25 09:00:00	4.194	4.011		2.209	1.534	1.208		-0.311	-0.704			6.255	5.05
2010-08-25 10:00:00	4.636	4.35		2.182	1.534	1.18		-0.339	-0.704			6.281	4.999
2010-08-25 11:00:00	5.565	4.947		2.155	1.507	1.18		-0.311	-0.704			6.357	4.947
2010-08-25 12:00:00	6.128	5.693		2.155	1.48	1.153		-0.339	-0.704			6.535	4.895
2010-08-25 13:00:00	7.242	6.687		2.155	1.453	1.126		-0.339	-0.704			6.813	4.869
2010-08-25 14:00:00	8.344	9.114		2.182	1.453	1.126		-0.311	-0.704			7.192	4.844
2010-08-25 15:00:00	8.717	10.516		2.236	1.425	1.126		-0.311	-0.704			7.569	4.869
2010-08-25 16:00:00	8.767	10.124		2.316	1.453	1.099		-0.311	-0.704			7.92	4.921
2010-08-25 17:00:00	8.866	10.296		2.396	1.453	1.099		-0.311	-0.704			8.22	4.973
2010-08-25 18:00:00	8.494	10.001		2.477	1.48	1.099		-0.311	-0.704			8.444	5.05
2010-08-25 19:00:00	8.02	9.213		2.557	1.507	1.126		-0.311	-0.704			8.618	5.128
2010-08-25 20:00:00	7.77	8.369		2.637	1.561	1.126		-0.311	-0.704			8.693	5.231
2010-08-25 21:00:00	7.268	7.72		2.69	1.588	1.153		-0.311	-0.704			8.717	5.308
2010-08-25 22:00:00	6.737	7.116		2.717	1.643	1.18		-0.311	-0.704			8.643	5.385
2010-08-25 23:00:00	6.23	6.636		2.744	1.67	1.208		-0.339	-0.704			8.519	5.437
2010-08-26	5.77	6.179		2.77	1.697	1.235		-0.311	-0.704			8.344	5.462
2010-08-26 01:00:00	5.591	5.898		2.77	1.724	1.262		-0.311	-0.704			8.145	5.488
2010-08-26 02:00:00	5.514	5.821		2.77	1.751	1.289		-0.311	-0.704			7.995	5.514
2010-08-26 03:00:00	5.437	5.847		2.744	1.751	1.289		-0.311	-0.704			7.895	5.514
2010-08-26 04:00:00	5.334	5.77		2.717	1.778	1.317		-0.311	-0.704			7.77	5.488
2010-08-26 05:00:00	5.282	5.745		2.717	1.778	1.317		-0.311	-0.704			7.645	5.488
2010-08-26 06:00:00	5.334	5.796		2.717	1.778	1.344		-0.311	-0.704			7.569	5.462
2010-08-26 07:00:00	5.411	5.796		2.69	1.778	1.344		-0.311	-0.704			7.494	5.437
2010-08-26 08:00:00	5.693	5.949		2.664	1.778	1.344		-0.311	-0.704			7.444	5.411
2010-08-26 09:00:00	5.975	6.204		2.664	1.778	1.344		-0.311	-0.704			7.444	5.385
2010-08-26 10:00:00	6.737	6.763		2.664	1.778	1.344		-0.311	-0.704			7.494	5.385
2010-08-26 11:00:00	7.92	7.619		2.69	1.751	1.344		-0.311	-0.704			7.594	5.385
2010-08-26 12:00:00	8.145	7.82		2.744	1.778	1.344		-0.311	-0.704			7.77	5.36
2010-08-26 13:00:00	8.419	7.895		2.797	1.778	1.344		-0.311	-0.704			7.92	5.36
2010-08-26 14:00:00	9.188	8.319		2.823	1.778	1.344		-0.311	-0.704			8.12	5.36
2010-08-26 15:00:00	9.139	8.519		2.877	1.805	1.344		-0.311	-0.704			8.369	5.385
2010-08-26 16:00:00	8.742	8.369		2.903	1.805	1.344		-0.311	-0.704			8.568	5.411
2010-08-26 17:00:00	8.369	8.02		2.93	1.832	1.344		-0.311	-0.704			8.693	5.462
2010-08-26 18:00:00	8.767	8.369		2.956	1.832	1.371		-0.311	-0.704			8.767	5.514
2010-08-26 19:00:00	8.17	8.295		2.983	1.859	1.371		-0.311	-0.704			8.916	5.565
2010-08-26 20:00:00	8.07	8.02		3.036	1.859	1.371		-0.311	-0.675			8.99	5.616
2010-08-26 21:00:00	7.368	7.619		3.036	1.886	1.398		-0.311	-0.704			9.064	5.668
2010-08-26 22:00:00	6.331	6.813		3.063	1.913	1.425		-0.311	-0.704			9.015	5.719
2010-08-26 23:00:00	5.437	6.026		3.063	1.913	1.425		-0.311	-0.675			8.792	5.77
2010-08-27	5.05	5.565		3.036	1.94	1.425		-0.311	-0.704			8.494	5.796
2010-08-27 01:00:00	4.947	5.437		2.983	1.94	1.453		-0.311	-0.704			8.22	5.796
2010-08-27 02:00:00	4.921	5.308		2.956	1.94	1.453		-0.311	-0.704			7.97	5.796
2010-08-27 03:00:00	4.947	5.179		2.93	1.94	1.453		-0.311	-0.675			7.795	5.77
2010-08-27 04:00:00	5.024	5.179		2.877	1.94	1.453		-0.311	-0.675			7.645	5.745
2010-08-27 05:00:00	4.688	5.076		2.85	1.913	1.453	0.715	-0.311	-0.675			7.544	5.693
2010-08-27 06:00:00	4.141	4.662		2.823	1.913	1.453	0.715	-0.311	-0.675			7.368	5.668
2010-08-27 07:00:00	3.932	4.428		2.77	1.886	1.425		-0.311	-0.675			7.116	5.616
2010-08-27 08:00:00	4.011	4.35		2.717	1.859	1.425		-0.311	-0.675			6.889	5.565
2010-08-27 09:00:00	4.662	4.662		2.69	1.859	1.425		-0.311	-0.675			6.763	5.514
2010-08-27 10:00:00	5.668	5.257		2.637	1.832	1.398		-0.311	-0.675			6.788	5.462
2010-08-27 11:00:00	6.458	5.898		2.61	1.805	1.398		-0.311	-0.675			6.914	5.411
2010-08-27 12:00:00	6.99	6.357		2.61	1.778	1.371		-0.311	-0.675			7.116	5.36
2010-08-27 13:00:00	7.645	6.813		2.61	1.751	1.344		-0.311	-0.675			7.393	5.334
2010-08-27 14:00:00	8.145	8.17		2.61	1.751	1.344		-0.311	-0.675			7.695	5.308
2010-08-27 15:00:00	7.695	8.02		2.637	1.724	1.344		-0.311	-0.675			7.97	5.334
2010-08-27 16:00:00	7.995	8.319		2.69	1.724	1.317		-0.311	-0.675			8.17	5.36
2010-08-27 17:00:00	8.095	8.27		2.717	1.724	1.317		-0.311	-0.675			8.419	5.385
2010-08-27 18:00:00	7.97	8.195		2.744	1.751	1.317		-0.311	-0.675			8.618	5.437
2010-08-27 19:00:00	7.393	7.845		2.797	1.751	1.317		-0.311	-0.675			8.742	5.488
2010-08-27 20:00:00	6.864	7.419		2.823	1.778	1.317		-0.311	-0.675			8.792	5.539
2010-08-27 21:00:00	6.026	6.611		2.85	1.805	1.317		-0.311	-0.675			8.717	5.591
2010-08-27 22:00:00	5.128	5.847		2.85	1.805	1.344		-0.311	-0.675			8.568	5.642
2010-08-27 23:00:00	3.827	4.74		2.85	1.832	1.371	0.66	-0.283	-0.675			8.319	5.642
2010-08-28	3.036	3.67		2.823	1.832	1.371	0.687	-0.283	-0.675			7.945	5.668
2010-08-28 01:00:00	2.53	3.036		2.77	1.832	1.371	0.687	-0.311	-0.675			7.519	5.642
2010-08-28 02:00:00	2.182	2.584		2.717	1.832	1.398	0.687	-0.283	-0.675			7.091	5.616
2010-08-28 03:00:00	1.94	2.236		2.637	1.805	1.398	0.687	-0.283	-0.675			6.687	5.591
2010-08-28 04:00:00	1.778	2.047		2.557	1.805	1.371	0.715	-0.311	-0.675			6.306	5.514
2010-08-28 05:00:00	1.615	1.886		2.477	1.778	1.371	0.687	-0.311	-0.675			6.026	5.411
2010-08-28 06:00:00	1.48	1.724		2.396	1.751	1.371	0.687	-0.311	-0.675			5.745	5.334
2010-08-28 07:00:00	1.371	1.588		2.316	1.697	1.344	0.687	-0.283	-0.675			5.437	5.231
2010-08-28 08:00:00	1.262	1.48		2.236	1.67	1.317	0.66	-0.283	-0.675			5.179	5.128
2010-08-28 09:00:00	1.208	1.371		2.128	1.615	1.289		-0.311	-0.675			4.999	5.024
2010-08-28 10:00:00	1.425	1.48		2.047	1.561	1.262		-0.283	-0.675			5.024	4.921
2010-08-28 11:00:00	3.248	2.744		1.994	1.507	1.208		-0.311	-0.675			5.231	4.818
2010-08-28 12:00:00	4.844	4.74		1.94	1.48	1.18		-0.283	-0.675			5.591	4.74
2010-08-28 13:00:00	6.153	6.484		1.913	1.425	1.153		-0.311	-0.675			6.102	4.688
2010-08-28 14:00:00	7.142	8.02		1.94	1.371	1.099		-0.311	-0.675			6.788	4.636
2010-08-28 15:00:00	7.594	8.419		1.967	1.344	1.099		-0.311	-0.675			7.469	4.662
2010-08-28 16:00:00	7.92	9.213		2.047	1.344	1.071		-0.311	-0.675			8.095	4.714
2010-08-28 17:00:00	8.22	9.361		2.128	1.344	1.044		-0.283	-0.675			8.643	4.792
2010-08-28 18:00:00	8.519	9.04		2.209	1.344	1.044		-0.311	-0.675			9.089	4.895
2010-08-28 19:00:00	8.792	8.792		2.289	1.371	1.044		-0.311	-0.675			9.386	5.024
2010-08-28 20:00:00	8.519	8.543		2.396	1.398	1.044		-0.311	-0.675			9.657	5.128
2010-08-28 21:00:00	7.995	8.12		2.477	1.425	1.071		-0.311	-0.675			9.731	5.257
2010-08-28 22:00:00	7.293	7.519		2.53	1.48	1.099		-0.283	-0.675			9.706	5.385
2010-08-28 23:00:00	6.661	6.965		2.584	1.507	1.126		-0.311	-0.675			9.558	5.488
2010-08-29	6.281	6.585		2.637	1.561	1.153		-0.283	-0.675			9.386	5.565
2010-08-29 01:00:00	5.898	6.204		2.637	1.615	1.18		-0.283	-0.675			9.188	5.642
2010-08-29 02:00:00	5.539	5.949		2.664	1.643	1.208		-0.283	-0.675			8.99	5.693
2010-08-29 03:00:00	5.076	5.591		2.664	1.67	1.235	0.467	-0.283	-0.675			8.717	5.719
2010-08-29 04:00:00	4.74	5.334		2.664	1.697	1.235	0.495	-0.283	-0.675			8.444	5.745
2010-08-29 05:00:00	4.558	5.128		2.637	1.697	1.262	0.522	-0.283	-0.675			8.145	5.745
2010-08-29 06:00:00	4.636	5.076		2.61	1.697	1.289		-0.283	-0.675			7.895	5.745
2010-08-29 07:00:00	4.921	5.282		2.584	1.724	1.289		-0.283	-0.675			7.72	5.719
2010-08-29 08:00:00	5.179	5.437		2.584	1.724	1.289		-0.283	-0.647			7.645	5.693
2010-08-29 09:00:00	5.539	5.693		2.557	1.697	1.289		-0.283	-0.675			7.619	5.642
2010-08-29 10:00:00	6.484	6.051		2.557	1.697	1.289		-0.283	-0.675			7.594	5.591
2010-08-29 11:00:00	7.594	6.813		2.557	1.697	1.289		-0.311	-0.675			7.645	5.565
2010-08-29 12:00:00	7.82	7.519		2.584	1.697	1.289		-0.283	-0.675			7.97	5.539
2010-08-29 13:00:00	8.568	8.369		2.61	1.697	1.289		-0.283	-0.675			8.369	5.514
2010-08-29 14:00:00	9.78	9.188		2.637	1.697	1.289		-0.283	-0.675			8.817	5.539
2010-08-29 15:00:00	10.1	9.608		2.69	1.697	1.289		-0.283	-0.675			9.238	5.565
2010-08-29 16:00:00	9.952	9.706		2.77	1.724	1.289		-0.283	-0.675			9.558	5.616
2010-08-29 17:00:00	9.139	9.114		2.85	1.751	1.289		-0.283	-0.675			9.78	5.693
2010-08-29 18:00:00	8.618	8.593		2.903	1.751	1.317		-0.283	-0.675			9.805	5.77
2010-08-29 19:00:00	7.92	8.095		2.956	1.778	1.317		-0.283	-0.675			9.731	5.847
2010-08-29 20:00:00	7.242	7.469		2.983	1.832	1.344		-0.283	-0.675			9.558	5.924
2010-08-29 21:00:00	6.611	6.914		3.009	1.859	1.371		-0.283	-0.647			9.361	5.975
2010-08-29 22:00:00	6	6.331		3.009	1.886	1.398	0.605	-0.283	-0.675			9.114	6.026
2010-08-29 23:00:00	5.488	5.796		2.983	1.886	1.398	0.605	-0.283	-0.647			8.841	6.026
2010-08-30	5.102	5.385		2.983	1.913	1.425		-0.283	-0.675			8.568	6.051
2010-08-30 01:00:00	4.844	5.076		2.93	1.913	1.425	0.687	-0.283	-0.647			8.344	6.051
2010-08-30 02:00:00	4.61	4.844		2.903	1.913	1.453	0.715	-0.283	-0.675			8.145	6.026
2010-08-30 03:00:00	4.428	4.61		2.877	1.913	1.453	0.715	-0.283	-0.647			7.945	6
2010-08-30 04:00:00	4.272	4.454		2.823	1.913	1.453	0.742	-0.283	-0.647			7.77	5.949
2010-08-30 05:00:00	4.141	4.298		2.77	1.886	1.453	0.715	-0.283	-0.647			7.594	5.898
2010-08-30 06:00:00	3.932	4.115		2.717	1.859	1.425	0.715	-0.283	-0.647			7.419	5.847
2010-08-30 07:00:00	3.906	4.011		2.69	1.859	1.425	0.715	-0.283	-0.647			7.242	5.796
2010-08-30 08:00:00	3.696	3.932		2.637	1.832	1.425	0.715	-0.283	-0.647			7.091	5.745
2010-08-30 09:00:00	3.512	3.722		2.584	1.805	1.398		-0.283	-0.647			6.914	5.693
2010-08-30 10:00:00	4.818	4.194		2.53	1.778	1.371		-0.283	-0.647			6.763	5.616
2010-08-30 11:00:00	5.924	5.076		2.477	1.751	1.371		-0.283	-0.647			6.737	5.539
2010-08-30 12:00:00	6.306	5.719		2.45	1.724	1.344		-0.283	-0.647			6.889	5.488
2010-08-30 13:00:00	7.569	7.015		2.45	1.697	1.317		-0.283	-0.647			7.217	5.437
2010-08-30 14:00:00	9.46	9.854		2.45	1.67	1.317		-0.283	-0.647			7.67	5.385
2010-08-30 15:00:00	10.32	11.856		2.503	1.643	1.289		-0.283	-0.647			8.27	5.385
2010-08-30 16:00:00	10.907	12.534		2.584	1.643	1.262		-0.283	-0.647			8.965	5.411
2010-08-30 17:00:00	10.81	11.953		2.664	1.643	1.262		-0.283	-0.647			9.608	5.462
2010-08-30 18:00:00	10.907	11.321		2.77	1.67	1.262		-0.283	-0.647			10.149	5.565
2010-08-30 19:00:00	10.418	10.81		2.903	1.697	1.262		-0.283	-0.647			10.614	5.668
2010-08-30 20:00:00	9.854	10.173		2.983	1.751	1.289		-0.283	-0.647			10.956	5.796
2010-08-30 21:00:00	8.519	9.139		3.089	1.805	1.317		-0.283	-0.647			11.005	5.924
2010-08-30 22:00:00	7.519	8.17		3.142	1.832	1.344		-0.283	-0.647			10.761	6.051
2010-08-30 23:00:00	6.255	7.041		3.195	1.886	1.371		-0.283	-0.647			10.467	6.153
2010-08-31	5.102	5.949		3.195	1.94	1.425	0.632	-0.283	-0.647			10.124	6.23
2010-08-31 01:00:00	4.688	5.231		3.168	1.967	1.453		-0.283	-0.647			9.731	6.306
2010-08-31 02:00:00	4.558	4.973		3.142	1.994	1.48		-0.283	-0.647			9.41	6.331
2010-08-31 03:00:00	4.35	4.714		3.089	2.021	1.507		-0.283	-0.647			9.114	6.331
2010-08-31 04:00:00	3.932	4.35		3.036	2.021	1.507		-0.283	-0.647			8.841	6.306
2010-08-31 05:00:00	3.248	3.827		2.983	2.021	1.534	0.77	-0.283	-0.647			8.568	6.306
2010-08-31 06:00:00	2.77	3.248		2.93	1.994	1.534	0.77	-0.283	-0.647			8.245	6.255
2010-08-31 07:00:00	2.77	3.089		2.85	1.994	1.507		-0.283	-0.647			7.92	6.204
2010-08-31 08:00:00	2.77	2.983		2.77	1.94	1.507		-0.283	-0.647			7.695	6.153
2010-08-31 09:00:00	3.485	3.38		2.69	1.913	1.507		-0.283	-0.647			7.519	6.077
2010-08-31 10:00:00	5.154	4.376		2.637	1.886	1.48		-0.283	-0.647			7.419	6
2010-08-31 11:00:00	6.889	6		2.584	1.859	1.453		-0.283	-0.647			7.444	5.924
2010-08-31 12:00:00	7.619	6.914		2.53	1.805	1.425		-0.283	-0.647			7.67	5.872
2010-08-31 13:00:00	9.163	8.568		2.53	1.778	1.398		-0.283	-0.647			8.07	5.821
2010-08-31 14:00:00	10.98	11.321		2.53	1.751	1.371		-0.283	-0.647			8.618	5.796
2010-08-31 15:00:00	11.759	13.209		2.61	1.724	1.344		-0.283	-0.647			9.262	5.796
2010-08-31 16:00:00	11.783	13.449		2.69	1.724	1.317		-0.283	-0.647			9.977	5.821
2010-08-31 17:00:00	11.54	13.112		2.797	1.724	1.317		-0.283	-0.647			10.59	5.898
2010-08-31 18:00:00	11.102	12.534		2.93	1.751	1.317		-0.283	-0.647			11.102	6
2010-08-31 19:00:00	10.296	11.467		3.036	1.778	1.317		-0.283	-0.647			11.467	6.102
2010-08-31 20:00:00	9.608	10.492		3.142	1.832	1.344		-0.283	-0.647			11.516	6.255
2010-08-31 21:00:00	8.618	9.485		3.248	1.886	1.371		-0.283	-0.647			11.516	6.382
2010-08-31 22:00:00	7.015	8.02		3.301	1.94	1.398		-0.283	-0.647			11.346	6.535
2010-08-31 23:00:00	6.102	6.914		3.327	1.994	1.453		-0.283	-0.647			10.98	6.611
2010-09-01	5.796	6.408		3.327	2.021	1.48		-0.283	-0.647			10.638	6.687
2010-09-01 01:00:00	5.745	6.23		3.301	2.047	1.507		-0.283	-0.647			10.32	6.737
2010-09-01 02:00:00	6.051	6.408		3.274	2.074	1.534		-0.283	-0.647			10.1	6.788
2010-09-01 03:00:00	6.153	6.611		3.248	2.101	1.561		-0.283	-0.647			9.903	6.788
2010-09-01 04:00:00	6.051	6.484		3.221	2.101	1.561		-0.283	-0.647			9.731	6.763
2010-09-01 05:00:00	6.077	6.357		3.195	2.101	1.588		-0.283	-0.647			9.509	6.737
2010-09-01 06:00:00	5.898	6.153		3.168	2.101	1.588		-0.283	-0.647			9.361	6.712
2010-09-01 07:00:00	6.128	6.102		3.142	2.101	1.588		-0.283	-0.647			9.238	6.712
2010-09-01 08:00:00	6.509	6.331		3.116	2.074	1.588		-0.283	-0.647			9.163	6.661
2010-09-01 09:00:00	6.458	6.357		3.089	2.074	1.588		-0.283	-0.647			9.089	6.636
2010-09-01 10:00:00	6.458	6.382		3.063	2.074	1.561		-0.283	-0.647			8.99	6.611
2010-09-01 11:00:00	6.636	6.509		3.063	2.047	1.561		-0.283	-0.647			8.866	6.56
2010-09-01 12:00:00	6.712	6.585		3.063	2.047	1.561		-0.283	-0.647			8.792	6.535
2010-09-01 13:00:00	7.041	6.737		3.036	2.021	1.561		-0.283	-0.647			8.717	6.509
2010-09-01 14:00:00	7.544	7.066		3.063	2.021	1.534		-0.283	-0.647			8.742	6.484
2010-09-01 15:00:00	8.344	7.72		3.063	2.021	1.534		-0.283	-0.647			8.841	6.433
2010-09-01 16:00:00	8.693	8.245		3.063	2.021	1.534		-0.283	-0.647			9.04	6.408
2010-09-01 17:00:00	8.295	8.17		3.089	2.021	1.534		-0.283	-0.647			9.188	6.382
2010-09-01 18:00:00	7.695	7.72		3.116	1.994	1.507		-0.283	-0.647			9.238	6.382
2010-09-01 19:00:00	7.142	7.217		3.116	1.994	1.507		-0.283	-0.619			9.163	6.382
2010-09-01 20:00:00	6.864	6.914		3.142	2.021	1.507		-0.283	-0.647			9.064	6.408
2010-09-01 21:00:00	6.255	6.408		3.116	2.021	1.534		-0.283	-0.647			8.965	6.408
2010-09-01 22:00:00	5.693	5.924		3.116	2.021	1.534	0.742	-0.283	-0.647			8.792	6.408
2010-09-01 23:00:00	5.257	5.488		3.089	2.021	1.534	0.715	-0.283	-0.619			8.568	6.382
2010-09-02	4.895	5.128		3.063	2.021	1.534	0.742	-0.255	-0.619			8.344	6.357
2010-09-02 01:00:00	4.61	4.818		3.009	2.021	1.534	0.742	-0.255	-0.647			8.12	6.331
2010-09-02 02:00:00	4.428	4.558		2.956	1.994	1.534	0.742	-0.255	-0.619			7.87	6.306
2010-09-02 03:00:00	4.298	4.402		2.93	1.994	1.534	0.742	-0.255	-0.619			7.645	6.255
2010-09-02 04:00:00	4.168	4.246		2.877	1.967	1.534	0.742	-0.255	-0.619			7.469	6.204
2010-09-02 05:00:00	4.037	4.141		2.823	1.94	1.507	0.742	-0.283	-0.619			7.318	6.153
2010-09-02 06:00:00	3.958	4.011		2.77	1.913	1.507	0.742	-0.255	-0.619			7.192	6.077
2010-09-02 07:00:00	3.88	3.906		2.717	1.913	1.48	0.715	-0.255	-0.619			7.066	6.026
2010-09-02 08:00:00	3.67	3.722		2.664	1.859	1.48	0.715	-0.283	-0.619			6.914	5.949
2010-09-02 09:00:00	3.564	3.591		2.61	1.832	1.425	0.715	-0.255	-0.619			6.763	5.898
2010-09-02 10:00:00	3.801	3.617		2.557	1.805	1.425		-0.255	-0.619			6.611	5.821
2010-09-02 11:00:00	4.298	3.932		2.503	1.778	1.398		-0.283	-0.647			6.509	5.745
2010-09-02 12:00:00	4.558	4.194		2.45	1.751	1.371		-0.255	-0.619			6.458	5.668
2010-09-02 13:00:00	4.636	4.35		2.423	1.697	1.344		-0.283	-0.619			6.458	5.591
2010-09-02 14:00:00	5.334	4.74		2.396	1.67	1.317		-0.255	-0.619			6.484	5.539
2010-09-02 15:00:00	5.334	4.973		2.37	1.643	1.317		-0.255	-0.619			6.56	5.488
2010-09-02 16:00:00	5.616	5.128		2.396	1.643	1.289		-0.283	-0.619			6.611	5.437
2010-09-02 17:00:00	5.872	5.462		2.396	1.615	1.262		-0.255	-0.619			6.712	5.385
2010-09-02 18:00:00	6	5.642		2.423	1.588	1.235		-0.283	-0.619			6.813	5.334
2010-09-02 19:00:00	5.77	5.642		2.423	1.588	1.235		-0.255	-0.619			6.914	5.308
2010-09-02 20:00:00	5.334	5.462		2.45	1.588	1.235		-0.255	-0.619			7.015	5.282
2010-09-02 21:00:00	4.844	5.179		2.477	1.588	1.235	0.605	-0.255	-0.619			7.066	5.282
2010-09-02 22:00:00	4.376	4.869		2.503	1.615	1.235	0.632	-0.255	-0.619			7.015	5.282
2010-09-02 23:00:00	3.985	4.532		2.503	1.615	1.235	0.632	-0.255	-0.619			6.965	5.282
2010-09-03	3.722	4.246		2.477	1.615	1.262	0.632	-0.255	-0.619			6.864	5.257
2010-09-03 01:00:00	3.564	4.037		2.477	1.615	1.262	0.632	-0.255	-0.619			6.737	5.231
2010-09-03 02:00:00	3.38	3.827		2.45	1.615	1.262	0.66	-0.255	-0.619			6.611	5.231
2010-09-03 03:00:00	3.221	3.67		2.396	1.615	1.262	0.632	-0.255	-0.619			6.458	5.205
2010-09-03 04:00:00	3.036	3.485		2.37	1.588	1.262	0.632	-0.255	-0.619			6.306	5.154
2010-09-03 05:00:00	2.877	3.301		2.316	1.588	1.235	0.632	-0.255	-0.619			6.153	5.128
2010-09-03 06:00:00	2.77	3.116		2.289	1.588	1.235	0.66	-0.255	-0.619			6.026	5.076
2010-09-03 07:00:00	2.744	3.036		2.236	1.561	1.235	0.632	-0.255	-0.619			5.872	5.05
2010-09-03 08:00:00	2.797	2.956		2.182	1.534	1.208	0.632	-0.255	-0.619			5.719	4.999
2010-09-03 09:00:00	3.009	2.983		2.128	1.507	1.208	0.632	-0.255	-0.619			5.565	4.947
2010-09-03 10:00:00	3.116	3.063		2.074	1.48	1.18	0.605	-0.255	-0.619			5.462	4.869
2010-09-03 11:00:00	3.459	3.195		2.047	1.453	1.153		-0.255	-0.619			5.36	4.818
2010-09-03 12:00:00	3.564	3.301		2.021	1.425	1.153	0.577	-0.255	-0.619			5.308	4.74
2010-09-03 13:00:00	3.617	3.406		1.994	1.398	1.126	0.55	-0.255	-0.619			5.282	4.688
2010-09-03 14:00:00	3.854	3.512		1.994	1.371	1.099		-0.255	-0.619			5.282	4.636
2010-09-03 15:00:00	4.115	3.696		1.967	1.344	1.099		-0.255	-0.619			5.308	4.558
2010-09-03 16:00:00	4.115	3.775		1.967	1.344	1.071		-0.255	-0.619			5.36	4.532
2010-09-03 17:00:00	4.063	3.827		1.967	1.317	1.044		-0.255	-0.619			5.411	4.48
2010-09-03 18:00:00	3.932	3.801		1.967	1.317	1.044		-0.255	-0.619			5.437	4.454
2010-09-03 19:00:00	3.854	3.775		1.967	1.317	1.044	0.522	-0.255	-0.619			5.488	4.428
2010-09-03 20:00:00	3.696	3.722		1.967	1.289	1.017	0.522	-0.255	-0.619			5.488	4.402
2010-09-03 21:00:00	3.485	3.591		1.967	1.289	1.017	0.522	-0.255	-0.619			5.462	4.376
2010-09-03 22:00:00	3.301	3.459		1.967	1.289	1.017	0.522	-0.255	-0.619			5.437	4.376
2010-09-03 23:00:00	3.142	3.301		1.94	1.289	1.017	0.522	-0.255	-0.619			5.36	4.324
2010-09-04	3.009	3.221		1.913	1.289	1.017	0.522	-0.255	-0.619			5.282	4.324
2010-09-04 01:00:00	2.93	3.089		1.913	1.262	1.017	0.522	-0.255	-0.619			5.205	4.298
2010-09-04 02:00:00	2.797	2.983		1.886	1.262	1.017	0.522	-0.255	-0.619			5.102	4.246
2010-09-04 03:00:00	2.664	2.877		1.859	1.262	0.989	0.522	-0.255	-0.619			4.999	4.246
2010-09-04 04:00:00	2.503	2.717		1.832	1.235	0.989	0.495	-0.255	-0.619			4.895	4.194
2010-09-04 05:00:00	2.503	2.664		1.805	1.235	0.989	0.495	-0.255	-0.619			4.792	4.168
2010-09-04 06:00:00	2.557	2.637		1.778	1.208	0.989	0.495	-0.255	-0.619			4.688	4.115
2010-09-04 07:00:00	2.584	2.61		1.751	1.208	0.962	0.495	-0.255	-0.619			4.584	4.089
2010-09-04 08:00:00	2.637	2.61		1.724	1.18	0.962	0.495	-0.255	-0.619			4.48	4.037
2010-09-04 09:00:00	2.797	2.664		1.697	1.18	0.934	0.495	-0.255	-0.619			4.428	4.011
2010-09-04 10:00:00	2.903	2.744		1.67	1.153	0.934	0.412	-0.255	-0.619			4.376	3.958
2010-09-04 11:00:00	3.142	2.823		1.643	1.126	0.934		-0.255	-0.619			4.376	3.906
2010-09-04 12:00:00	3.775	3.089		1.643	1.126	0.907		-0.255	-0.619			4.35	3.854
2010-09-04 13:00:00	4.194	3.512		1.643	1.099	0.907		-0.255	-0.619			4.428	3.801
2010-09-04 14:00:00	4.115	3.617		1.643	1.099	0.88		-0.255	-0.619			4.558	3.775
2010-09-04 15:00:00	4.454	3.749		1.643	1.099	0.88		-0.255	-0.619			4.688	3.749
2010-09-04 16:00:00	4.714	4.037		1.67	1.099	0.88		-0.255	-0.619			4.869	3.722
2010-09-04 17:00:00	5.154	4.35		1.697	1.071	0.88		-0.255	-0.619			5.05	3.696
2010-09-04 18:00:00	5.282	4.61		1.751	1.099	0.88		-0.255	-0.619			5.231	3.696
2010-09-04 19:00:00	5.179	4.714		1.778	1.099	0.88		-0.255	-0.619			5.411	3.696
2010-09-04 20:00:00	4.818	4.662		1.832	1.099	0.88		-0.255	-0.619			5.565	3.722
2010-09-04 21:00:00	3.775	4.246		1.886	1.126	0.88	0.412	-0.255	-0.619			5.668	3.749
2010-09-04 22:00:00	3.063	3.67		1.886	1.153	0.907	0.467	-0.255	-0.619			5.642	3.749
2010-09-04 23:00:00	2.45	3.248		1.913	1.153	0.907	0.439	-0.255	-0.619			5.616	3.801
2010-09-05	2.128	2.877		1.886	1.18	0.907	0.467	-0.255	-0.619			5.488	3.801
2010-09-05 01:00:00	1.994	2.637		1.859	1.208	0.934	0.467	-0.255	-0.619			5.334	3.827
2010-09-05 02:00:00	1.886	2.45		1.832	1.208	0.934	0.467	-0.255	-0.619			5.179	3.827
2010-09-05 03:00:00	1.751	2.289		1.805	1.208	0.934	0.467	-0.255	-0.619			5.024	3.827
2010-09-05 04:00:00	1.67	2.182		1.751	1.208	0.934	0.495	-0.255	-0.619			4.895	3.801
2010-09-05 05:00:00	1.588	2.074		1.697	1.18	0.934	0.495	-0.227	-0.619			4.74	3.775
2010-09-05 06:00:00	1.588	1.994		1.67	1.153	0.934	0.467	-0.255	-0.619			4.61	3.775
2010-09-05 07:00:00	1.588	1.967		1.615	1.153	0.934	0.495	-0.255	-0.619			4.506	3.749
2010-09-05 08:00:00	1.643	1.913		1.561	1.126	0.907	0.467	-0.227	-0.591			4.376	3.696
2010-09-05 09:00:00	1.615	1.913		1.534	1.099	0.907	0.467	-0.255	-0.591			4.298	3.67
2010-09-05 10:00:00	2.209	2.021		1.48	1.071	0.907		-0.255	-0.619			4.22	3.617
2010-09-05 11:00:00	3.142	2.343		1.453	1.044	0.88		-0.255	-0.619			4.168	3.591
2010-09-05 12:00:00	4.428	3.089		1.425	1.017	0.852		-0.255	-0.591			4.246	3.538
2010-09-05 13:00:00	5.257	3.775		1.425	1.017	0.825		-0.255	-0.591			4.454	3.512
2010-09-05 14:00:00	5.642	4.35		1.453	0.989	0.825		-0.255	-0.619			4.766	3.485
2010-09-05 15:00:00	6.179	5.693		1.48	0.962	0.797		-0.255	-0.619			5.154	3.485
2010-09-05 16:00:00	5.745	5.796		1.561	0.962	0.797		-0.255	-0.619			5.565	3.485
2010-09-05 17:00:00	6.255	6.509		1.643	0.962	0.77		-0.255	-0.591			5.949	3.512
2010-09-05 18:00:00	6	6.687		1.724	0.989	0.797		-0.255	-0.619			6.331	3.538
2010-09-05 19:00:00	5.334	6.306		1.805	1.017	0.797		-0.255	-0.619			6.687	3.591
2010-09-05 20:00:00	5.257	6		1.886	1.044	0.797		-0.255	-0.591			6.94	3.67
2010-09-05 21:00:00	4.428	5.385		1.967	1.099	0.825	0.412	-0.255	-0.591			7.066	3.722
2010-09-05 22:00:00	3.564	4.714		2.021	1.153	0.852	0.412	-0.255	-0.591			7.041	3.801
2010-09-05 23:00:00	3.089	4.141		2.047	1.18	0.88	0.439	-0.227	-0.591			6.94	3.88
2010-09-06	2.797	3.775		2.074	1.208	0.907	0.467	-0.227	-0.591			6.788	3.958
2010-09-06 01:00:00	2.584	3.485		2.074	1.262	0.934	0.467	-0.255	-0.591			6.636	4.011
2010-09-06 02:00:00	2.209	3.089		2.047	1.289	0.962	0.495	-0.255	-0.591			6.458	4.037
2010-09-06 03:00:00	1.994	2.77		2.021	1.289	0.989	0.495	-0.255	-0.591			6.23	4.063
2010-09-06 04:00:00	1.805	2.503		1.967	1.289	1.017	0.522	-0.227	-0.591			6	4.089
2010-09-06 05:00:00	1.643	2.236		1.913	1.289	1.017	0.522	-0.227	-0.591			5.745	4.089
2010-09-06 06:00:00	1.48	2.021		1.859	1.289	1.017	0.522	-0.227	-0.591			5.411	4.063
2010-09-06 07:00:00	1.371	1.859		1.805	1.262	1.017	0.522	-0.227	-0.591			5.102	4.063
2010-09-06 08:00:00	1.289	1.697		1.751	1.235	1.017	0.522	-0.255	-0.591			4.792	4.011
2010-09-06 09:00:00	1.208	1.588		1.697	1.235	0.989	0.522	-0.227	-0.591			4.532	3.985
2010-09-06 10:00:00	1.18	1.48		1.615	1.208	0.989		-0.255	-0.591			4.324	3.932
2010-09-06 11:00:00	1.967	1.859		1.561	1.153	0.962		-0.255	-0.591			4.246	3.854
2010-09-06 12:00:00	2.903	2.477		1.507	1.126	0.934		-0.227	-0.591			4.376	3.801
2010-09-06 13:00:00	4.089	3.089		1.48	1.099	0.907		-0.255	-0.591			4.61	3.749
2010-09-06 14:00:00	5.334	3.932		1.453	1.071	0.88		-0.255	-0.591			4.947	3.696
2010-09-06 15:00:00	5.872	4.558		1.48	1.017	0.852		-0.255	-0.591			5.334	3.696
2010-09-06 16:00:00	6.408	5.128		1.534	1.017	0.825		-0.255	-0.591			5.796	3.67
2010-09-06 17:00:00	6.636	5.591		1.615	1.017	0.825		-0.255	-0.591			6.281	3.67
2010-09-06 18:00:00	6.813	5.847		1.697	1.017	0.825		-0.227	-0.591			6.737	3.722
2010-09-06 19:00:00	6	5.77		1.778	1.044	0.825		-0.255	-0.591			7.142	3.775
2010-09-06 20:00:00	5.076	5.334		1.859	1.071	0.825		-0.255	-0.591			7.444	3.854
2010-09-06 21:00:00	4.037	4.74		1.913	1.099	0.825	0.384	-0.227	-0.591			7.569	3.932
2010-09-06 22:00:00	3.009	3.932		1.994	1.126	0.852	0.439	-0.227	-0.591			7.569	4.037
2010-09-06 23:00:00	2.557	3.433		1.994	1.18	0.88	0.439	-0.227	-0.591			7.419	4.115
2010-09-07	2.262	3.089		1.994	1.208	0.907	0.439	-0.255	-0.591			7.167	4.168
2010-09-07 01:00:00	2.047	2.85		1.967	1.235	0.934	0.467	-0.255	-0.591			6.864	4.246
2010-09-07 02:00:00	1.886	2.61		1.913	1.235	0.962	0.467	-0.227	-0.591			6.535	4.272
2010-09-07 03:00:00	1.724	2.396		1.886	1.262	0.962	0.495	-0.227	-0.591			6.204	4.298
2010-09-07 04:00:00	1.588	2.182		1.859	1.235	0.989	0.495	-0.227	-0.591			5.872	4.298
2010-09-07 05:00:00	1.453	1.994		1.805	1.235	0.989	0.495	-0.227	-0.591			5.539	4.272
2010-09-07 06:00:00	1.344	1.805		1.751	1.208	0.989	0.522	-0.227	-0.591			5.205	4.246
2010-09-07 07:00:00	1.235	1.697		1.67	1.208	0.962	0.522	-0.227	-0.591			4.895	4.194
2010-09-07 08:00:00	1.153	1.588		1.615	1.18	0.962	0.495	-0.227	-0.591			4.584	4.141
2010-09-07 09:00:00	1.099	1.507		1.561	1.153	0.934		-0.227	-0.591			4.324	4.063
2010-09-07 10:00:00	1.071	1.561		1.507	1.126	0.934		-0.227	-0.591			4.115	4.011
2010-09-07 11:00:00	1.317	1.805		1.453	1.099	0.907		-0.227	-0.591			4.011	3.958
2010-09-07 12:00:00	1.994	2.236		1.398	1.044	0.88		-0.255	-0.591			4.037	3.88
2010-09-07 13:00:00	3.301	2.877		1.371	1.017	0.852		-0.227	-0.591			4.168	3.801
2010-09-07 14:00:00	3.932	3.722		1.344	0.989	0.825		-0.227	-0.591			4.454	3.749
2010-09-07 15:00:00	4.141	4.194		1.344	0.962	0.825		-0.227	-0.591			4.792	3.696
2010-09-07 16:00:00	4.115	4.037		1.371	0.934	0.797		-0.227	-0.591			5.102	3.67
2010-09-07 17:00:00	3.932	3.775		1.425	0.934	0.77		-0.255	-0.591			5.36	3.643
2010-09-07 18:00:00	3.67	3.564		1.453	0.934	0.77		-0.227	-0.591			5.539	3.67
2010-09-07 19:00:00	3.459	3.406		1.48	0.934	0.742		-0.227	-0.591			5.616	3.696
2010-09-07 20:00:00	3.168	3.221		1.507	0.934	0.77	0.384	-0.227	-0.591			5.642	3.722
2010-09-07 21:00:00	2.85	2.983		1.534	0.934	0.77	0.384	-0.227	-0.591			5.591	3.722
2010-09-07 22:00:00	2.637	2.823		1.534	0.962	0.77	0.384	-0.227	-0.591			5.514	3.749
2010-09-07 23:00:00	2.396	2.664		1.507	0.962	0.77	0.384	-0.227	-0.563			5.36	3.775
2010-09-08	2.209	2.45		1.507	0.962	0.77	0.384	-0.227	-0.563			5.231	3.775
2010-09-08 01:00:00	1.994	2.289		1.507	0.962	0.77	0.412	-0.227	-0.591			5.076	3.775
2010-09-08 02:00:00	1.832	2.128		1.48	0.962	0.77	0.412	-0.227	-0.591			4.947	3.775
2010-09-08 03:00:00	1.724	1.994		1.453	0.962	0.77	0.412	-0.227	-0.591			4.766	3.749
2010-09-08 04:00:00	1.67	1.886		1.425	0.962	0.797	0.412	-0.227	-0.591			4.584	3.722
2010-09-08 05:00:00	1.588	1.805		1.398	0.962	0.797	0.412	-0.227	-0.591			4.402	3.696
2010-09-08 06:00:00	1.534	1.724		1.344	0.934	0.797	0.412	-0.227	-0.591			4.246	3.67
2010-09-08 07:00:00	1.507	1.67		1.317	0.934	0.77	0.384	-0.227	-0.591			4.115	3.617
2010-09-08 08:00:00	1.453	1.588		1.289	0.907	0.77	0.412	-0.227	-0.591			3.985	3.591
2010-09-08 09:00:00	1.615	1.615		1.262	0.907	0.742	0.384	-0.227	-0.591			3.854	3.538
2010-09-08 10:00:00	2.074	1.778		1.235	0.88	0.742	0.384	-0.227	-0.591			3.801	3.512
2010-09-08 11:00:00	2.69	2.021		1.208	0.852	0.715	0.356	-0.227	-0.591			3.775	3.459
2010-09-08 12:00:00	3.433	2.396		1.18	0.852	0.715	0.384	-0.227	-0.563			3.801	3.406
2010-09-08 13:00:00	4.115	2.797		1.208	0.825	0.715	0.356	-0.227	-0.591			3.958	3.38
2010-09-08 14:00:00	4.35	3.195		1.208	0.825	0.687		-0.227	-0.591			4.141	3.327
2010-09-08 15:00:00	4.662	3.643		1.235	0.797	0.687		-0.227	-0.563			4.376	3.301
2010-09-08 16:00:00	4.454	3.617		1.289	0.797	0.66	0.329	-0.227	-0.563			4.61	3.274
2010-09-08 17:00:00	4.298	3.591		1.344	0.825	0.687	0.329	-0.227	-0.563			4.844	3.301
2010-09-08 18:00:00	4.376	3.617		1.371	0.825	0.687		-0.227	-0.591			5.024	3.301
2010-09-08 19:00:00	4.115	3.591		1.425	0.852	0.66	0.079	-0.227	-0.563			5.179	3.301
2010-09-08 20:00:00	3.827	3.512		1.453	0.852	0.687	0.329	-0.227	-0.563			5.282	3.354
2010-09-08 21:00:00	3.512	3.38		1.48	0.88	0.687	0.329	-0.227	-0.563			5.334	3.38
2010-09-08 22:00:00	3.089	3.195		1.507	0.907	0.715	0.356	-0.227	-0.563			5.36	3.406
2010-09-08 23:00:00	2.744	2.93		1.534	0.934	0.715	0.356	-0.227	-0.563			5.334	3.459
2010-09-09	2.53	2.77		1.534	0.934	0.742	0.356	-0.227	-0.563			5.282	3.459
2010-09-09 01:00:00	2.477	2.664		1.534	0.962	0.742	0.356	-0.227	-0.563			5.205	3.485
2010-09-09 02:00:00	2.396	2.584		1.534	0.962	0.77	0.384	-0.227	-0.563			5.128	3.512
2010-09-09 03:00:00	2.209	2.45		1.507	0.962	0.77	0.384	-0.227	-0.563			5.024	3.512
2010-09-09 04:00:00	1.913	2.262		1.48	0.962	0.77	0.384	-0.227	-0.563			4.921	3.512
2010-09-09 05:00:00	1.697	2.074		1.48	0.962	0.77	0.412	-0.227	-0.563			4.818	3.512
2010-09-09 06:00:00	1.507	1.967		1.453	0.962	0.797	0.412	-0.227	-0.563			4.714	3.512
2010-09-09 07:00:00	1.317	1.751		1.425	0.962	0.797	0.412	-0.227	-0.563			4.584	3.485
2010-09-09 08:00:00	1.235	1.588		1.398	0.962	0.797	0.412	-0.227	-0.563			4.428	3.485
2010-09-09 09:00:00	1.153	1.48		1.344	0.934	0.797	0.384	-0.227	-0.591			4.298	3.459
2010-09-09 10:00:00	1.262	1.398		1.317	0.934	0.77	0.412	-0.227	-0.563			4.141	3.433
2010-09-09 11:00:00	1.697	1.751		1.262	0.907	0.77		-0.227	-0.563			4.063	3.406
2010-09-09 12:00:00	2.343	2.155		1.235	0.907	0.742		-0.227	-0.563			4.037	3.38
2010-09-09 13:00:00	3.827	2.956		1.208	0.88	0.742		-0.227	-0.563			4.141	3.354
2010-09-09 14:00:00	4.792	4.584		1.208	0.852	0.742		-0.227	-0.563			4.402	3.327
2010-09-09 15:00:00	5.231	5.591		1.235	0.825	0.715		-0.227	-0.591			4.766	3.301
2010-09-09 16:00:00	5.591	6.331		1.289	0.825	0.687		-0.227	-0.563			5.205	3.301
2010-09-09 17:00:00	5.616	6.509		1.371	0.825	0.687		-0.227	-0.591			5.642	3.301
2010-09-09 18:00:00	5.462	6.204		1.453	0.825	0.687		-0.227	-0.563			6.026	3.327
2010-09-09 19:00:00	5.128	5.77		1.534	0.88	0.687	0.329	-0.227	-0.563			6.306	3.38
2010-09-09 20:00:00	4.74	5.334		1.615	0.907	0.715	0.329	-0.227	-0.563			6.484	3.433
2010-09-09 21:00:00	4.141	4.792		1.697	0.934	0.715	0.356	-0.227	-0.563			6.535	3.512
2010-09-09 22:00:00	3.195	4.194		1.751	0.989	0.742	0.384	-0.227	-0.563			6.535	3.591
2010-09-09 23:00:00	2.557	3.512		1.778	1.017	0.77	0.384	-0.227	-0.563			6.408	3.643
2010-09-10	2.289	3.089		1.778	1.044	0.825	0.412	-0.227	-0.563			6.23	3.696
2010-09-10 01:00:00	2.074	2.823		1.778	1.071	0.825	0.412	-0.227	-0.563			6.051	3.749
2010-09-10 02:00:00	1.967	2.664		1.751	1.099	0.852	0.439	-0.227	-0.563			5.872	3.775
2010-09-10 03:00:00	1.967	2.557		1.724	1.099	0.88	0.439	-0.227	-0.563			5.693	3.801
2010-09-10 04:00:00	1.967	2.45		1.697	1.126	0.88	0.467	-0.227	-0.563			5.539	3.801
2010-09-10 05:00:00	1.751	2.262		1.643	1.099	0.88	0.467	-0.227	-0.563			5.385	3.801
2010-09-10 06:00:00	1.615	2.074		1.615	1.099	0.88	0.467	-0.227	-0.563			5.205	3.775
2010-09-10 07:00:00	1.425	1.913		1.561	1.099	0.88	0.467	-0.227	-0.563			5.05	3.775
2010-09-10 08:00:00	1.453	1.805		1.534	1.071	0.88	0.467	-0.227	-0.563			4.869	3.749
2010-09-10 09:00:00	1.805	1.886		1.48	1.044	0.88	0.467	-0.227	-0.563			4.714	3.722
2010-09-10 10:00:00	2.343	2.128		1.453	1.017	0.852	0.467	-0.227	-0.563			4.584	3.696
2010-09-10 11:00:00	2.823	2.396		1.425	1.017	0.852	0.356	-0.227	-0.563			4.506	3.643
2010-09-10 12:00:00	3.327	2.744		1.398	0.989	0.825		-0.227	-0.563			4.48	3.617
2010-09-10 13:00:00	3.538	2.983		1.398	0.989	0.825		-0.227	-0.563			4.532	3.564
2010-09-10 14:00:00	3.775	3.301		1.398	0.962	0.797		-0.227	-0.563			4.636	3.538
2010-09-10 15:00:00	4.115	3.564		1.425	0.934	0.797		-0.227	-0.563			4.766	3.538
2010-09-10 16:00:00	4.636	4.22		1.453	0.934	0.77		-0.227	-0.563			4.947	3.512
2010-09-10 17:00:00	4.324	4.22		1.48	0.934	0.77		-0.227	-0.563			5.179	3.512
2010-09-10 18:00:00	4.037	4.011		1.534	0.934	0.77		-0.227	-0.563			5.36	3.512
2010-09-10 19:00:00	3.854	3.827		1.561	0.962	0.77	0.079	-0.227	-0.563			5.462	3.512
2010-09-10 20:00:00	3.591	3.67		1.588	0.962	0.77	0.384	-0.227	-0.563			5.488	3.538
2010-09-10 21:00:00	3.354	3.512		1.615	0.989	0.797	0.412	-0.227	-0.563			5.488	3.564
2010-09-10 22:00:00	3.063	3.301		1.643	0.989	0.797	0.412	-0.227	-0.563			5.411	3.564
2010-09-10 23:00:00	2.877	3.089		1.643	1.017	0.797	0.412	-0.227	-0.563			5.308	3.591
2010-09-11	2.717	2.93		1.643	1.017	0.797	0.412	-0.227	-0.563			5.205	3.591
2010-09-11 01:00:00	2.584	2.797		1.643	1.044	0.825	0.412	-0.227	-0.563			5.05	3.617
2010-09-11 02:00:00	2.503	2.664		1.615	1.044	0.825	0.412	-0.199	-0.563			4.921	3.617
2010-09-11 03:00:00	2.423	2.61		1.588	1.044	0.825	0.439	-0.227	-0.563			4.766	3.591
2010-09-11 04:00:00	2.396	2.503		1.588	1.044	0.852	0.439	-0.227	-0.563			4.636	3.591
2010-09-11 05:00:00	2.396	2.45		1.561	1.044	0.852	0.439	-0.227	-0.563			4.506	3.564
2010-09-11 06:00:00	2.396	2.423		1.561	1.044	0.852	0.439	-0.199	-0.563			4.402	3.564
2010-09-11 07:00:00	2.396	2.396		1.534	1.044	0.852	0.439	-0.227	-0.563			4.298	3.512
2010-09-11 08:00:00	2.45	2.37		1.507	1.017	0.825	0.439	-0.199	-0.563			4.194	3.485
2010-09-11 09:00:00	2.53	2.396		1.48	1.017	0.825	0.439	-0.227	-0.563			4.115	3.459
2010-09-11 10:00:00	2.823	2.503		1.48	0.989	0.825	0.439	-0.199	-0.563			4.063	3.433
2010-09-11 11:00:00	3.089	2.664		1.453	0.989	0.825	0.439	-0.227	-0.563			4.037	3.38
2010-09-11 12:00:00	3.38	2.823		1.453	0.989	0.797	0.412	-0.227	-0.563			4.063	3.354
2010-09-11 13:00:00	3.433	2.93		1.453	0.962	0.797	0.384	-0.227	-0.563			4.141	3.327
2010-09-11 14:00:00	3.564	3.063		1.453	0.962	0.797	0.384	-0.227	-0.563			4.194	3.301
2010-09-11 15:00:00	3.827	3.195		1.48	0.962	0.797		-0.227	-0.563			4.298	3.274
2010-09-11 16:00:00	4.115	3.459		1.48	0.962	0.797		-0.227	-0.563			4.402	3.248
2010-09-11 17:00:00	4.115	3.538		1.507	0.962	0.77		-0.227	-0.563			4.532	3.248
2010-09-11 18:00:00	4.115	3.617		1.534	0.962	0.77		-0.227	-0.563			4.688	3.248
2010-09-11 19:00:00	4.037	3.643		1.561	0.962	0.77	0.384	-0.227	-0.563			4.818	3.248
2010-09-11 20:00:00	3.749	3.564		1.588	0.962	0.797	0.412	-0.227	-0.563			4.895	3.274
2010-09-11 21:00:00	3.459	3.406		1.615	0.989	0.797	0.412	-0.199	-0.563			4.947	3.274
2010-09-11 22:00:00	3.195	3.221		1.615	0.989	0.797	0.412	-0.227	-0.563			4.947	3.274
2010-09-11 23:00:00	3.036	3.063		1.615	1.017	0.797	0.412	-0.227	-0.563			4.895	3.301
2010-09-12	2.93	2.956		1.615	1.017	0.797	0.412	-0.227	-0.563			4.818	3.327
2010-09-12 01:00:00	2.797	2.85		1.615	1.017	0.825	0.412	-0.227	-0.563			4.714	3.327
2010-09-12 02:00:00	2.664	2.77		1.615	1.044	0.825	0.439	-0.227	-0.563			4.61	3.327
2010-09-12 03:00:00	2.584	2.664		1.615	1.044	0.825	0.439	-0.199	-0.563			4.532	3.354
2010-09-12 04:00:00	2.53	2.584		1.588	1.044	0.825	0.439	-0.227	-0.563			4.428	3.327
2010-09-12 05:00:00	2.477	2.53		1.561	1.044	0.825	0.439	-0.227	-0.563			4.35	3.327
2010-09-12 06:00:00	2.45	2.45		1.561	1.044	0.825	0.439	-0.199	-0.563			4.246	3.301
2010-09-12 07:00:00	2.423	2.45		1.534	1.017	0.852	0.439	-0.199	-0.563			4.168	3.301
2010-09-12 08:00:00	2.423	2.423		1.507	1.017	0.825	0.439	-0.199	-0.563			4.089	3.274
2010-09-12 09:00:00	2.53	2.423		1.507	1.017	0.825	0.439	-0.227	-0.563			4.011	3.248
2010-09-12 10:00:00	2.69	2.503		1.48	1.017	0.825	0.439	-0.199	-0.563			3.958	3.221
2010-09-12 11:00:00	2.823	2.584		1.48	0.989	0.825	0.439	-0.199	-0.563			3.932	3.195
2010-09-12 12:00:00	3.274	2.744		1.453	0.989	0.825		-0.227	-0.563			3.932	3.168
2010-09-12 13:00:00	3.775	3.089		1.453	0.989	0.797		-0.227	-0.563			3.985	3.142
2010-09-12 14:00:00	4.011	3.301		1.453	0.962	0.797		-0.227	-0.563			4.089	3.116
2010-09-12 15:00:00	3.958	3.406		1.48	0.962	0.797		-0.199	-0.563			4.22	3.089
2010-09-12 16:00:00	4.063	3.512		1.507	0.962	0.797		-0.199	-0.563			4.324	3.089
2010-09-12 17:00:00	4.037	3.564		1.534	0.962	0.797		-0.227	-0.563			4.454	3.089
2010-09-12 18:00:00	3.906	3.564		1.534	0.989	0.797	0.384	-0.199	-0.563			4.558	3.089
2010-09-12 19:00:00	3.617	3.459		1.561	0.989	0.797	0.412	-0.199	-0.563			4.636	3.089
2010-09-12 20:00:00	3.38	3.301		1.588	0.989	0.797	0.412	-0.199	-0.535			4.688	3.116
2010-09-12 21:00:00	3.116	3.089		1.588	0.989	0.797	0.412	-0.199	-0.563			4.688	3.142
2010-09-12 22:00:00	2.903	2.983		1.615	1.017	0.797	0.412	-0.199	-0.563			4.662	3.142
2010-09-12 23:00:00	2.717	2.823		1.615	1.017	0.797	0.412	-0.227	-0.563			4.584	3.142
2010-09-13	2.61	2.717		1.588	1.017	0.825	0.412	-0.199	-0.563			4.506	3.168
2010-09-13 01:00:00	2.53	2.61		1.588	1.017	0.825	0.439	-0.227	-0.535			4.402	3.168
2010-09-13 02:00:00	2.423	2.557		1.588	1.044	0.825	0.439	-0.199	-0.535			4.324	3.168
2010-09-13 03:00:00	2.37	2.45		1.561	1.017	0.825	0.439	-0.199	-0.535			4.22	3.168
2010-09-13 04:00:00	2.289	2.396		1.534	1.017	0.825	0.439	-0.199	-0.563			4.141	3.168
2010-09-13 05:00:00	2.209	2.316		1.507	1.017	0.825	0.439	-0.199	-0.563			4.037	3.142
2010-09-13 06:00:00	2.074	2.236		1.507	1.017	0.825	0.439	-0.227	-0.535			3.958	3.116
2010-09-13 07:00:00	1.94	2.128		1.48	1.017	0.825	0.439	-0.199	-0.563			3.854	3.089
2010-09-13 08:00:00	1.886	2.021		1.453	0.989	0.825	0.439	-0.199	-0.535			3.775	3.089
2010-09-13 09:00:00	1.94	2.021		1.425	0.989	0.825	0.439	-0.199	-0.535			3.67	3.063
2010-09-13 10:00:00	2.047	2.021		1.398	0.962	0.797	0.439	-0.199	-0.563			3.591	3.036
2010-09-13 11:00:00	2.289	2.128		1.371	0.962	0.797	0.412	-0.199	-0.563			3.538	3.009
2010-09-13 12:00:00	2.503	2.236		1.344	0.934	0.797	0.384	-0.199	-0.535			3.512	2.956
2010-09-13 13:00:00	2.93	2.45		1.344	0.934	0.77		-0.227	-0.535			3.538	2.93
2010-09-13 14:00:00	3.38	2.717		1.317	0.907	0.77		-0.199	-0.563			3.591	2.903
2010-09-13 15:00:00	3.591	2.983		1.344	0.907	0.77		-0.227	-0.563			3.722	2.877
2010-09-13 16:00:00	3.617	3.089		1.344	0.907	0.742		-0.199	-0.535			3.854	2.85
2010-09-13 17:00:00	3.591	3.195		1.371	0.88	0.742		-0.227	-0.563			3.985	2.85
2010-09-13 18:00:00	3.433	3.195		1.371	0.88	0.742		-0.199	-0.535			4.089	2.85
2010-09-13 19:00:00	2.956	2.983		1.398	0.907	0.742		-0.199	-0.535			4.194	2.85
2010-09-13 20:00:00	2.69	2.797		1.425	0.907	0.742	0.329	-0.199	-0.535			4.246	2.877
2010-09-13 21:00:00	2.45	2.61		1.425	0.907	0.742	0.384	-0.199	-0.535			4.22	2.877
2010-09-13 22:00:00	2.262	2.45		1.425	0.907	0.742	0.384	-0.199	-0.535			4.168	2.903
2010-09-13 23:00:00	2.128	2.316		1.425	0.907	0.742	0.384	-0.199	-0.535			4.089	2.903
2010-09-14	2.021	2.209		1.398	0.907	0.742	0.384	-0.199	-0.535			3.985	2.903
2010-09-14 01:00:00	1.967	2.128		1.398	0.934	0.742	0.384	-0.199	-0.535			3.854	2.903
2010-09-14 02:00:00	1.886	2.021		1.371	0.934	0.742	0.384	-0.199	-0.535			3.749	2.903
2010-09-14 03:00:00	1.805	1.967		1.371	0.907	0.742	0.384	-0.199	-0.563			3.643	2.877
2010-09-14 04:00:00	1.778	1.913		1.317	0.907	0.742	0.384	-0.199	-0.535			3.564	2.877
2010-09-14 05:00:00	1.778	1.859		1.317	0.907	0.742	0.384	-0.199	-0.563			3.459	2.85
2010-09-14 06:00:00	1.778	1.805		1.289	0.88	0.742	0.384	-0.199	-0.535			3.38	2.823
2010-09-14 07:00:00	1.805	1.805		1.262	0.88	0.715	0.384	-0.199	-0.535			3.301	2.797
2010-09-14 08:00:00	1.859	1.805		1.235	0.88	0.715	0.384	-0.199	-0.535			3.248	2.797
2010-09-14 09:00:00	1.913	1.832		1.208	0.852	0.715	0.384	-0.199	-0.535			3.195	2.744
2010-09-14 10:00:00	2.074	1.886		1.208	0.825	0.715	0.384	-0.199	-0.535			3.168	2.744	1.994
2010-09-14 11:00:00	2.316	2.021		1.18	0.825	0.687	0.356	-0.199	-0.535			3.142	2.717	1.994
2010-09-14 12:00:00	2.557	2.155		1.18	0.825	0.687	0.356	-0.199	-0.535			3.168	2.69	1.994
2010-09-14 13:00:00	2.903	2.37		1.18	0.797	0.687	0.329	-0.199	-0.535			3.195	2.664	1.967
2010-09-14 14:00:00	3.036	2.53		1.18	0.797	0.66	0.329	-0.199	-0.535			3.274	2.637	1.967
2010-09-14 15:00:00	3.195	2.664		1.18	0.77	0.66	0.329	-0.199	-0.535			3.354	2.61	1.94
2010-09-14 16:00:00	3.38	2.77		1.208	0.77	0.66	0.329	-0.199	-0.535			3.459	2.584	1.94
2010-09-14 17:00:00	3.354	2.85		1.208	0.77	0.66	0.329	-0.199	-0.535			3.564	2.584	1.94
2010-09-14 18:00:00	3.248	2.85		1.235	0.77	0.66	0.329	-0.199	-0.535			3.643	2.584	1.913
2010-09-14 19:00:00	3.063	2.823		1.262	0.797	0.66	0.329	-0.199	-0.535			3.722	2.584	1.913
2010-09-14 20:00:00	2.85	2.717		1.262	0.797	0.66	0.329	-0.199	-0.535			3.775	2.584	1.886
2010-09-14 21:00:00	2.69	2.637		1.289	0.797	0.66	0.329	-0.199	-0.535			3.801	2.61	1.886
2010-09-14 22:00:00	2.557	2.557		1.289	0.797	0.66	0.329	-0.199	-0.535			3.775	2.61	1.886
2010-09-14 23:00:00	2.45	2.45		1.289	0.797	0.66	0.329	-0.199	-0.535			3.749	2.637	1.886
2010-09-15	2.396	2.423		1.289	0.825	0.66	0.329	-0.199	-0.535			3.696	2.637	1.886
2010-09-15 01:00:00	2.209	2.343		1.289	0.825	0.687	0.329	-0.199	-0.535			3.617	2.637	1.886
2010-09-15 02:00:00	2.074	2.236		1.289	0.825	0.687	0.356	-0.199	-0.535			3.564	2.637	1.859
2010-09-15 03:00:00	1.805	2.128		1.262	0.825	0.687	0.356	-0.199	-0.535			3.485	2.637	1.886
2010-09-15 04:00:00	1.67	1.913		1.262	0.852	0.687	0.356	-0.199	-0.535			3.406	2.61	1.859
2010-09-15 05:00:00	1.534	1.724		1.235	0.825	0.687	0.356	-0.199	-0.535			3.301	2.61	1.859
2010-09-15 06:00:00	1.588	1.615		1.208	0.825	0.687	0.356	-0.199	-0.535			3.195	2.61	1.859
2010-09-15 07:00:00	1.534	1.588		1.18	0.825	0.687	0.356	-0.199	-0.535			3.089	2.584	1.859
2010-09-15 08:00:00	1.561	1.561		1.153	0.797	0.687	0.356	-0.199	-0.535			2.983	2.557	1.859
2010-09-15 09:00:00	1.615	1.588		1.126	0.797	0.687	0.356	-0.199	-0.535			2.903	2.53	1.859
2010-09-15 10:00:00	1.724	1.643		1.126	0.77	0.66	0.356	-0.199	-0.535			2.823	2.503	1.859
2010-09-15 11:00:00	1.913	1.751		1.099	0.77	0.66	0.19	-0.199	-0.535			2.77	2.477	1.832
2010-09-15 12:00:00	2.155	1.913		1.071	0.742	0.66	0.329	-0.199	-0.535			2.744	2.45	1.832
2010-09-15 13:00:00	2.396	2.101		1.071	0.742	0.632	0.329	-0.199	-0.535			2.77	2.396	1.805
2010-09-15 14:00:00	2.53	2.236		1.099	0.742	0.632	0.301	-0.199	-0.535			2.823	2.37	1.805
2010-09-15 15:00:00	2.744	2.423		1.099	0.715	0.632		-0.199	-0.535			2.903	2.343	1.778
2010-09-15 16:00:00	2.903	2.584		1.126	0.715	0.605		-0.199	-0.535			2.983	2.343	1.778
2010-09-15 17:00:00	3.036	2.744		1.153	0.715	0.605		-0.199	-0.535			3.116	2.316	1.751
2010-09-15 18:00:00	3.063	2.85		1.18	0.742	0.605		-0.199	-0.535			3.221	2.316	1.751
2010-09-15 19:00:00	3.036	2.903		1.208	0.742	0.605	0.024	-0.199	-0.535			3.327	2.316	1.751
2010-09-15 20:00:00	2.93	2.877		1.262	0.742	0.605	0.273	-0.199	-0.535			3.406	2.316	1.724
2010-09-15 21:00:00	2.744	2.823		1.289	0.77	0.632		-0.199	-0.535			3.459	2.316	1.697
2010-09-15 22:00:00	2.423	2.664		1.317	0.77	0.632	0.329	-0.199	-0.535			3.459	2.316	1.697
2010-09-15 23:00:00	2.101	2.423		1.317	0.797	0.632	0.329	-0.199	-0.535			3.433	2.343	1.697
2010-09-16	1.94	2.209		1.317	0.825	0.66	0.329	-0.199	-0.535			3.38	2.37	1.697
2010-09-16 01:00:00	1.805	2.021		1.317	0.825	0.66	0.329	-0.199	-0.535			3.301	2.37	1.697
2010-09-16 02:00:00	1.697	1.886		1.289	0.825	0.66	0.329	-0.199	-0.535			3.221	2.37	1.697
2010-09-16 03:00:00	1.561	1.751		1.262	0.825	0.687	0.329	-0.199	-0.535			3.089	2.37	1.67
2010-09-16 04:00:00	1.453	1.615		1.235	0.825	0.687	0.356	-0.199	-0.535			3.009	2.343	1.67
2010-09-16 05:00:00	1.344	1.48		1.208	0.825	0.687	0.356	-0.199	-0.535			2.903	2.343	1.67
2010-09-16 06:00:00	1.235	1.371		1.18	0.797	0.687	0.356	-0.199	-0.535			2.823	2.343	1.67
2010-09-16 07:00:00	1.099	1.262		1.153	0.797	0.687	0.356	-0.199	-0.535			2.717	2.316	1.67
2010-09-16 08:00:00	0.989	1.153		1.099	0.797	0.687	0.356	-0.199	-0.535			2.637	2.289	1.67
2010-09-16 09:00:00	1.017	1.071		1.071	0.77	0.66	0.356	-0.199	-0.535			2.584	2.289	1.67
2010-09-16 10:00:00	1.126	1.099		1.017	0.742	0.66	0.246	-0.199	-0.535			2.503	2.262	1.643
2010-09-16 11:00:00	1.344	1.153		0.989	0.742	0.632		-0.199	-0.535			2.45	2.236	1.643
2010-09-16 12:00:00	1.615	1.317		0.962	0.715	0.632		-0.199	-0.535			2.423	2.182	1.643
2010-09-16 13:00:00	1.859	1.507		0.962	0.687	0.605		-0.199	-0.535			2.45	2.155	1.615
2010-09-16 14:00:00	2.209	1.724		0.934	0.66	0.605		-0.199	-0.535			2.503	2.128	1.615
2010-09-16 15:00:00	2.61	2.021		0.962	0.66	0.577		-0.199	-0.535			2.61	2.128	1.615
2010-09-16 16:00:00	2.744	2.236		0.962	0.66	0.577		-0.199	-0.535			2.744	2.101	1.588
2010-09-16 17:00:00	2.717	2.396		0.989	0.632	0.55		-0.199	-0.535			2.877	2.074	1.588
2010-09-16 18:00:00	2.664	2.45		1.017	0.632	0.55		-0.199	-0.535			3.009	2.074	1.561
2010-09-16 19:00:00	2.53	2.45		1.044	0.632	0.55	0.273	-0.199	-0.535			3.116	2.074	1.561
2010-09-16 20:00:00	2.37	2.396		1.071	0.66	0.55	0.218	-0.199	-0.535			3.195	2.101	1.561
2010-09-16 21:00:00	2.074	2.236		1.099	0.687	0.55	0.246	-0.199	-0.535			3.248	2.101	1.561
2010-09-16 22:00:00	1.805	2.074		1.126	0.687	0.577	0.218	-0.199	-0.535			3.274	2.128	1.534
2010-09-16 23:00:00	1.48	1.805		1.126	0.687	0.577	0.273	-0.199	-0.507			3.248	2.128	1.534
2010-09-17	1.317	1.588		1.099	0.715	0.577	0.273	-0.199	-0.507			3.221	2.155	1.534
2010-09-17 01:00:00	1.18	1.398		1.099	0.715	0.577	0.301	-0.199	-0.535			3.168	2.182	1.534
2010-09-17 02:00:00	1.071	1.262		1.071	0.715	0.605	0.301	-0.199	-0.507			3.063	2.182	1.534
2010-09-17 03:00:00	0.962	1.153		1.044	0.715	0.605	0.301	-0.199	-0.535			2.983	2.182	1.534
2010-09-17 04:00:00	0.88	1.044		1.017	0.687	0.605	0.301	-0.199	-0.535			2.877	2.182	1.534
2010-09-17 05:00:00	0.825	0.934		0.962	0.687	0.577	0.301	-0.199	-0.535			2.77	2.182	1.534
2010-09-17 06:00:00	0.742	0.852		0.934	0.66	0.577	0.301	-0.199	-0.535			2.69	2.182	1.534
2010-09-17 07:00:00	0.687	0.797		0.907	0.66	0.577	0.301	-0.199	-0.535			2.584	2.155	1.534
2010-09-17 08:00:00	0.632	0.715		0.852	0.632	0.577	0.301	-0.199	-0.535			2.477	2.155	1.534
2010-09-17 09:00:00	0.577	0.687		0.825	0.632	0.55	0.301	-0.199	-0.535			2.396	2.128	1.534
2010-09-17 10:00:00	0.55	0.66		0.797	0.605	0.55	0.273	-0.199	-0.507			2.343	2.101	1.534
2010-09-17 11:00:00	0.55	0.66		0.742	0.577	0.522		-0.199	-0.535			2.289	2.074	1.507
2010-09-17 12:00:00	0.742	0.66		0.715	0.55	0.522		-0.199	-0.535			2.262	2.047	1.507
2010-09-17 13:00:00	1.262	1.044		0.687	0.55	0.495		-0.199	-0.535			2.37	2.021	1.507
2010-09-17 14:00:00	1.994	1.534		0.687	0.522	0.495		-0.199	-0.535			2.503	1.994	1.507
2010-09-17 15:00:00	2.557	2.128		0.687	0.495	0.467		-0.199	-0.535			2.664	1.967	1.48
2010-09-17 16:00:00	3.036	2.664		0.715	0.495	0.439		-0.199	-0.507			2.877	1.967	1.48
2010-09-17 17:00:00	3.221	2.983		0.77	0.495	0.439		-0.199	-0.535			3.089	1.967	1.453
2010-09-17 18:00:00	3.248	3.195		0.852	0.495	0.439		-0.199	-0.535			3.301	1.967	1.453
2010-09-17 19:00:00	3.142	3.274		0.907	0.495	0.439		-0.199	-0.535			3.485	1.994	1.453
2010-09-17 20:00:00	2.823	3.195		0.962	0.522	0.439		-0.199	-0.535			3.643	2.021	1.453
2010-09-17 21:00:00	2.343	2.93		1.017	0.55	0.467	0.218	-0.199	-0.535			3.722	2.047	1.453
2010-09-17 22:00:00	1.805	2.557		1.071	0.577	0.467	0.218	-0.199	-0.507			3.749	2.101	1.453
2010-09-17 23:00:00	1.643	2.236		1.099	0.605	0.467	0.246	-0.199	-0.507			3.722	2.128	1.453
2010-09-18	1.48	2.021		1.099	0.632	0.495	0.246	-0.171	-0.507			3.696	2.155	1.453
2010-09-18 01:00:00	1.344	1.805		1.071	0.66	0.522	0.246	-0.199	-0.507			3.643	2.209	1.48
2010-09-18 02:00:00	1.235	1.643		1.071	0.66	0.55	0.246	-0.171	-0.507			3.564	2.236	1.48
2010-09-18 03:00:00	1.126	1.48		1.044	0.687	0.55	0.273	-0.199	-0.507			3.485	2.262	1.48
2010-09-18 04:00:00	1.017	1.317		1.044	0.687	0.577	0.301	-0.199	-0.507			3.38	2.262	1.48
2010-09-18 05:00:00	0.907	1.153		1.017	0.687	0.577	0.273	-0.199	-0.507			3.274	2.262	1.48
2010-09-18 06:00:00	0.825	1.044		0.962	0.66	0.577	0.301	-0.199	-0.507			3.142	2.262	1.507
2010-09-18 07:00:00	0.742	0.934		0.934	0.66	0.577	0.301	-0.199	-0.535			3.009	2.262	1.507
2010-09-18 08:00:00	0.687	0.852		0.907	0.66	0.577	0.301	-0.199	-0.507			2.877	2.262	1.507
2010-09-18 09:00:00	0.605	0.77		0.852	0.632	0.55	0.301	-0.199	-0.507			2.77	2.236	1.507
2010-09-18 10:00:00	0.577	0.715		0.825	0.605	0.55	0.273	-0.199	-0.507			2.664	2.236	1.534
2010-09-18 11:00:00	0.522	0.632		0.797	0.605	0.55	0.273	-0.199	-0.507			2.61	2.209	1.534
2010-09-18 12:00:00	0.522	0.605		0.742	0.577	0.522	0.273	-0.199	-0.535			2.584	2.182	1.534
2010-09-18 13:00:00	0.495	0.605		0.715	0.55	0.522		-0.199	-0.507			2.61	2.155	1.534
2010-09-18 14:00:00	0.66	1.044		0.687	0.522	0.495		-0.199	-0.535			2.664	2.128	1.534
2010-09-18 15:00:00	1.235	1.967		0.66	0.495	0.495		-0.199	-0.507			2.797	2.128	1.534
2010-09-18 16:00:00	2.155	2.823		0.66	0.495	0.467		-0.199	-0.535			2.983	2.101	1.534
2010-09-18 17:00:00	2.316	3.301		0.687	0.467	0.439		-0.199	-0.535			3.248	2.101	1.507
2010-09-18 18:00:00	2.316	3.274		0.715	0.467	0.439		-0.199	-0.535			3.512	2.128	1.507
2010-09-18 19:00:00	2.101	3.116		0.797	0.467	0.412		-0.199	-0.535			3.722	2.128	1.507
2010-09-18 20:00:00	1.724	2.85		0.825	0.495	0.439	0.19	-0.199	-0.507			3.854	2.155	1.507
2010-09-18 21:00:00	1.48	2.45		0.88	0.495	0.439	0.218	-0.199	-0.507			3.932	2.182	1.507
2010-09-18 22:00:00	1.317	2.101		0.88	0.522	0.467	0.218	-0.199	-0.507			3.906	2.236	1.507
2010-09-18 23:00:00	1.153	1.805		0.907	0.55	0.467	0.218	-0.171	-0.507			3.854	2.262	1.507
2010-09-19	1.017	1.561		0.907	0.55	0.467	0.246	-0.199	-0.507			3.722	2.289	1.534
2010-09-19 01:00:00	0.88	1.344		0.907	0.577	0.467	0.246	-0.171	-0.507			3.564	2.316	1.534
2010-09-19 02:00:00	0.77	1.153		0.88	0.577	0.495	0.246	-0.199	-0.507			3.433	2.343	1.534
2010-09-19 03:00:00	0.687	0.989		0.852	0.577	0.495	0.246	-0.199	-0.507			3.274	2.343	1.534
2010-09-19 04:00:00	0.577	0.88		0.825	0.577	0.495	0.246	-0.199	-0.507			3.116	2.343	1.561
2010-09-19 05:00:00	0.495	0.77		0.797	0.577	0.495	0.273	-0.171	-0.507			2.983	2.343	1.561
2010-09-19 06:00:00	0.439	0.66		0.77	0.55	0.495	0.246	-0.199	-0.507			2.85	2.343	1.561
2010-09-19 07:00:00	0.384	0.605		0.742	0.55	0.495	0.246	-0.199	-0.507			2.717	2.316	1.561
2010-09-19 08:00:00	0.329	0.495		0.687	0.522	0.495	0.246	-0.199	-0.507			2.61	2.289	1.588
2010-09-19 09:00:00	0.273	0.467		0.66	0.495	0.467	0.246	-0.199	-0.507			2.503	2.262	1.588
2010-09-19 10:00:00	0.246	0.412		0.632	0.495	0.467		-0.199	-0.507			2.396	2.236	1.588
2010-09-19 11:00:00	0.218	0.384		0.605	0.467	0.439		-0.199	-0.507			2.343	2.182	1.588
2010-09-19 12:00:00	0.218	0.356		0.55	0.439	0.439		-0.199	-0.507			2.343	2.182	1.561
2010-09-19 13:00:00	0.19	0.329		0.522	0.439	0.412		-0.199	-0.507			2.396	2.128	1.561
2010-09-19 14:00:00	0.19	0.495		0.495	0.412	0.384		-0.199	-0.507			2.477	2.101	1.561
2010-09-19 15:00:00	0.19	1.262		0.467	0.384	0.384		-0.199	-0.535			2.61	2.074	1.561
2010-09-19 16:00:00	0.218	1.805		0.467	0.356	0.356		-0.199	-0.507			2.77	2.074	1.534
2010-09-19 17:00:00	0.273	2.236		0.439	0.356	0.356		-0.199	-0.507			2.93	2.074	1.534
2010-09-19 18:00:00	0.356	2.343		0.439	0.329	0.329		-0.199	-0.507			3.168	2.074	1.534
2010-09-19 19:00:00	0.439	2.236		0.467	0.329	0.329		-0.199	-0.535			3.406	2.074	1.534
2010-09-19 20:00:00	0.495	2.101		0.495	0.329	0.329		-0.199	-0.507			3.591	2.101	1.534
2010-09-19 21:00:00	0.495	1.805		0.495	0.329	0.329	0.135	-0.199	-0.507			3.696	2.128	1.534
2010-09-19 22:00:00	0.495	1.534		0.522	0.329	0.329	0.107	-0.199	-0.507			3.696	2.155	1.507
2010-09-19 23:00:00	0.495	1.317		0.522	0.329	0.329	0.107	-0.199	-0.507			3.67	2.182	1.534
2010-09-20	0.467	1.126		0.522	0.329	0.329	0.135	-0.199	-0.507			3.564	2.209	1.534
2010-09-20 01:00:00	0.439	0.962		0.522	0.356	0.329	0.163	-0.199	-0.507			3.406	2.236	1.534
2010-09-20 02:00:00	0.412	0.825		0.522	0.329	0.329	0.135	-0.199	-0.507			3.248	2.262	1.534
2010-09-20 03:00:00	0.384	0.715		0.495	0.356	0.329	0.163	-0.199	-0.507			3.063	2.262	1.534
2010-09-20 04:00:00	0.356	0.632		0.495	0.329	0.329	0.163	-0.171	-0.507			2.93	2.289	1.534
2010-09-20 05:00:00	0.301	0.55		0.467	0.329	0.329	0.163	-0.199	-0.507			2.797	2.262	1.561
2010-09-20 06:00:00	0.246	0.495		0.467	0.329	0.329	0.163	-0.171	-0.507			2.664	2.236	1.561
2010-09-20 07:00:00	0.218	0.384		0.439	0.329	0.329	0.163	-0.199	-0.507			2.557	2.236	1.561
2010-09-20 08:00:00	0.163	0.356		0.439	0.301	0.329	0.163	-0.171	-0.507			2.45	2.209	1.561
2010-09-20 09:00:00	0.135	0.301		0.384	0.301	0.329	0.163	-0.199	-0.507			2.343	2.182	1.561
2010-09-20 10:00:00	0.107	0.273		0.384	0.273	0.301	0.135	-0.171	-0.507			2.236	2.155	1.561
2010-09-20 11:00:00	0.107	0.246		0.356	0.273	0.273		-0.199	-0.507			2.182	2.128	1.561
2010-09-20 12:00:00	0.107	0.218		0.329	0.246	0.273		-0.199	-0.507			2.155	2.101	1.561
2010-09-20 13:00:00	0.107	0.19		0.301	0.246	0.273		-0.199	-0.507			2.182	2.047	1.534
2010-09-20 14:00:00	0.107	0.163		0.301	0.246	0.273		-0.199	-0.507			2.262	2.021	1.534
2010-09-20 15:00:00	0.079	0.273		0.273	0.218	0.246		-0.199	-0.507			2.37	2.021	1.534
2010-09-20 16:00:00	0.107	0.605		0.273	0.19	0.246		-0.199	-0.507			2.503	1.994	1.507
2010-09-20 17:00:00	0.107	0.934		0.246	0.19	0.246		-0.199	-0.507			2.637	1.967	1.507
2010-09-20 18:00:00	0.107	1.017		0.246	0.19	0.218		-0.199	-0.507			2.717	1.967	1.507
2010-09-20 19:00:00	0.135	0.934		0.246	0.163	0.218		-0.199	-0.507			2.823	1.967	1.507
2010-09-20 20:00:00	0.135	0.852		0.246	0.163	0.218		-0.199	-0.507			2.877	1.967	1.507
2010-09-20 21:00:00	0.135	0.715		0.246	0.163	0.218	0.079	-0.171	-0.507			2.903	1.994	1.48
2010-09-20 22:00:00	0.135	0.605		0.246	0.163	0.218	0.079	-0.199	-0.507			2.877	2.021	1.48
2010-09-20 23:00:00	0.135	0.495		0.246	0.163	0.218	0.079	-0.199	-0.507			2.823	2.021	1.48
2010-09-21	0.135	0.439		0.218	0.163	0.19	0.079	-0.199	-0.507			2.744	2.021	1.48
2010-09-21 01:00:00	0.135	0.384		0.218	0.163	0.19	0.079	-0.171	-0.507			2.664	2.021	1.48
2010-09-21 02:00:00	0.135	0.329		0.218	0.163	0.19	0.079	-0.171	-0.507			2.557	2.021	1.48
2010-09-21 03:00:00	0.107	0.273		0.218	0.163	0.19	0.051	-0.199	-0.507			2.477	2.021	1.453
2010-09-21 04:00:00	0.107	0.273		0.218	0.135	0.19	0.051	-0.199	-0.507			2.396	2.021	1.48
2010-09-21 05:00:00	0.107	0.246		0.19	0.135	0.19	0.051	-0.199	-0.507			2.343	2.021	1.48
2010-09-21 06:00:00	0.107	0.246		0.19	0.135	0.19	0.051	-0.199	-0.507			2.262	1.994	1.48
2010-09-21 07:00:00	0.107	0.218		0.19	0.135	0.163	0.051	-0.171	-0.507			2.209	1.967	1.453
2010-09-21 08:00:00	0.079	0.218		0.163	0.135	0.19	0.051	-0.199	-0.507			2.155	1.967	1.453
2010-09-21 09:00:00	0.079	0.218		0.163	0.107	0.163	0.051	-0.171	-0.507			2.101	1.94	1.453
2010-09-21 10:00:00	0.079	0.218		0.163	0.107	0.163	0.051	-0.171	-0.507			2.047	1.913	1.453
2010-09-21 11:00:00	0.107	0.246		0.163	0.107	0.163	0.024	-0.171	-0.507			2.021	1.886	1.453
2010-09-21 12:00:00	0.079	0.273		0.163	0.107	0.163	-0.004	-0.199	-0.507			2.021	1.886	1.425
2010-09-21 13:00:00	0.079	0.329		0.135	0.107	0.163	0.051	-0.171	-0.507			2.021	1.832	1.425
2010-09-21 14:00:00	0.107	0.384		0.135	0.107	0.135	0.051	-0.171	-0.507			2.047	1.832	1.425
2010-09-21 15:00:00	0.107	0.439		0.135	0.079	0.135	0.024	-0.171	-0.507			2.101	1.805	1.425
2010-09-21 16:00:00	0.135	0.495		0.135	0.079	0.135	-0.004	-0.171	-0.507			2.155	1.805	1.398
2010-09-21 17:00:00	0.163	0.495		0.135	0.079	0.135	0.024	-0.199	-0.507			2.209	1.778	1.398
2010-09-21 18:00:00	0.135	0.495		0.135	0.079	0.135	0.051	-0.199	-0.507			2.262	1.778	1.371
2010-09-21 19:00:00	0.163	0.495		0.135	0.079	0.135	0.024	-0.199	-0.507			2.289	1.778	1.371
2010-09-21 20:00:00	0.163	0.495		0.135	0.079	0.135	0.024	-0.171	-0.507			2.316	1.778	1.371
2010-09-21 21:00:00	0.163	0.495		0.163	0.079	0.135	0.024	-0.199	-0.507			2.316	1.778	1.371
2010-09-21 22:00:00	0.163	0.439		0.163	0.079	0.135	0.024	-0.171	-0.507			2.289	1.778	1.371
2010-09-21 23:00:00	0.19	0.439		0.163	0.079	0.135	0.024	-0.171	-0.507			2.262	1.778	1.344
2010-09-22	0.19	0.439		0.163	0.079	0.135	0.024	-0.171	-0.507			2.236	1.751	1.344
2010-09-22 01:00:00	0.163	0.439		0.163	0.079	0.135	0.024	-0.171	-0.507			2.182	1.778	1.344
2010-09-22 02:00:00	0.19	0.384		0.163	0.079	0.135	0.024	-0.171	-0.507			2.155	1.751	1.344
2010-09-22 03:00:00	0.19	0.384		0.163	0.079	0.135	0.024	-0.199	-0.507			2.101	1.751	1.317
2010-09-22 04:00:00	0.19	0.384		0.163	0.107	0.135	0.051	-0.171	-0.507			2.074	1.751	1.317
2010-09-22 05:00:00	0.19	0.384		0.163	0.107	0.135	0.051	-0.199	-0.507			2.021	1.724	1.317
2010-09-22 06:00:00	0.19	0.356		0.163	0.079	0.135	0.024	-0.171	-0.507			1.967	1.724	1.317
2010-09-22 07:00:00	0.19	0.329		0.163	0.107	0.135	0.051	-0.199	-0.507			1.913	1.697	1.289
2010-09-22 08:00:00	0.19	0.329		0.163	0.079	0.135	0.051	-0.171	-0.507			1.886	1.67	1.289
2010-09-22 09:00:00	0.218	0.329		0.163	0.079	0.135	0.051	-0.171	-0.507			1.832	1.67	1.289
2010-09-22 10:00:00	0.273	0.356		0.163	0.107	0.163	0.051	-0.199	-0.507			1.805	1.643	1.289
2010-09-22 11:00:00	0.384	0.412		0.163	0.079	0.135	0.051	-0.199	-0.507			1.778	1.643	1.289
2010-09-22 12:00:00	0.439	0.495		0.163	0.079	0.135	0.051	-0.171	-0.507			1.778	1.615	1.262
2010-09-22 13:00:00	0.495	0.522		0.163	0.079	0.135	0.051	-0.171	-0.507			1.805	1.588	1.262
2010-09-22 14:00:00	0.577	0.605		0.163	0.079	0.135	0.024	-0.199	-0.507			1.832	1.561	1.235
2010-09-22 15:00:00	0.632	0.66		0.163	0.079	0.135	0.024	-0.199	-0.507			1.859	1.561	1.235
2010-09-22 16:00:00	0.715	0.715		0.19	0.107	0.135	0.024	-0.171	-0.507			1.913	1.534	1.235
2010-09-22 17:00:00	0.852	0.825		0.19	0.107	0.135		-0.199	-0.507			1.967	1.534	1.208
2010-09-22 18:00:00	0.825	0.88		0.19	0.107	0.135		-0.171	-0.479			2.021	1.534	1.208
2010-09-22 19:00:00	0.77	0.852		0.218	0.107	0.135	0.024	-0.171	-0.507			2.101	1.534	1.208
2010-09-22 20:00:00	0.605	0.797		0.218	0.107	0.135	0.024	-0.171	-0.507			2.128	1.534	1.208
2010-09-22 21:00:00	0.522	0.715		0.246	0.107	0.163	0.024	-0.171	-0.507			2.128	1.534	1.18
2010-09-22 22:00:00	0.439	0.632		0.246	0.135	0.163	0.024	-0.171	-0.507			2.101	1.534	1.18
2010-09-22 23:00:00	0.384	0.577		0.246	0.135	0.163	0.051	-0.171	-0.507			2.047	1.534	1.18
2010-09-23	0.329	0.495		0.246	0.135	0.163	0.051	-0.171	-0.479			1.994	1.534	1.18
2010-09-23 01:00:00	0.329	0.467		0.246	0.135	0.163	0.051	-0.171	-0.507			1.913	1.534	1.153
2010-09-23 02:00:00	0.301	0.412		0.246	0.135	0.163	0.051	-0.171	-0.507			1.805	1.534	1.153
2010-09-23 03:00:00	0.273	0.384		0.246	0.135	0.163	0.051	-0.199	-0.507			1.724	1.534	1.153
2010-09-23 04:00:00	0.273	0.384		0.218	0.135	0.163	0.051	-0.171	-0.507			1.643	1.507	1.153
2010-09-23 05:00:00	0.273	0.329		0.246	0.135	0.163	0.051	-0.171	-0.507			1.561	1.507	1.153
2010-09-23 06:00:00	0.246	0.329		0.218	0.135	0.19	0.051	-0.199	-0.507			1.48	1.48	1.153
2010-09-23 07:00:00	0.246	0.273		0.218	0.135	0.19	0.051	-0.171	-0.507			1.425	1.453	1.153
2010-09-23 08:00:00	0.218	0.273		0.218	0.135	0.163	0.051	-0.171	-0.507			1.344	1.453	1.126
2010-09-23 09:00:00	0.218	0.273		0.19	0.135	0.19	0.051	-0.171	-0.507			1.317	1.398	1.126
2010-09-23 10:00:00	0.218	0.273		0.19	0.135	0.163	0.051	-0.199	-0.507			1.262	1.371	1.126
2010-09-23 11:00:00	0.246	0.273		0.19	0.135	0.163	0.051	-0.171	-0.507			1.235	1.344	1.099
2010-09-23 12:00:00	0.246	0.329		0.19	0.107	0.163	0.051	-0.171	-0.507			1.235	1.317	1.099
2010-09-23 13:00:00	0.329	0.384		0.163	0.107	0.163	0.051	-0.171	-0.479			1.262	1.289	1.099
2010-09-23 14:00:00	0.439	0.495		0.19	0.107	0.163		-0.199	-0.479			1.344	1.262	1.071
2010-09-23 15:00:00	0.632	0.605		0.163	0.107	0.163		-0.199	-0.507			1.453	1.262	1.071
2010-09-23 16:00:00	0.852	0.77		0.19	0.107	0.163		-0.199	-0.507			1.561	1.235	1.044
2010-09-23 17:00:00	1.044	0.934		0.19	0.107	0.163	0.051	-0.199	-0.479			1.67	1.235	1.044
2010-09-23 18:00:00	1.071	0.989		0.218	0.107	0.163	0.051	-0.171	-0.507			1.805	1.235	1.017
2010-09-23 19:00:00	0.907	0.934		0.246	0.107	0.163	0.051	-0.171	-0.507			1.913	1.235	1.017
2010-09-23 20:00:00	0.715	0.88		0.246	0.107	0.163	0.051	-0.171	-0.507			1.967	1.235	1.017
2010-09-23 21:00:00	0.577	0.77		0.273	0.135	0.163	0.051	-0.171	-0.507			1.994	1.262	0.989
2010-09-23 22:00:00	0.467	0.687		0.273	0.135	0.163	0.051	-0.199	-0.479			1.994	1.262	0.989
2010-09-23 23:00:00	0.439	0.605		0.273	0.135	0.163	0.051	-0.199	-0.507			1.94	1.289	0.989
2010-09-24	0.384	0.522		0.273	0.135	0.163	0.051	-0.199	-0.507			1.886	1.289	0.989
2010-09-24 01:00:00	0.356	0.495		0.273	0.163	0.19	0.051	-0.171	-0.507			1.859	1.317	0.989
2010-09-24 02:00:00	0.329	0.467		0.273	0.163	0.163	0.051	-0.171	-0.507			1.805	1.317	0.989
2010-09-24 03:00:00	0.301	0.412		0.273	0.163	0.19	0.079	-0.171	-0.507			1.724	1.317	0.962
2010-09-24 04:00:00	0.273	0.384		0.273	0.163	0.19	0.079	-0.171	-0.507			1.67	1.317	0.989
2010-09-24 05:00:00	0.246	0.356		0.246	0.163	0.19	0.051	-0.171	-0.479			1.615	1.317	0.989
2010-09-24 06:00:00	0.246	0.329		0.246	0.163	0.19	0.051	-0.171	-0.507			1.561	1.289	0.962
2010-09-24 07:00:00	0.218	0.301		0.246	0.163	0.19	0.051	-0.171	-0.507			1.48	1.289	0.989
2010-09-24 08:00:00	0.218	0.273		0.246	0.135	0.19	0.079	-0.199	-0.479			1.425	1.289	0.962
2010-09-24 09:00:00	0.218	0.273		0.218	0.135	0.19	0.051	-0.199	-0.479			1.371	1.262	0.962
2010-09-24 10:00:00	0.218	0.273		0.218	0.135	0.19	0.079	-0.171	-0.479			1.317	1.235	0.962
2010-09-24 11:00:00	0.218	0.273		0.19	0.135	0.19	0.051	-0.171	-0.507			1.289	1.235	0.962
2010-09-24 12:00:00	0.273	0.273		0.19	0.135	0.163	0.051	-0.199	-0.507			1.262	1.208	0.962
2010-09-24 13:00:00	0.384	0.329		0.19	0.135	0.163	0.051	-0.171	-0.479			1.289	1.208	0.934
2010-09-24 14:00:00	0.605	0.495		0.19	0.135	0.163		-0.171	-0.507			1.344	1.18	0.934
2010-09-24 15:00:00	1.044	0.715		0.19	0.107	0.163		-0.171	-0.507			1.398	1.153	0.934
2010-09-24 16:00:00	1.153	0.934		0.19	0.107	0.163	-0.115	-0.171	-0.507			1.534	1.153	0.907
2010-09-24 17:00:00	1.208	0.934		0.218	0.107	0.163	0.024	-0.171	-0.507			1.643	1.153	0.907
2010-09-24 18:00:00	1.126	1.017		0.246	0.135	0.163	0.051	-0.199	-0.479			1.751	1.153	0.907
2010-09-24 19:00:00	0.852	0.934		0.273	0.135	0.163	0.024	-0.171	-0.507			1.805	1.153	0.907
2010-09-24 20:00:00	0.66	0.797		0.273	0.135	0.163	-0.004	-0.171	-0.507			1.859	1.153	0.907
2010-09-24 21:00:00	0.55	0.687		0.301	0.135	0.163	0.051	-0.199	-0.507			1.832	1.18	0.907
2010-09-24 22:00:00	0.467	0.605		0.301	0.135	0.163	0.051	-0.199	-0.479			1.805	1.18	0.907
2010-09-24 23:00:00	0.412	0.495		0.301	0.163	0.19	0.051	-0.171	-0.479			1.751	1.208	0.907
2010-09-25	0.384	0.495		0.301	0.163	0.19	0.051	-0.171	-0.479			1.67	1.208	0.907
2010-09-25 01:00:00	0.356	0.439		0.301	0.163	0.19	0.051	-0.171	-0.507			1.615	1.208	0.907
2010-09-25 02:00:00	0.329	0.384		0.301	0.163	0.19	0.051	-0.171	-0.479			1.534	1.208	0.907
2010-09-25 03:00:00	0.273	0.384		0.273	0.163	0.19	0.079	-0.171	-0.479			1.453	1.208	0.907
2010-09-25 04:00:00	0.273	0.329		0.273	0.163	0.19	0.079	-0.171	-0.507			1.398	1.208	0.907
2010-09-25 05:00:00	0.246	0.273		0.273	0.163	0.19	0.051	-0.171	-0.507			1.317	1.18	0.907
2010-09-25 06:00:00	0.218	0.273		0.246	0.163	0.19	0.079	-0.171	-0.479			1.262	1.18	0.88
2010-09-25 07:00:00	0.218	0.246		0.246	0.163	0.19	0.079	-0.171	-0.479			1.235	1.153	0.907
2010-09-25 08:00:00	0.19	0.246		0.246	0.163	0.19	0.079	-0.171	-0.507			1.18	1.153	0.88
2010-09-25 09:00:00	0.19	0.218		0.218	0.163	0.19	0.051	-0.171	-0.479			1.126	1.126	0.88
2010-09-25 10:00:00	0.19	0.218		0.218	0.135	0.19	0.051	-0.199	-0.507			1.099	1.126	0.88
2010-09-25 11:00:00	0.19	0.19		0.19	0.135	0.19	0.051	-0.171	-0.479			1.071	1.099	0.88
2010-09-25 12:00:00	0.163	0.163		0.19	0.135	0.19	0.051	-0.171	-0.479			1.099	1.071	0.852
2010-09-25 13:00:00	0.19	0.163		0.19	0.135	0.163		-0.171	-0.479			1.153	1.071	0.852
2010-09-25 14:00:00	0.218	0.19		0.19	0.107	0.163		-0.171	-0.479			1.262	1.044	0.852
2010-09-25 15:00:00	0.384	0.439		0.163	0.107	0.163		-0.199	-0.507			1.344	1.017	0.852
2010-09-25 16:00:00	0.55	0.715		0.163	0.107	0.163		-0.199	-0.479			1.48	1.017	0.852
2010-09-25 17:00:00	0.632	0.825		0.163	0.107	0.163	-0.004	-0.171	-0.507			1.588	1.017	0.852
2010-09-25 18:00:00	0.715	0.88		0.19	0.107	0.163	0.024	-0.171	-0.507			1.643	1.044	0.825
2010-09-25 19:00:00	0.522	0.77		0.218	0.107	0.135		-0.171	-0.507			1.697	1.044	0.825
2010-09-25 20:00:00	0.412	0.632		0.218	0.107	0.163	0.051	-0.171	-0.479			1.697	1.071	0.825
2010-09-25 21:00:00	0.356	0.495		0.218	0.107	0.163	0.051	-0.171	-0.479			1.697	1.071	0.825
2010-09-25 22:00:00	0.329	0.467		0.218	0.107	0.163	0.051	-0.171	-0.479			1.67	1.099	0.797
2010-09-25 23:00:00	0.273	0.384		0.218	0.135	0.163	0.051	-0.171	-0.479			1.588	1.099	0.825
2010-09-26	0.246	0.329		0.218	0.135	0.163	0.051	-0.199	-0.479			1.534	1.099	0.825
2010-09-26 01:00:00	0.218	0.273		0.218	0.135	0.163	0.051	-0.171	-0.479			1.48	1.126	0.825
2010-09-26 02:00:00	0.19	0.273		0.218	0.135	0.163	0.051	-0.171	-0.479			1.425	1.126	0.825
2010-09-26 03:00:00	0.163	0.218		0.218	0.135	0.163	0.051	-0.171	-0.479			1.344	1.126	0.825
2010-09-26 04:00:00	0.163	0.19		0.19	0.135	0.163	0.051	-0.171	-0.479			1.289	1.099	0.825
2010-09-26 05:00:00	0.135	0.163		0.19	0.135	0.163	0.051	-0.171	-0.479			1.235	1.099	0.825
2010-09-26 06:00:00	0.107	0.163		0.19	0.135	0.163	0.051	-0.171	-0.479			1.208	1.099	0.825
2010-09-26 07:00:00	0.107	0.135		0.19	0.107	0.163	0.051	-0.171	-0.479			1.153	1.099	0.825
2010-09-26 08:00:00	0.079	0.107		0.163	0.107	0.163	0.051	-0.199	-0.479			1.099	1.071	0.825
2010-09-26 09:00:00	0.079	0.107		0.163	0.107	0.163	0.051	-0.171	-0.479			1.071	1.071	0.825
2010-09-26 10:00:00	0.079	0.107		0.163	0.107	0.163	0.051	-0.171	-0.479			1.017	1.044	0.825
2010-09-26 11:00:00	0.079	0.079		0.135	0.079	0.163	0.051	-0.171	-0.479			1.017	1.017	0.825
2010-09-26 12:00:00	0.079	0.051		0.135	0.079	0.135	0.051	-0.171	-0.479			1.017	1.017	0.825
2010-09-26 13:00:00	0.051	0.051		0.107	0.079	0.135		-0.171	-0.479			1.044	0.989	0.825
2010-09-26 14:00:00	0.051	0.107		0.107	0.079	0.135		-0.199	-0.507			1.099	0.989	0.797
2010-09-26 15:00:00	0.079	0.051		0.107	0.079	0.135		-0.199	-0.479			1.153	0.962	0.797
2010-09-26 16:00:00	0.051	0.051		0.107	0.079	0.135		-0.199	-0.479			1.235	0.962	0.797
2010-09-26 17:00:00	0.051	0.051		0.107	0.051	0.135	-0.087	-0.171	-0.479			1.289	0.962	0.797
2010-09-26 18:00:00	0.051	0.051		0.107	0.051	0.107	-0.004	-0.171	-0.507			1.317	0.962	0.77
2010-09-26 19:00:00	0.051	0.051		0.079	0.051	0.107		-0.199	-0.479			1.317	0.962	0.77
2010-09-26 20:00:00	0.051	0.051		0.079	0.051	0.107	0.024	-0.171	-0.479			1.317	0.962	0.77
2010-09-26 21:00:00	0.051	0.051		0.079	0.051	0.107	0.024	-0.199	-0.479			1.289	0.989	0.77
2010-09-26 22:00:00	0.051	0.051		0.079	0.051	0.107	0.024	-0.171	-0.479			1.235	0.989	0.77
2010-09-26 23:00:00	0.051	0.051		0.079	0.051	0.107	0.024	-0.171	-0.479			1.18	0.989	0.77
2010-09-27	0.051	0.024		0.079	0.051	0.107	0.024	-0.171	-0.479			1.153	0.989	0.77
2010-09-27 01:00:00	0.051	0.024		0.079	0.051	0.107	0.024	-0.171	-0.479			1.099	0.989	0.77
2010-09-27 02:00:00	0.051	0.024		0.079	0.024	0.107	0.024	-0.171	-0.507			1.044	0.962	0.77
2010-09-27 03:00:00	0.051	0.024		0.051	0.051	0.107	0.024	-0.171	-0.479			1.017	0.962	0.77
2010-09-27 04:00:00	0.051	0.024		0.051	0.024	0.107	0.024	-0.171	-0.479			0.989	0.962	0.77
2010-09-27 05:00:00	0.024	0.024		0.051	0.024	0.107	0.024	-0.171	-0.479			0.934	0.962	0.77
2010-09-27 06:00:00	0.024	0.024		0.051	0.024	0.107	0.024	-0.171	-0.479			0.907	0.934	0.77
2010-09-27 07:00:00	0.024	0.024		0.051	0.024	0.107	0.024	-0.171	-0.479			0.88	0.934	0.742
2010-09-27 08:00:00	0.024	0.024		0.051	0.024	0.079	0.024	-0.171	-0.479			0.852	0.907	0.742
2010-09-27 09:00:00	0.024	-0.004		0.051	0.024	0.079	-0.004	-0.171	-0.479			0.825	0.907	0.742
2010-09-27 10:00:00	0.024	-0.004		0.051	0.024	0.107	0.024	-0.171	-0.479			0.797	0.88	0.742
2010-09-27 11:00:00	0.024	-0.004		0.051	0.024	0.079	-0.004	-0.199	-0.479			0.797	0.88	0.742
2010-09-27 12:00:00	0.024	-0.004		0.024	0.024	0.079	-0.004	-0.171	-0.479			0.77	0.852	0.742
2010-09-27 13:00:00	0.024	-0.004		0.024	-0.004	0.079	-0.004	-0.171	-0.479			0.77	0.825	0.715
2010-09-27 14:00:00	0.024	-0.004		0.024	-0.004	0.079		-0.199	-0.479			0.825	0.825	0.715
2010-09-27 15:00:00	0.024	-0.004		0.024	-0.004	0.079		-0.171	-0.479			0.852	0.797	0.715
2010-09-27 16:00:00	0.024	-0.031		0.024	-0.004	0.079	-0.031	-0.171	-0.479			0.934	0.797	0.715
2010-09-27 17:00:00	0.024	-0.004		0.024	-0.004	0.079		-0.171	-0.479			0.989	0.797	0.687
2010-09-27 18:00:00	0.024	-0.004		0.024	-0.004	0.079		-0.199	-0.479			1.017	0.797	0.687
2010-09-27 19:00:00	0.024	-0.004		0.024	-0.004	0.079		-0.199	-0.479			1.044	0.797	0.687
2010-09-27 20:00:00	0.024	-0.004		0.024	-0.004	0.079	-0.031	-0.199	-0.479			1.044	0.825	0.687
2010-09-27 21:00:00	0.024	-0.004		0.024	-0.004	0.079	-0.004	-0.171	-0.479			1.017	0.825	0.687
2010-09-27 22:00:00	-0.004	-0.004		0.024	-0.004	0.079	-0.004	-0.171	-0.479			0.989	0.825	0.687
2010-09-27 23:00:00	-0.031	-0.004		0.024	-0.004	0.079	-0.004	-0.171	-0.479			0.934	0.825	0.687
2010-09-28	-0.059	-0.004		0.024	-0.004	0.079	-0.004	-0.171	-0.479			0.907	0.825	0.66
2010-09-28 01:00:00	-0.059	-0.031		0.024	-0.004	0.079	-0.004	-0.171	-0.479			0.852	0.825	0.687
2010-09-28 02:00:00	-0.087	-0.031		0.024	-0.004	0.079	-0.004	-0.171	-0.479			0.825	0.825	0.66
2010-09-28 03:00:00	-0.087	-0.031		0.024	-0.004	0.051	-0.004	-0.171	-0.479			0.797	0.797	0.66
2010-09-28 04:00:00	-0.115	-0.031		0.024	-0.004	0.079	-0.004	-0.171	-0.479			0.742	0.797	0.66
2010-09-28 05:00:00	-0.227	-0.059		0.024	-0.004	0.079	-0.004	-0.171	-0.479			0.742	0.797	0.66
2010-09-28 06:00:00	-0.395	-0.031		0.024	-0.004	0.079	-0.004	-0.171	-0.479			0.687	0.77	0.66
2010-09-28 07:00:00	-0.311	-0.059		0.024	-0.004	0.079	-0.004	-0.171	-0.479			0.66	0.77	0.66
2010-09-28 08:00:00	-0.395	-0.031		0.024	-0.004	0.079	-0.004	-0.171	-0.479			0.632	0.742	0.66
2010-09-28 09:00:00	-0.507	-0.059		0.024	-0.004	0.051	-0.004	-0.171	-0.479			0.605	0.742	0.66
2010-09-28 10:00:00	-0.479	-0.059		0.024	-0.004	0.079	-0.004	-0.171	-0.479			0.605	0.742	0.632
2010-09-28 11:00:00	-0.395	-0.059		0.024	-0.004	0.051	-0.004	-0.171	-0.479			0.577	0.715	0.632
2010-09-28 12:00:00	-0.255	-0.059		0.024	-0.004	0.051	-0.004	-0.171	-0.479			0.577	0.715	0.632
2010-09-28 13:00:00	-0.199	-0.059		0.024	-0.004	0.051	-0.004	-0.171	-0.479			0.577	0.687	0.632
2010-09-28 14:00:00	-0.087	-0.059		-0.004	-0.004	0.051	-0.031	-0.171	-0.479			0.577	0.687	0.605
2010-09-28 15:00:00	-0.059	-0.059		-0.004	-0.004	0.051		-0.171	-0.479			0.605	0.66	0.605
2010-09-28 16:00:00	-0.031	-0.059		-0.004	-0.031	0.051		-0.199	-0.479			0.605	0.66	0.605
2010-09-28 17:00:00	-0.031	-0.059		0.024	-0.004	0.051	-0.031	-0.171	-0.479			0.632	0.66	0.605
2010-09-28 18:00:00	-0.004	-0.031		0.024	-0.004	0.051	-0.004	-0.171	-0.479			0.66	0.66	0.605
2010-09-28 19:00:00	-0.004	-0.031		-0.004	-0.004	0.079	-0.031	-0.171	-0.479			0.632	0.66	0.605
2010-09-28 20:00:00	-0.031	-0.059		-0.004	-0.031	0.051	-0.031	-0.171	-0.479			0.632	0.66	0.605
2010-09-28 21:00:00	-0.115	-0.059		-0.004	-0.004	0.051	-0.031	-0.171	-0.479			0.605	0.632	0.605
2010-09-28 22:00:00	-0.255	-0.031		0.024	-0.004	0.051	-0.031	-0.171	-0.479			0.605	0.66	0.577
2010-09-28 23:00:00	-0.395	-0.031		0.024	-0.004	0.079	-0.004	-0.171	-0.479			0.577	0.632	0.577
2010-09-29	-0.423	-0.059		0.024	-0.004	0.051	-0.031	-0.171	-0.479			0.55	0.632	0.577
2010-09-29 01:00:00	-0.423	-0.059		-0.004	-0.004	0.051	-0.031	-0.171	-0.479			0.55	0.632	0.577
2010-09-29 02:00:00	-0.451	-0.059		-0.004	-0.004	0.051	-0.004	-0.171	-0.479			0.522	0.605	0.577
2010-09-29 03:00:00	-0.451	-0.059		0.024	-0.031	0.051	-0.004	-0.171	-0.479			0.495	0.605	0.55
2010-09-29 04:00:00	-0.479	-0.059		-0.004	-0.004	0.051	-0.004	-0.171	-0.479			0.495	0.605	0.55
2010-09-29 05:00:00	-0.479	-0.087		-0.004	-0.004	0.051	-0.031	-0.171	-0.479			0.467	0.605	0.55
2010-09-29 06:00:00	-0.479	-0.115		-0.004	-0.004	0.051	-0.004	-0.171	-0.479			0.467	0.605	0.55
2010-09-29 07:00:00	-0.479	-0.115		-0.004	-0.004	0.051	-0.004	-0.171	-0.479			0.439	0.577	0.55
2010-09-29 08:00:00	-0.479	-0.143		-0.004	-0.004	0.051	-0.004	-0.171	-0.479			0.412	0.577	0.55
2010-09-29 09:00:00	-0.507	-0.171		-0.004	-0.031	0.051	-0.031	-0.171	-0.479			0.412	0.55	0.522
2010-09-29 10:00:00	-0.395	-0.171		-0.004	-0.031	0.051	-0.004	-0.171	-0.479			0.412	0.55	0.522
2010-09-29 11:00:00	-0.255	-0.143		-0.004	-0.031	0.051	-0.004	-0.171	-0.479			0.384	0.55	0.522
2010-09-29 12:00:00	-0.171	-0.115		-0.004	-0.004	0.051		-0.171	-0.479			0.384	0.522	0.522
2010-09-29 13:00:00	-0.087	-0.087		-0.004	-0.031	0.051		-0.171	-0.479			0.384	0.522	0.522
2010-09-29 14:00:00	-0.059	-0.059		-0.004	-0.004	0.051		-0.199	-0.479			0.384	0.495	0.495
2010-09-29 15:00:00	-0.031	-0.059		-0.004	-0.004	0.051		-0.199	-0.479			0.384	0.495	0.495
2010-09-29 16:00:00	-0.031	-0.059		-0.004	-0.031	0.051		-0.171	-0.479			0.412	0.495	0.495
2010-09-29 17:00:00	-0.031	-0.059		-0.004	-0.031	0.051		-0.171	-0.479			0.412	0.495	0.495
2010-09-29 18:00:00	-0.004	-0.059		-0.004	-0.031	0.051		-0.171	-0.479			0.412	0.495	0.495
2010-09-29 19:00:00	-0.004	-0.059		-0.004	-0.004	0.051		-0.171	-0.479			0.412	0.495	0.495
2010-09-29 20:00:00	-0.004	-0.059		-0.004	-0.004	0.051	-0.031	-0.171	-0.479			0.412	0.495	0.467
2010-09-29 21:00:00	-0.087	-0.059		-0.004	-0.031	0.051	-0.031	-0.171	-0.479			0.412	0.495	0.467
2010-09-29 22:00:00	-0.199	-0.059		-0.004	-0.031	0.051	-0.507	-0.171	-0.479			0.384	0.467	0.467
2010-09-29 23:00:00	-0.255	-0.087		-0.004	-0.031	0.051	-0.031	-0.171	-0.479			0.384	0.467	0.467
2010-09-30	-0.283	-0.115		-0.004	-0.031	0.051	-0.004	-0.171	-0.479			0.356	0.467	0.467
2010-09-30 01:00:00	-0.311	-0.115		-0.004	-0.031	0.051	-0.004	-0.171	-0.479			0.356	0.467	0.439
2010-09-30 02:00:00	-0.283	-0.115		-0.004	-0.004	0.051	-0.031	-0.171	-0.479			0.356	0.467	0.467
2010-09-30 03:00:00	-0.255	-0.115		-0.004	-0.031	0.051	-0.004	-0.171	-0.479			0.356	0.467	0.439
2010-09-30 04:00:00	-0.255	-0.115		-0.004	-0.031	0.051	-0.031	-0.171	-0.479			0.329	0.439	0.439
2010-09-30 05:00:00	-0.255	-0.143		-0.004	-0.031	0.051	-0.031	-0.171	-0.479			0.329	0.439	0.439
2010-09-30 06:00:00	-0.311	-0.143		-0.004	-0.031	0.051	-0.031	-0.171	-0.479			0.301	0.439	0.439
2010-09-30 07:00:00	-0.311	-0.171		-0.004	-0.031	0.051	-0.004	-0.171	-0.479			0.329	0.439	0.439
2010-09-30 08:00:00	-0.311	-0.171		-0.004	-0.031	0.051	-0.004	-0.171	-0.479			0.301	0.412	0.439
2010-09-30 09:00:00	-0.283	-0.171		-0.004	-0.031	0.051	-0.004	-0.199	-0.479			0.301	0.412	0.412
2010-09-30 10:00:00	-0.255	-0.143		-0.004	-0.031	0.051	-0.031	-0.171	-0.479			0.301	0.412	0.439
2010-09-30 11:00:00	-0.227	-0.143		-0.004	-0.031	0.051		-0.171	-0.479			0.273	0.412	0.412
2010-09-30 12:00:00	-0.115	-0.087		-0.004	-0.031	0.051		-0.199	-0.479			0.273	0.384	0.412
2010-09-30 13:00:00	-0.087	-0.059		-0.004	-0.031	0.051		-0.199	-0.479			0.273	0.384	0.412
2010-09-30 14:00:00	-0.059	-0.059		-0.004	-0.031	0.051		-0.199	-0.479			0.273	0.384	0.412
2010-09-30 15:00:00	-0.031	-0.059		-0.004	-0.031	0.051		-0.171	-0.479			0.273	0.356	0.384
2010-09-30 16:00:00	-0.031	-0.059		-0.004	-0.031	0.051		-0.171	-0.479			0.273	0.356	0.384
2010-09-30 17:00:00	-0.031	-0.059		-0.004	-0.031	0.051		-0.199	-0.479			0.273	0.356	0.384
2010-09-30 18:00:00	-0.031	-0.059		-0.004	-0.031	0.051		-0.171	-0.479			0.273	0.356	0.384
2010-09-30 19:00:00	-0.031	-0.059		-0.004	-0.031	0.051		-0.199	-0.479			0.273	0.356	0.384
2010-09-30 20:00:00	-0.031	-0.059		-0.004	-0.031	0.051		-0.171	-0.479			0.273	0.356	0.384
2010-09-30 21:00:00	-0.171	-0.059		-0.004	-0.031	0.051		-0.199	-0.479			0.246	0.356	0.356
2010-09-30 22:00:00	-0.479	-0.087		-0.004	-0.004	0.051		-0.171	-0.479			0.246	0.329	0.384
2010-09-30 23:00:00	-0.788	-0.255		-0.004	-0.031	0.051	-0.004	-0.171	-0.479			0.246	0.329	0.384
2010-10-01	-0.845	-0.367		-0.004	-0.004	0.051	-0.004	-0.171	-0.479			0.246	0.329	0.356
2010-10-01 01:00:00	-0.788	-0.395		-0.004	-0.031	0.051	-0.004	-0.171	-0.479			0.246	0.329	0.356
2010-10-01 02:00:00	-1.014	-0.451		-0.004	-0.031	0.051	-0.004	-0.171	-0.479			0.246	0.329	0.356
2010-10-01 03:00:00	-0.901	-0.451		-0.004	-0.031	0.051	-0.031	-0.171	-0.479			0.218	0.329	0.356
2010-10-01 04:00:00	-0.788	-0.395		-0.004	-0.031	0.051	-0.004	-0.171	-0.479			0.218	0.301	0.356
2010-10-01 05:00:00	-0.76	-0.395		-0.004	-0.031	0.051	-0.031	-0.171	-0.479			0.218	0.301	0.329
2010-10-01 06:00:00	-0.732	-0.395		-0.004	-0.031	0.051	-0.031	-0.171	-0.479			0.218	0.301	0.329
2010-10-01 07:00:00	-0.704	-0.395		-0.004	-0.031	0.051	-0.031	-0.199	-0.479			0.19	0.301	0.329
2010-10-01 08:00:00	-0.675	-0.395		-0.004	-0.031	0.051	-0.031	-0.171	-0.479			0.19	0.301	0.329
2010-10-01 09:00:00	-0.647	-0.395		-0.004	-0.031	0.051	-0.004	-0.171	-0.479			0.19	0.301	0.329
2010-10-01 10:00:00	-0.535	-0.311		-0.004	-0.031	0.051	-0.004	-0.199	-0.479			0.19	0.273	0.329
2010-10-01 11:00:00	-0.395	-0.283		-0.004	-0.031	0.051	-0.031	-0.199	-0.479			0.19	0.273	0.329
2010-10-01 12:00:00	-0.283	-0.227		-0.004	-0.031	0.051	-0.031	-0.171	-0.479			0.19	0.273	0.301
2010-10-01 13:00:00	-0.199	-0.199		-0.004	-0.031	0.051		-0.171	-0.479			0.163	0.273	0.301
2010-10-01 14:00:00	-0.143	-0.171		-0.004	-0.031	0.051		-0.171	-0.479			0.163	0.246	0.301
2010-10-01 15:00:00	-0.087	-0.171		-0.004	-0.031	0.051		-0.199	-0.479			0.163	0.246	0.301
2010-10-01 16:00:00	-0.087	-0.115		-0.004	-0.031	0.051		-0.171	-0.479			0.163	0.246	0.301
2010-10-01 17:00:00	-0.059	-0.115		-0.004	-0.031	0.051		-0.199	-0.479			0.163	0.246	0.273
2010-10-01 18:00:00	-0.059	-0.171		-0.004	-0.031	0.051	-0.031	-0.171	-0.479			0.163	0.246	0.273
2010-10-01 19:00:00	-0.059	-0.199		-0.004	-0.031	0.051	-0.004	-0.171	-0.479			0.163	0.246	0.273
2010-10-01 20:00:00	-0.171	-0.227		-0.004	-0.031	0.051	-0.199	-0.171	-0.479			0.163	0.246	0.273
2010-10-01 21:00:00	-0.339	-0.283		-0.004	-0.031	0.051	-0.031	-0.171	-0.479			0.163	0.218	0.273
2010-10-01 22:00:00	-0.451	-0.367		-0.004	-0.031	0.051	-0.031	-0.171	-0.479			0.163	0.246	0.273
2010-10-01 23:00:00	-0.563	-0.395		-0.004	-0.031	0.051	-0.031	-0.171	-0.479			0.163	0.218	0.273
2010-10-02	-0.619	-0.423		-0.004	-0.031	0.051	-0.031	-0.171	-0.479			0.163	0.218	0.273
2010-10-02 01:00:00	-0.619	-0.423		-0.004	-0.031	0.051	-0.031	-0.199	-0.479			0.135	0.218	0.273
2010-10-02 02:00:00	-0.647	-0.479		-0.004	-0.031	0.051	-0.031	-0.171	-0.479			0.135	0.218	0.273
2010-10-02 03:00:00	-0.647	-0.479		-0.004	-0.031	0.051	-0.031	-0.171	-0.479			0.135	0.218	0.273
2010-10-02 04:00:00	-0.619	-0.479		-0.004	-0.031	0.051	-0.031	-0.199	-0.479			0.135	0.218	0.246
2010-10-02 05:00:00	-0.675	-0.507		-0.004	-0.004	0.051	-0.031	-0.171	-0.479			0.135	0.19	0.246
2010-10-02 06:00:00	-0.76	-0.535		-0.004	-0.031	0.051	-0.004	-0.171	-0.479			0.135	0.19	0.246
2010-10-02 07:00:00	-0.816	-0.591		-0.004	-0.031	0.051	-0.031	-0.199	-0.479			0.135	0.19	0.246
2010-10-02 08:00:00	-0.816	-0.619		-0.004	-0.031	0.051	-0.004	-0.199	-0.479			0.135	0.19	0.246
2010-10-02 09:00:00	-0.788	-0.591		-0.004	-0.031	0.051	-0.004	-0.171	-0.479			0.107	0.19	0.246
2010-10-02 10:00:00	-0.76	-0.563		-0.004	-0.031	0.051	-0.004	-0.171	-0.479			0.107	0.19	0.246
2010-10-02 11:00:00	-0.675	-0.535		-0.004	-0.031	0.051	-0.004	-0.171	-0.479			0.107	0.19	0.218
2010-10-02 12:00:00	-0.535	-0.451		-0.004	-0.031	0.051	-0.031	-0.199	-0.479			0.107	0.163	0.246
2010-10-02 13:00:00	-0.339	-0.311		-0.004	-0.031	0.051	-0.004	-0.171	-0.479			0.107	0.163	0.218
2010-10-02 14:00:00	-0.227	-0.227		-0.004	-0.031	0.051		-0.199	-0.479			0.107	0.163	0.218
2010-10-02 15:00:00	-0.171	-0.171		-0.004	-0.031	0.051		-0.171	-0.479			0.107	0.163	0.218
2010-10-02 16:00:00	-0.143	-0.143		-0.004	-0.031	0.051		-0.171	-0.479			0.107	0.163	0.218
2010-10-02 17:00:00	-0.171	-0.115		-0.004	-0.031	0.051		-0.171	-0.479			0.107	0.163	0.218
2010-10-02 18:00:00	-0.283	-0.115		-0.004	-0.031	0.051	-0.004	-0.171	-0.479			0.107	0.163	0.218
2010-10-02 19:00:00	-0.423	-0.143		-0.004	-0.031	0.051	-0.031	-0.171	-0.479			0.107	0.163	0.218
2010-10-02 20:00:00	-0.619	-0.227		-0.004	-0.031	0.051	-0.004	-0.171	-0.479			0.107	0.163	0.218
2010-10-02 21:00:00	-0.732	-0.395		-0.004	-0.031	0.051	-0.031	-0.171	-0.479			0.107	0.163	0.19
2010-10-02 22:00:00	-0.788	-0.479		-0.004	-0.031	0.051	-0.031	-0.199	-0.479			0.079	0.135	0.19
2010-10-02 23:00:00	-0.845	-0.563		-0.004	-0.031	0.051	-0.031	-0.171	-0.479			0.107	0.135	0.19
2010-10-03	-0.845	-0.619		-0.004	-0.031	0.051	-0.004	-0.171	-0.451			0.107	0.135	0.19
2010-10-03 01:00:00	-0.873	-0.647		-0.004	-0.031	0.051	-0.031	-0.171	-0.479			0.079	0.135	0.19
2010-10-03 02:00:00	-0.901	-0.675		-0.004	-0.031	0.051	-0.004	-0.199	-0.479			0.079	0.135	0.163
2010-10-03 03:00:00	-0.901	-0.732		-0.004	-0.031	0.051	-0.004	-0.171	-0.479			0.079	0.135	0.163
2010-10-03 04:00:00	-0.958	-0.76		-0.004	-0.031	0.051	-0.031	-0.171	-0.451			0.079	0.135	0.163
2010-10-03 05:00:00	-1.043	-0.845		-0.004	-0.031	0.051	-0.031	-0.171	-0.479			0.079	0.135	0.163
2010-10-03 06:00:00	-1.213	-0.901		-0.004	-0.031	0.051	-0.031	-0.171	-0.479			0.079	0.135	0.19
2010-10-03 07:00:00	-1.327	-1.043		-0.004	-0.031	0.051	-0.004	-0.171	-0.451			0.079	0.107	0.163
2010-10-03 08:00:00	-1.327	-1.071		-0.004	-0.031	0.051	-0.004	-0.199	-0.479			0.079	0.107	0.19
2010-10-03 09:00:00	-1.298	-1.071		-0.004	-0.031	0.051	-0.031	-0.171	-0.451			0.051	0.107	0.163
2010-10-03 10:00:00	-1.384	-1.128		-0.004	-0.031	0.051	-0.004	-0.171	-0.451			0.079	0.107	0.163
2010-10-03 11:00:00	-1.384	-1.156		-0.004	-0.031	0.051		-0.199	-0.451			0.079	0.107	0.163
2010-10-03 12:00:00	-0.929	-0.901		-0.004	-0.031	0.051	-0.031	-0.171	-0.479			0.079	0.107	0.163
2010-10-03 13:00:00	-0.647	-0.732		-0.004	-0.031	0.051	-0.031	-0.171	-0.479			0.051	0.107	0.163
2010-10-03 14:00:00	-0.451	-0.619		-0.004	-0.031	0.051	-0.004	-0.199	-0.479			0.051	0.107	0.163
2010-10-03 15:00:00	-0.339	-0.507		-0.004	-0.031	0.051		-0.199	-0.479			0.051	0.079	0.135
2010-10-03 16:00:00	-0.255	-0.423		-0.004	-0.031	0.051		-0.171	-0.479			0.051	0.107	0.163
2010-10-03 17:00:00	-0.255	-0.395		-0.004	-0.031	0.051		-0.199	-0.479			0.051	0.079	0.135
2010-10-03 18:00:00	-0.451	-0.423		-0.004	-0.031	0.051		-0.199	-0.479			0.051	0.079	0.135
2010-10-03 19:00:00	-0.816	-0.619		-0.004	-0.031	0.051	-0.031	-0.199	-0.451			0.051	0.107	0.135
2010-10-03 20:00:00	-1.241	-0.901		-0.004	-0.031	0.051	-0.031	-0.171	-0.479			0.051	0.079	0.163
2010-10-03 21:00:00	-1.555	-1.184		-0.004	-0.031	0.051	-0.031	-0.171	-0.451			0.051	0.079	0.135
2010-10-03 22:00:00	-1.698	-1.298		-0.004	-0.031	0.051	-0.031	-0.171	-0.479			0.051	0.079	0.135
2010-10-03 23:00:00	-1.698	-1.327		-0.004	-0.031	0.051	-0.031	-0.171	-0.479			0.051	0.079	0.135
2010-10-04	-1.756	-1.384		-0.004	-0.031	0.051	-0.031	-0.171	-0.479			0.051	0.079	0.135
2010-10-04 01:00:00	-1.756	-1.412		-0.004	-0.031	0.051	-0.031	-0.171	-0.451			0.051	0.079	0.135
2010-10-04 02:00:00	-1.756	-1.412		-0.004	-0.031	0.051	-0.031	-0.171	-0.479			0.024	0.079	0.135
2010-10-04 03:00:00	-1.67	-1.355		-0.004	-0.031	0.051	-0.031	-0.199	-0.479			0.051	0.079	0.135
2010-10-04 04:00:00	-1.784	-1.412		-0.004	-0.031	0.051	-0.031	-0.171	-0.479			0.024	0.079	0.135
2010-10-04 05:00:00	-1.871	-1.526		-0.004	-0.031	0.051	-0.004	-0.199	-0.479			0.024	0.079	0.135
2010-10-04 06:00:00	-1.899	-1.555		-0.004	-0.031	0.051	-0.004	-0.171	-0.479			0.024	0.051	0.135
2010-10-04 07:00:00	-1.957	-1.584		-0.004	-0.031	0.051	-0.031	-0.199	-0.451			0.024	0.079	0.135
2010-10-04 08:00:00	-1.957	-1.612		-0.004	-0.031	0.051	-0.004	-0.171	-0.451			0.024	0.079	0.135
2010-10-04 09:00:00	-1.899	-1.612		-0.004	-0.031	0.051	-0.004	-0.199	-0.479			0.024	0.051	0.107
2010-10-04 10:00:00	-1.813	-1.555		-0.004	-0.031	0.051	-0.031	-0.171	-0.479			0.024	0.051	0.135
2010-10-04 11:00:00	-1.584	-1.412		-0.004	-0.031	0.051		-0.171	-0.479			0.024	0.051	0.107
2010-10-04 12:00:00	-1.327	-1.156		-0.004	-0.031	0.051	-0.031	-0.171	-0.479			0.024	0.051	0.107
2010-10-04 13:00:00	-0.901	-0.732		-0.004	-0.031	0.051		-0.199	-0.479			0.024	0.051	0.107
2010-10-04 14:00:00	-0.591	-0.479		-0.004	-0.031	0.051		-0.199	-0.479			0.024	0.051	0.107
2010-10-04 15:00:00	-0.423	-0.339		-0.004	-0.031	0.051		-0.199	-0.451			0.024	0.051	0.107
2010-10-04 16:00:00	-0.367	-0.283		-0.004	-0.031	0.051		-0.199	-0.479			0.024	0.024	0.107
2010-10-04 17:00:00	-0.423	-0.227		-0.004	-0.031	0.051		-0.199	-0.479			0.024	0.051	0.107
2010-10-04 18:00:00	-0.535	-0.199		-0.004	-0.031	0.051	-0.031	-0.199	-0.479			0.024	0.051	0.079
2010-10-04 19:00:00	-0.788	-0.227		-0.004	-0.031	0.051	-0.004	-0.199	-0.479			0.024	0.051	0.107
2010-10-04 20:00:00	-1.071	-0.311		-0.004	-0.031	0.051	-0.031	-0.171	-0.451			0.024	0.051	0.107
2010-10-04 21:00:00	-1.384	-0.591		-0.004	-0.031	0.051	-0.031	-0.199	-0.451			0.024	0.051	0.107
2010-10-04 22:00:00	-1.612	-0.845		-0.004	-0.031	0.051	-0.031	-0.171	-0.451			0.024	0.024	0.107
2010-10-04 23:00:00	-1.842	-1.184		-0.004	-0.031	0.051	-0.031	-0.171	-0.451			0.024	0.024	0.107
2010-10-05	-2.101	-1.526		-0.004	-0.031	0.051	-0.004	-0.171	-0.451			-0.004	0.051	0.107
2010-10-05 01:00:00	-2.101	-1.641		-0.004	-0.031	0.051	-0.004	-0.171	-0.479			0.024	0.051	0.079
2010-10-05 02:00:00	-2.188	-1.756		-0.004	-0.031	0.051	-0.031	-0.171	-0.479			-0.004	0.024	0.079
2010-10-05 03:00:00	-2.13	-1.756		-0.004	-0.031	0.051	-0.004	-0.171	-0.451			-0.004	0.024	0.107
2010-10-05 04:00:00	-2.159	-1.784		-0.004	-0.031	0.051	-0.031	-0.171	-0.479			0.024	0.024	0.079
2010-10-05 05:00:00	-2.333	-1.899		-0.004	-0.031	0.051	-0.004	-0.199	-0.479			-0.004	0.024	0.107
2010-10-05 06:00:00	-2.478	-2.101		-0.004	-0.031	0.051	-0.004	-0.171	-0.451			-0.004	0.024	0.107
2010-10-05 07:00:00	-2.391	-2.044		-0.004	-0.031	0.051	-0.031	-0.171	-0.479			-0.004	0.024	0.079
2010-10-05 08:00:00	-2.015	-1.813		-0.004	-0.031	0.051	-0.004	-0.171	-0.451			0.024	0.024	0.079
2010-10-05 09:00:00	-1.756	-1.641		-0.004	-0.031	0.051	-0.031	-0.171	-0.479			0.024	0.024	0.079
2010-10-05 10:00:00	-1.498	-1.441		-0.004	-0.031	0.051	-0.031	-0.199	-0.479			-0.004	0.024	0.079
2010-10-05 11:00:00	-1.071	-1.128		-0.004	-0.031	0.051	-0.059	-0.199	-0.479			-0.004	0.024	0.079
2010-10-05 12:00:00	-0.76	-0.873		-0.004	-0.031	0.051	-0.031	-0.199	-0.451			-0.004	0.024	0.079
2010-10-05 13:00:00	-0.535	-0.675		-0.004	-0.031	0.051	-0.115	-0.171	-0.451			-0.004	0.024	0.079
2010-10-05 14:00:00	-0.395	-0.507		-0.004	-0.031	0.051		-0.199	-0.479			-0.004	0.024	0.079
2010-10-05 15:00:00	-0.283	-0.395		-0.004	-0.031	0.051		-0.171	-0.451			-0.004	0.024	0.079
2010-10-05 16:00:00	-0.227	-0.311		-0.004	-0.031	0.051	-0.115	-0.171	-0.479			-0.004	-0.004	0.079
2010-10-05 17:00:00	-0.171	-0.283		-0.004	-0.031	0.051	-0.031	-0.199	-0.479			-0.004	-0.004	0.079
2010-10-05 18:00:00	-0.143	-0.255		-0.004	-0.031	0.051	-0.031	-0.199	-0.479			-0.004	-0.004	0.051
2010-10-05 19:00:00	-0.171	-0.283		-0.004	-0.031	0.051	-0.004	-0.199	-0.451			-0.004	0.024	0.079
2010-10-05 20:00:00	-0.395	-0.367		-0.004	-0.031	0.051	-0.087	-0.199	-0.479			-0.004	0.024	0.051
2010-10-05 21:00:00	-0.675	-0.535		-0.004	-0.031	0.051	-0.031	-0.199	-0.451			-0.004	-0.004	0.079
2010-10-05 22:00:00	-1.156	-0.845		-0.004	-0.031	0.051	-0.031	-0.171	-0.451			-0.004	-0.004	0.079
2010-10-05 23:00:00	-1.584	-1.213		-0.004	-0.031	0.051	-0.031	-0.199	-0.451			-0.004	0.024	0.079
2010-10-06	-1.986	-1.584		-0.004	-0.031	0.051	-0.004	-0.171	-0.451			-0.004	0.024	0.079
2010-10-06 01:00:00	-2.246	-1.871		-0.004	-0.031	0.051	-0.004	-0.171	-0.451			-0.004	0.024	0.079
2010-10-06 02:00:00	-2.391	-2.101		-0.004	-0.004	0.051	-0.031	-0.171	-0.451			-0.004	-0.004	0.051
2010-10-06 03:00:00	-2.478	-2.217		-0.004	-0.031	0.051	-0.004	-0.171	-0.451			-0.004	0.024	0.079
2010-10-06 04:00:00	-2.391	-2.217		-0.004	-0.031	0.051	-0.004	-0.199	-0.479			-0.004	0.024	0.051
2010-10-06 05:00:00	-2.217	-2.044		-0.004	-0.031	0.051	-0.004	-0.171	-0.451			-0.004	0.024	0.051
2010-10-06 06:00:00	-2.13	-1.986		-0.004	-0.031	0.051	-0.004	-0.199	-0.451			-0.004	-0.004	0.051
2010-10-06 07:00:00	-1.957	-1.842		-0.004	-0.031	0.051	-0.004	-0.171	-0.451			-0.004	-0.004	0.051
2010-10-06 08:00:00	-1.986	-1.813		-0.004	-0.031	0.051	-0.031	-0.171	-0.451			-0.004	-0.004	0.051
2010-10-06 09:00:00	-2.015	-1.871		-0.004	-0.031	0.051	-0.004	-0.171	-0.479			-0.004	-0.004	0.051
2010-10-06 10:00:00	-1.727	-1.67		-0.004	-0.031	0.051	-0.004	-0.199	-0.479			-0.004	-0.004	0.051
2010-10-06 11:00:00	-1.327	-1.355		-0.004	-0.031	0.051	-0.004	-0.199	-0.451			-0.004	-0.004	0.051
2010-10-06 12:00:00	-0.958	-1.043		-0.004	-0.031	0.051	-0.031	-0.171	-0.479			-0.004	-0.004	0.051
2010-10-06 13:00:00	-0.591	-0.732		-0.004	-0.031	0.051	-0.004	-0.199	-0.479			-0.004	-0.004	0.051
2010-10-06 14:00:00	-0.395	-0.507		-0.004	-0.031	0.051	-0.031	-0.199	-0.479			-0.004	-0.004	0.051
2010-10-06 15:00:00	-0.283	-0.395		-0.004	-0.031	0.051	-0.031	-0.199	-0.479			-0.004	-0.004	0.051
2010-10-06 16:00:00	-0.227	-0.311		-0.004	-0.031	0.051	-0.031	-0.199	-0.451			-0.004	-0.004	0.051
2010-10-06 17:00:00	-0.199	-0.283		-0.004	-0.031	0.051	-0.031	-0.171	-0.479			-0.004	-0.004	0.051
2010-10-06 18:00:00	-0.199	-0.255		-0.004	-0.031	0.051	-0.031	-0.171	-0.479			-0.004	-0.004	0.051
2010-10-06 19:00:00	-0.283	-0.283		-0.004	-0.031	0.051	-0.395	-0.199	-0.479			-0.004	-0.004	0.051
2010-10-06 20:00:00	-0.507	-0.395		-0.004	-0.031	0.051	-0.031	-0.171	-0.451			-0.004	-0.004	0.051
2010-10-06 21:00:00	-0.704	-0.563		-0.004	-0.031	0.051	-0.031	-0.199	-0.451			-0.004	-0.004	0.051
2010-10-06 22:00:00	-1.128	-0.845		-0.004	-0.031	0.051	-0.031	-0.171	-0.451			-0.004	-0.004	0.051
2010-10-06 23:00:00	-1.784	-1.298		-0.004	-0.031	0.051	-0.031	-0.171	-0.451			-0.031	-0.004	0.051
2010-10-07	-2.362	-1.871		-0.004	-0.031	0.051	-0.004	-0.171	-0.451			-0.059	-0.004	0.051
2010-10-07 01:00:00	-2.8	-2.333		-0.004	-0.031	0.051	-0.004	-0.171	-0.451			-0.059	-0.004	0.051
2010-10-07 02:00:00	-3.123	-2.683		-0.004	-0.031	0.051	-0.004	-0.171	-0.451			-0.143	-0.004	0.051
2010-10-07 03:00:00	-3.3	-2.917		-0.004	-0.031	0.051	-0.031	-0.199	-0.451			-0.171	-0.004	0.051
2010-10-07 04:00:00	-3.419	-3.064		-0.004	-0.031	0.051	-0.004	-0.171	-0.451			-0.227	-0.004	0.051
2010-10-07 05:00:00	-3.449	-3.153		-0.004	-0.031	0.051	-0.004	-0.171	-0.451			-0.283	-0.004	0.051
2010-10-07 06:00:00	-3.389	-3.123		-0.004	-0.031	0.051	-0.004	-0.171	-0.451			-0.311	-0.004	0.051
2010-10-07 07:00:00	-3.005	-2.8		-0.004	-0.031	0.051	-0.004	-0.171	-0.451			-0.367	-0.004	0.051
2010-10-07 08:00:00	-2.829	-2.653		-0.004	-0.031	0.051	-0.004	-0.171	-0.451			-0.339	-0.004	0.051
2010-10-07 09:00:00	-2.741	-2.566		-0.004	-0.031	0.051	-0.004	-0.171	-0.451			-0.367	-0.004	0.051
2010-10-07 10:00:00	-2.362	-2.275		-0.031	-0.031	0.051	-0.004	-0.199	-0.451			-0.395	-0.004	0.051
2010-10-07 11:00:00	-1.899	-1.899		-0.004	-0.031	0.051	-0.031	-0.199	-0.479			-0.311	-0.004	0.051
2010-10-07 12:00:00	-1.441	-1.498		-0.004	-0.031	0.051	-0.059	-0.199	-0.451			-0.283	-0.004	0.024
2010-10-07 13:00:00	-1.071	-1.128		-0.004	-0.031	0.051	-0.031	-0.199	-0.479			-0.227	-0.004	0.051
2010-10-07 14:00:00	-0.901	-0.929		-0.004	-0.031	0.051	-0.031	-0.171	-0.451			-0.199	-0.031	0.051
2010-10-07 15:00:00	-0.647	-0.704		-0.004	-0.031	0.051	-0.031	-0.199	-0.479			-0.171	-0.004	0.051
2010-10-07 16:00:00	-0.535	-0.563		-0.004	-0.031	0.051	-0.004	-0.199	-0.479			-0.143	-0.031	0.051
2010-10-07 17:00:00	-0.563	-0.535		-0.004	-0.031	0.051	-0.031	-0.171	-0.451			-0.143	-0.031	0.051
2010-10-07 18:00:00	-0.647	-0.591		-0.004	-0.031	0.051	-0.031	-0.199	-0.451			-0.143	-0.004	0.024
2010-10-07 19:00:00	-0.845	-0.732		-0.004	-0.031	0.051	-0.031	-0.171	-0.479			-0.171	-0.004	0.051
2010-10-07 20:00:00	-1.071	-0.873		-0.004	-0.031	0.051	-0.031	-0.171	-0.451			-0.199	-0.004	0.051
2010-10-07 21:00:00	-1.241	-1.071		-0.004	-0.031	0.051	-0.004	-0.171	-0.451			-0.255	-0.031	0.024
2010-10-07 22:00:00	-1.412	-1.213		-0.004	-0.004	0.051	-0.059	-0.199	-0.451			-0.283	-0.031	0.051
2010-10-07 23:00:00	-1.584	-1.412		-0.004	-0.031	0.051	-0.115	-0.171	-0.451			-0.339	-0.031	0.051
2010-10-08	-1.813	-1.584		-0.004	-0.031	0.051	-0.031	-0.171	-0.451			-0.395	-0.031	0.024
2010-10-08 01:00:00	-1.899	-1.727		-0.004	-0.031	0.051	-0.004	-0.199	-0.451			-0.423	-0.031	0.051
2010-10-08 02:00:00	-2.044	-1.813		-0.004	-0.031	0.051	-0.031	-0.199	-0.451			-0.451	-0.031	0.024
2010-10-08 03:00:00	-2.217	-1.986		-0.004	-0.031	0.051	-0.004	-0.171	-0.479			-0.507	-0.031	0.024
2010-10-08 04:00:00	-2.333	-2.101		-0.004	-0.031	0.051	-0.004	-0.171	-0.451			-0.535	-0.031	0.024
2010-10-08 05:00:00	-2.333	-2.13		-0.004	-0.031	0.051	-0.004	-0.199	-0.451			-0.563	-0.031	0.024
2010-10-08 06:00:00	-2.362	-2.217		-0.004	-0.031	0.051	-0.004	-0.171	-0.451			-0.591	-0.031	0.024
2010-10-08 07:00:00	-2.362	-2.217		-0.004	-0.031	0.051	-0.004	-0.171	-0.451			-0.591	-0.031	0.024
2010-10-08 08:00:00	-2.275	-2.13		-0.004	-0.031	0.051	-0.004	-0.199	-0.451			-0.619	-0.031	0.024
2010-10-08 09:00:00	-2.159	-2.044		-0.004	-0.031	0.051	-0.004	-0.199	-0.479			-0.591	-0.031	0.024
2010-10-08 10:00:00	-1.928	-1.899		-0.004	-0.031	0.051	-0.004	-0.171	-0.451			-0.563	-0.031	0.024
2010-10-08 11:00:00	-1.641	-1.698		-0.004	-0.031	0.051	-0.031	-0.171	-0.451			-0.507	-0.031	0.024
2010-10-08 12:00:00	-1.298	-1.412		-0.004	-0.031	0.051	-0.004	-0.199	-0.451			-0.451	-0.031	0.024
2010-10-08 13:00:00	-1.043	-1.184		-0.004	-0.031	0.051	-0.031	-0.199	-0.479			-0.395	-0.031	0.024
2010-10-08 14:00:00	-0.845	-0.929		-0.004	-0.031	0.051	-0.087	-0.199	-0.451			-0.311	-0.031	0.024
2010-10-08 15:00:00	-0.788	-0.76		-0.004	-0.031	0.051	-0.171	-0.171	-0.451			-0.283	-0.031	0.024
2010-10-08 16:00:00	-0.732	-0.675		-0.004	-0.031	0.051	-0.031	-0.199	-0.451			-0.283	-0.031	0.024
2010-10-08 17:00:00	-0.704	-0.619		-0.004	-0.031	0.051	-0.031	-0.171	-0.451			-0.255	-0.031	0.024
2010-10-08 18:00:00	-0.788	-0.675		-0.004	-0.031	0.051	-0.059	-0.199	-0.451			-0.283	-0.031	0.024
2010-10-08 19:00:00	-0.958	-0.788		-0.004	-0.031	0.051		-0.199	-0.451			-0.283	-0.031	0.051
2010-10-08 20:00:00	-1.327	-1.071		-0.004	-0.031	0.051		-0.171	-0.451			-0.395	-0.031	0.024
2010-10-08 21:00:00	-1.384	-1.27		-0.004	-0.031	0.051		-0.171	-0.451			-0.423	-0.031	0.024
2010-10-08 22:00:00	-1.584	-1.441		-0.004	-0.031	0.051	-0.059	-0.171	-0.451			-0.451	-0.031	0.024
2010-10-08 23:00:00	-1.526	-1.469		-0.004	-0.031	0.051	-0.031	-0.199	-0.451			-0.479	-0.031	0.024
2010-10-09	-1.441	-1.412		-0.004	-0.004	0.051	-0.031	-0.199	-0.451			-0.451	-0.031	0.024
2010-10-09 01:00:00	-1.355	-1.412		-0.004	-0.031	0.051	-0.031	-0.199	-0.451			-0.451	-0.031	0.024
2010-10-09 02:00:00	-1.241	-1.298		-0.004	-0.031	0.051	-0.031	-0.171	-0.451			-0.395	-0.031	0.024
2010-10-09 03:00:00	-1.156	-1.213		-0.004	-0.031	0.051	-0.031	-0.199	-0.451			-0.395	-0.031	0.024
2010-10-09 04:00:00	-1.099	-1.128		-0.004	-0.031	0.051	-0.004	-0.199	-0.451			-0.339	-0.031	0.024
2010-10-09 05:00:00	-1.071	-1.099		-0.004	-0.031	0.051	-0.031	-0.199	-0.451			-0.311	-0.031	0.024
2010-10-09 06:00:00	-1.014	-1.071		-0.004	-0.031	0.051	-0.031	-0.199	-0.451			-0.311	-0.031	0.024
2010-10-09 07:00:00	-0.986	-1.043		-0.004	-0.031	0.051	-0.031	-0.199	-0.451			-0.283	-0.031	0.024
2010-10-09 08:00:00	-0.986	-1.014		-0.004	-0.031	0.051	-0.004	-0.199	-0.451			-0.283	-0.031	0.024
2010-10-09 09:00:00	-0.986	-1.014		-0.004	-0.031	0.051	-0.004	-0.199	-0.479			-0.283	-0.031	0.024
2010-10-09 10:00:00	-0.929	-0.958		-0.004	-0.031	0.051	-0.031	-0.199	-0.451			-0.283	-0.031	0.024
2010-10-09 11:00:00	-0.816	-0.873		-0.004	-0.031	0.051	-0.031	-0.199	-0.451			-0.255	-0.031	0.024
2010-10-09 12:00:00	-0.732	-0.788		-0.004	-0.031	0.051	-0.031	-0.199	-0.451			-0.227	-0.031	0.024
2010-10-09 13:00:00	-0.591	-0.675		-0.004	-0.031	0.051	-0.031	-0.199	-0.451			-0.227	-0.031	0.024
2010-10-09 14:00:00	-0.507	-0.563		-0.004	-0.031	0.051	-0.031	-0.199	-0.451			-0.199	-0.031	0.024
2010-10-09 15:00:00	-0.423	-0.479		-0.004	-0.031	0.051	-0.059	-0.171	-0.451			-0.199	-0.031	0.024
2010-10-09 16:00:00	-0.395	-0.423		-0.004	-0.031	0.051	-0.031	-0.171	-0.451			-0.171	-0.031	0.024
2010-10-09 17:00:00	-0.395	-0.395		-0.004	-0.031	0.051		-0.199	-0.451			-0.171	-0.031	0.024
2010-10-09 18:00:00	-0.395	-0.395		-0.004	-0.031	0.051	-0.059	-0.199	-0.451			-0.171	-0.031	0.024
2010-10-09 19:00:00	-0.451	-0.423		-0.004	-0.031	0.051	-0.059	-0.199	-0.451			-0.143	-0.031	0.024
2010-10-09 20:00:00	-0.507	-0.507		-0.004	-0.031	0.051	-0.031	-0.199	-0.451			-0.171	-0.031	0.024
2010-10-09 21:00:00	-0.563	-0.563		-0.004	-0.031	0.051	-0.031	-0.199	-0.451			-0.171	-0.031	0.024
2010-10-09 22:00:00	-0.619	-0.619		-0.004	-0.031	0.051	-0.031	-0.199	-0.451			-0.171	-0.031	0.024
2010-10-09 23:00:00	-0.619	-0.647		-0.004	-0.031	0.051	-0.031	-0.199	-0.451			-0.171	-0.031	0.024
2010-10-10	-0.675	-0.675		-0.004	-0.031	0.051	-0.031	-0.171	-0.451			-0.199	-0.031	0.024
2010-10-10 01:00:00	-0.675	-0.732		-0.004	-0.031	0.051	-0.031	-0.199	-0.451			-0.171	-0.031	0.024
2010-10-10 02:00:00	-0.704	-0.76		-0.004	-0.031	0.051	-0.031	-0.199	-0.451			-0.199	-0.031	0.024
2010-10-10 03:00:00	-0.732	-0.788		-0.004	-0.031	0.051	-0.031	-0.199	-0.451			-0.199	-0.031	0.024
2010-10-10 04:00:00	-0.76	-0.845		-0.004	-0.031	0.051	-0.031	-0.171	-0.451			-0.199	-0.031	0.024
2010-10-10 05:00:00	-0.788	-0.845		-0.004	-0.031	0.051	-0.031	-0.199	-0.451			-0.227	-0.031	0.024
2010-10-10 06:00:00	-0.816	-0.873		-0.004	-0.031	0.051	-0.031	-0.199	-0.451			-0.227	-0.031	0.024
2010-10-10 07:00:00	-0.845	-0.901		-0.004	-0.031	0.051	-0.031	-0.199	-0.451			-0.227	-0.031	0.024
2010-10-10 08:00:00	-0.901	-0.958		-0.004	-0.031	0.051	-0.031	-0.199	-0.451			-0.227	-0.031	0.024
2010-10-10 09:00:00	-0.958	-1.014		-0.004	-0.031	0.051	-0.031	-0.171	-0.451			-0.255	-0.031	0.024
2010-10-10 10:00:00	-1.27	-1.241		-0.004	-0.031	0.051	-0.004	-0.171	-0.451			-0.283	-0.031	0.024
2010-10-10 11:00:00	-1.526	-1.469		-0.004	-0.031	0.051	-0.031	-0.171	-0.451			-0.395	-0.031	0.024
2010-10-10 12:00:00	-1.498	-1.441		-0.004	-0.031	0.051	-0.031	-0.199	-0.451			-0.395	-0.031	0.024
2010-10-10 13:00:00	-1.27	-1.184		-0.004	-0.031	0.051		-0.199	-0.479			-0.423	-0.059	0.024
2010-10-10 14:00:00	-1.014	-0.845		-0.004	-0.031	0.051		-0.199	-0.451			-0.395	-0.059	0.024
2010-10-10 15:00:00	-0.845	-0.619		-0.004	-0.031	0.051		-0.199	-0.451			-0.395	-0.031	0.024
2010-10-10 16:00:00	-0.732	-0.479		-0.004	-0.031	0.051		-0.199	-0.451			-0.339	-0.031	0.024
2010-10-10 17:00:00	-0.704	-0.395		-0.004	-0.031	0.051		-0.199	-0.479			-0.339	-0.031	0.024
2010-10-10 18:00:00	-0.788	-0.395		-0.004	-0.031	0.051	-0.031	-0.199	-0.451			-0.395	-0.031	0.024
2010-10-10 19:00:00	-1.128	-0.647		-0.004	-0.031	0.051	-0.004	-0.199	-0.451			-0.423	-0.031	0.024
2010-10-10 20:00:00	-1.555	-1.241		-0.004	-0.031	0.051	-0.004	-0.171	-0.451			-0.535	-0.031	0.024
2010-10-10 21:00:00	-1.928	-1.784		-0.004	-0.031	0.051	-0.004	-0.199	-0.451			-0.619	-0.031	0.024
2010-10-10 22:00:00	-2.217	-2.217		-0.004	-0.031	0.051	-0.004	-0.171	-0.451			-0.675	-0.031	0.024
2010-10-10 23:00:00	-2.362	-2.449		-0.004	-0.031	0.051	-0.004	-0.199	-0.451			-0.76	-0.031	0.024
2010-10-11	-2.449	-2.537		-0.004	-0.031	0.051	-0.004	-0.171	-0.451			-0.788	-0.031	0.051
2010-10-11 01:00:00	-2.566	-2.683		-0.004	-0.031	0.051	-0.004	-0.171	-0.451			-0.816	-0.031	0.024
2010-10-11 02:00:00	-2.77	-2.858		-0.004	-0.004	0.051	-0.004	-0.171	-0.451			-0.845	-0.031	0.024
2010-10-11 03:00:00	-2.946	-3.035		-0.004	-0.031	0.051	-0.031	-0.171	-0.451			-0.901	-0.031	0.024
2010-10-11 04:00:00	-3.123	-3.212		-0.004	-0.031	0.051	-0.004	-0.171	-0.451			-0.958	-0.031	0.024
2010-10-11 05:00:00	-3.212	-3.33		-0.004	-0.031	0.051	-0.004	-0.199	-0.451			-1.014	-0.031	0.024
2010-10-11 06:00:00	-3.33	-3.449		-0.031	-0.031	0.051	-0.004	-0.199	-0.451			-1.071	-0.031	0.024
2010-10-11 07:00:00	-3.449	-3.567		-0.031	-0.031	0.051	-0.004	-0.171	-0.451			-1.099	-0.031	0.024
2010-10-11 08:00:00	-3.567	-3.687		-0.004	-0.031	0.051	-0.004	-0.199	-0.451			-1.156	-0.031	0.024
2010-10-11 09:00:00	-3.597	-3.687		-0.031	-0.004	0.051	-0.004	-0.199	-0.451			-1.184	-0.031	0.024
2010-10-11 10:00:00	-3.182	-3.33		-0.031	-0.031	0.051	-0.004	-0.199	-0.451			-1.156	-0.031	0.024
2010-10-11 11:00:00	-2.683	-2.976		-0.031	-0.004	0.051	-0.031	-0.171	-0.451			-1.043	-0.031	0.024
2010-10-11 12:00:00	-2.362	-2.683		-0.031	-0.004	0.051	-0.031	-0.199	-0.451			-0.958	-0.031	0.024
2010-10-11 13:00:00	-1.986	-2.217		-0.031	-0.031	0.051	-0.031	-0.199	-0.451			-0.845	-0.059	0.024
2010-10-11 14:00:00	-1.584	-1.641		-0.031	-0.031	0.051		-0.199	-0.451			-0.76	-0.059	0.024
2010-10-11 15:00:00	-1.412	-1.355		-0.031	-0.004	0.051	-0.031	-0.199	-0.451			-0.675	-0.031	0.024
2010-10-11 16:00:00	-1.469	-1.412		-0.031	-0.004	0.051		-0.199	-0.451			-0.647	-0.031	0.024
2010-10-11 17:00:00	-1.526	-1.412		-0.031	-0.004	0.051		-0.199	-0.451			-0.675	-0.059	0.024
2010-10-11 18:00:00	-1.526	-1.555		-0.031	-0.004	0.051		-0.199	-0.451			-0.675	-0.031	0.024
2010-10-11 19:00:00	-1.555	-1.67		-0.031	-0.004	0.051		-0.199	-0.451			-0.675	-0.031	0.024
2010-10-11 20:00:00	-1.641	-1.756		-0.031	-0.004	0.051		-0.199	-0.479			-0.704	-0.031	0.024
2010-10-11 21:00:00	-1.698	-1.842		-0.031	-0.004	0.051	-0.031	-0.199	-0.451			-0.704	-0.031	0.024
2010-10-11 22:00:00	-1.899	-2.044		-0.031	-0.004	0.051	-0.087	-0.199	-0.451			-0.76	-0.031	0.024
2010-10-11 23:00:00	-2.188	-2.275		-0.031	-0.004	0.051	-0.059	-0.199	-0.451			-0.816	-0.031	0.024
2010-10-12	-2.362	-2.449		-0.059	-0.031	0.051	-0.171	-0.199	-0.451			-0.901	-0.031	0.024
2010-10-12 01:00:00	-2.333	-2.449		-0.059	-0.004	0.051	-0.031	-0.199	-0.451			-0.929	-0.031	0.024
2010-10-12 02:00:00	-2.333	-2.449		-0.059	-0.004	0.051	-0.031	-0.199	-0.451			-0.929	-0.031	0.024
2010-10-12 03:00:00	-2.275	-2.449		-0.059	-0.031	0.051	-0.031	-0.199	-0.451			-0.929	-0.031	0.024
2010-10-12 04:00:00	-2.449	-2.537		-0.059	-0.004	0.051	-0.031	-0.171	-0.451			-0.929	-0.031	0.024
2010-10-12 05:00:00	-2.624	-2.683		-0.059	-0.031	0.051	-0.115	-0.199	-0.451			-0.986	-0.031	0.024
2010-10-12 06:00:00	-2.653	-2.741		-0.059	-0.004	0.051	-0.059	-0.171	-0.451			-1.014	-0.031	0.024
2010-10-12 07:00:00	-2.712	-2.8		-0.059	-0.004	0.051	-0.031	-0.199	-0.451			-1.043	-0.031	0.024
2010-10-12 08:00:00	-2.683	-2.8		-0.087	-0.004	0.051	-0.031	-0.199	-0.451			-1.071	-0.031	0.024
2010-10-12 09:00:00	-2.537	-2.683		-0.087	-0.004	0.051	-0.004	-0.199	-0.451			-1.043	-0.031	0.024
2010-10-12 10:00:00	-2.42	-2.566		-0.087	-0.031	0.051	-0.031	-0.199	-0.451			-1.014	-0.059	0.024
2010-10-12 11:00:00	-2.275	-2.42		-0.087	-0.004	0.051	-0.004	-0.199	-0.451			-0.958	-0.031	0.024
2010-10-12 12:00:00	-2.13	-2.217		-0.087	-0.031	0.051		-0.199	-0.451			-0.929	-0.031	0.024
2010-10-12 13:00:00	-1.957	-2.015		-0.087	-0.031	0.051	-0.031	-0.199	-0.451			-0.873	-0.031	0.024
2010-10-12 14:00:00	-1.67	-1.756		-0.087	-0.031	0.051		-0.199	-0.451			-0.816	-0.031	0.024
2010-10-12 15:00:00	-1.412	-1.469		-0.087	-0.031	0.051		-0.199	-0.451			-0.704	-0.031	0.024
2010-10-12 16:00:00	-1.213	-1.27		-0.087	-0.031	0.079		-0.199	-0.451			-0.619	-0.059	0.024
2010-10-12 17:00:00	-1.043	-1.071		-0.087	-0.031	0.051		-0.199	-0.451			-0.563	-0.059	0.024
2010-10-12 18:00:00	-0.986	-1.014		-0.059	-0.031	0.051		-0.199	-0.451			-0.507	-0.059	0.024
2010-10-12 19:00:00	-0.986	-1.014		-0.059	-0.031	0.051		-0.199	-0.451			-0.479	-0.031	0.024
2010-10-12 20:00:00	-1.014	-1.071		-0.059	-0.031	0.051	-0.087	-0.199	-0.451			-0.479	-0.031	0.024
2010-10-12 21:00:00	-1.043	-1.099		-0.059	-0.031	0.051	-0.059	-0.199	-0.451			-0.479	-0.031	0.024
2010-10-12 22:00:00	-1.099	-1.184		-0.059	-0.031	0.051	-1.014	-0.171	-0.451			-0.479	-0.031	0.024
2010-10-12 23:00:00	-1.213	-1.298		-0.059	-0.031	0.051	-0.031	-0.199	-0.451			-0.507	-0.059	0.024
2010-10-13	-1.27	-1.355		-0.059	-0.031	0.051	-0.479	-0.199	-0.451			-0.535	-0.031	0.024
2010-10-13 01:00:00	-1.298	-1.412		-0.059	-0.031	0.051	-0.76	-0.199	-0.451			-0.563	-0.031	0.024
2010-10-13 02:00:00	-1.327	-1.412		-0.059	-0.031	0.051	-0.115	-0.199	-0.451			-0.563	-0.031	0.024
2010-10-13 03:00:00	-1.327	-1.441		-0.059	-0.031	0.051	-0.115	-0.199	-0.451			-0.563	-0.031	0.024
2010-10-13 04:00:00	-1.327	-1.469		-0.087	-0.031	0.051	-0.087	-0.199	-0.451			-0.563	-0.031	0.024
2010-10-13 05:00:00	-1.298	-1.441		-0.059	-0.031	0.051		-0.199	-0.451			-0.563	-0.031	0.024
2010-10-13 06:00:00	-1.298	-1.441		-0.059	-0.031	0.051		-0.199	-0.451			-0.563	-0.031	0.024
2010-10-13 07:00:00	-1.298	-1.412		-0.059	-0.031	0.051	-0.255	-0.199	-0.451			-0.563	-0.031	0.024
2010-10-13 08:00:00	-1.27	-1.412		-0.059	-0.031	0.051	-0.031	-0.199	-0.451			-0.563	-0.031	0.024
2010-10-13 09:00:00	-1.241	-1.355		-0.059	-0.031	0.051	-0.059	-0.199	-0.451			-0.535	-0.031	0.024
2010-10-13 10:00:00	-1.213	-1.355		-0.087	-0.031	0.051		-0.199	-0.451			-0.535	-0.031	0.024
2010-10-13 11:00:00	-1.156	-1.298		-0.059	-0.031	0.051		-0.199	-0.451			-0.507	-0.059	0.024
2010-10-13 12:00:00	-1.043	-1.184		-0.087	-0.031	0.051		-0.199	-0.451			-0.507	-0.031	0.024
2010-10-13 13:00:00	-0.958	-1.071		-0.059	-0.031	0.051		-0.199	-0.451			-0.451	-0.031	0.024
2010-10-13 14:00:00	-0.845	-0.958		-0.059	-0.031	0.051		-0.199	-0.451			-0.423	-0.031	0.024
2010-10-13 15:00:00	-0.732	-0.845		-0.059	-0.031	0.051		-0.199	-0.451			-0.395	-0.059	0.024
2010-10-13 16:00:00	-0.675	-0.788		-0.059	-0.031	0.051		-0.199	-0.451			-0.367	-0.031	0.024
2010-10-13 17:00:00	-0.675	-0.732		-0.059	-0.031	0.051		-0.199	-0.451			-0.339	-0.031	0.024
2010-10-13 18:00:00	-0.647	-0.732		-0.059	-0.031	0.051		-0.199	-0.451			-0.339	-0.059	0.024
2010-10-13 19:00:00	-0.704	-0.788		-0.059	-0.031	0.051	-0.031	-0.199	-0.451			-0.311	-0.031	0.024
2010-10-13 20:00:00	-0.845	-0.901		-0.059	-0.031	0.051	-0.031	-0.199	-0.451			-0.339	-0.031	0.024
2010-10-13 21:00:00	-0.901	-0.958		-0.059	-0.031	0.051	-0.031	-0.199	-0.451			-0.395	-0.031	0.024
2010-10-13 22:00:00	-0.958	-1.071		-0.059	-0.031	0.051	-0.031	-0.199	-0.451			-0.395	-0.031	0.024
2010-10-13 23:00:00	-1.071	-1.128		-0.059	-0.031	0.051	-0.171	-0.199	-0.451			-0.395	-0.031	0.024
2010-10-14	-1.128	-1.213		-0.059	-0.031	0.051	-0.059	-0.199	-0.451			-0.423	-0.059	0.024
2010-10-14 01:00:00	-1.128	-1.213		-0.059	-0.031	0.051		-0.199	-0.451			-0.451	-0.059	0.024
2010-10-14 02:00:00	-1.043	-1.184		-0.059	-0.031	0.051		-0.199	-0.451			-0.451	-0.031	0.024
2010-10-14 03:00:00	-1.014	-1.128		-0.059	-0.031	0.051		-0.199	-0.451			-0.423	-0.031	0.024
2010-10-14 04:00:00	-0.986	-1.071		-0.059	-0.031	0.051		-0.199	-0.451			-0.423	-0.031	0.024
2010-10-14 05:00:00	-0.986	-1.071		-0.059	-0.031	0.051		-0.199	-0.451			-0.395	-0.031	0.024
2010-10-14 06:00:00	-1.071	-1.184		-0.059	-0.031	0.051		-0.199	-0.451			-0.395	-0.059	0.024
2010-10-14 07:00:00	-1.184	-1.298		-0.059	-0.031	0.051	-0.059	-0.199	-0.451			-0.423	-0.059	0.024
2010-10-14 08:00:00	-1.156	-1.298		-0.059	-0.031	0.051		-0.199	-0.451			-0.451	-0.031	0.024
2010-10-14 09:00:00	-1.156	-1.298		-0.059	-0.031	0.051		-0.199	-0.451			-0.451	-0.031	0.024
2010-10-14 10:00:00	-1.099	-1.241		-0.059	-0.031	0.051		-0.199	-0.451			-0.451	-0.031	0.024
2010-10-14 11:00:00	-1.071	-1.184		-0.059	-0.031	0.051		-0.199	-0.451			-0.451	-0.059	0.024
2010-10-14 12:00:00	-1.014	-1.128		-0.087	-0.031	0.051		-0.199	-0.451			-0.423	-0.059	0.024
2010-10-14 13:00:00	-0.958	-1.071		-0.059	-0.031	0.051		-0.199	-0.451			-0.423	-0.059	0.024
2010-10-14 14:00:00	-0.845	-0.986		-0.087	-0.031	0.051		-0.199	-0.451			-0.395	-0.059	0.024
2010-10-14 15:00:00	-0.76	-0.845		-0.059	-0.031	0.051		-0.199	-0.451			-0.395	-0.059	0.024
2010-10-14 16:00:00	-0.704	-0.788		-0.087	-0.031	0.051		-0.199	-0.451			-0.367	-0.031	0.024
2010-10-14 17:00:00	-0.675	-0.732		-0.059	-0.031	0.051		-0.199	-0.451			-0.339	-0.059	0.024
2010-10-14 18:00:00	-0.675	-0.732		-0.059	-0.031	0.051		-0.199	-0.451			-0.339	-0.059	0.024
2010-10-14 19:00:00	-0.704	-0.816		-0.059	-0.031	0.051		-0.199	-0.451			-0.339	-0.059	0.024
2010-10-14 20:00:00	-0.76	-0.845		-0.059	-0.031	0.051	-0.031	-0.199	-0.451			-0.339	-0.031	0.024
2010-10-14 21:00:00	-0.816	-0.901		-0.059	-0.031	0.051	-0.031	-0.199	-0.451			-0.339	-0.059	0.024
2010-10-14 22:00:00	-0.901	-0.986		-0.059	-0.031	0.051	-0.031	-0.199	-0.451			-0.395	-0.059	0.024
2010-10-14 23:00:00	-0.986	-1.071		-0.059	-0.031	0.051	-0.004	-0.199	-0.451			-0.395	-0.059	0.024
2010-10-15	-1.071	-1.156		-0.059	-0.031	0.051	-0.004	-0.199	-0.451			-0.395	-0.031	0.024
2010-10-15 01:00:00	-1.128	-1.213		-0.087	-0.031	0.051	-0.004	-0.199	-0.451			-0.451	-0.031	0.024
2010-10-15 02:00:00	-1.156	-1.298		-0.059	-0.031	0.051	-0.031	-0.199	-0.451			-0.451	-0.031	0.024
2010-10-15 03:00:00	-1.156	-1.298		-0.059	-0.031	0.051	-0.031	-0.199	-0.451			-0.451	-0.059	0.024
2010-10-15 04:00:00	-1.128	-1.213		-0.087	-0.031	0.051		-0.199	-0.451			-0.451	-0.031	0.024
2010-10-15 05:00:00	-1.071	-1.184		-0.087	-0.031	0.051		-0.199	-0.451			-0.451	-0.031	0.024
2010-10-15 06:00:00	-1.071	-1.128		-0.087	-0.031	0.051		-0.199	-0.451			-0.423	-0.031	0.024
2010-10-15 07:00:00	-1.071	-1.128		-0.087	-0.031	0.051	-0.031	-0.199	-0.451			-0.423	-0.059	0.024
2010-10-15 08:00:00	-1.128	-1.184		-0.087	-0.031	0.051	-0.031	-0.199	-0.451			-0.423	-0.059	0.024
2010-10-15 09:00:00	-1.128	-1.184		-0.059	-0.031	0.051	-0.788	-0.199	-0.451			-0.423	-0.059	0.024
2010-10-15 10:00:00	-1.071	-1.184		-0.087	-0.031	0.051	-0.255	-0.199	-0.451			-0.423	-0.059	0.024
2010-10-15 11:00:00	-1.014	-1.128		-0.087	-0.031	0.051		-0.199	-0.451			-0.423	-0.059	0.024
2010-10-15 12:00:00	-0.958	-1.071		-0.087	-0.031	0.051		-0.199	-0.451			-0.395	-0.059	0.024
2010-10-15 13:00:00	-0.873	-0.958		-0.087	-0.031	0.051		-0.199	-0.451			-0.395	-0.031	0.024
2010-10-15 14:00:00	-0.788	-0.845		-0.087	-0.031	0.051		-0.199	-0.451			-0.339	-0.031	0.024
2010-10-15 15:00:00	-0.704	-0.788		-0.087	-0.031	0.051		-0.199	-0.451			-0.311	-0.059	0.024
2010-10-15 16:00:00	-0.647	-0.732		-0.087	-0.031	0.051		-0.199	-0.451			-0.311	-0.059	0.024
2010-10-15 17:00:00	-0.591	-0.647		-0.087	-0.031	0.051		-0.199	-0.451			-0.283	-0.059	0.024
2010-10-15 18:00:00	-0.619	-0.647		-0.087	-0.031	0.051		-0.199	-0.451			-0.283	-0.059	0.024
2010-10-15 19:00:00	-0.675	-0.732		-0.059	-0.031	0.051		-0.199	-0.451			-0.283	-0.059	0.024
2010-10-15 20:00:00	-0.732	-0.76		-0.059	-0.031	0.051		-0.199	-0.451			-0.283	-0.031	0.024
2010-10-15 21:00:00	-0.76	-0.845		-0.087	-0.031	0.051		-0.199	-0.451			-0.311	-0.059	0.024
2010-10-15 22:00:00	-0.816	-0.873		-0.059	-0.031	0.051		-0.199	-0.451			-0.311	-0.031	0.024
2010-10-15 23:00:00	-0.873	-0.929		-0.059	-0.031	0.051	-0.143	-0.199	-0.451			-0.311	-0.031	0.024
2010-10-16	-0.901	-0.958		-0.059	-0.031	0.051	-0.115	-0.199	-0.451			-0.339	-0.059	0.024
2010-10-16 01:00:00	-0.901	-0.958		-0.059	-0.031	0.051	-0.115	-0.199	-0.451			-0.339	-0.031	0.024
2010-10-16 02:00:00	-0.958	-1.043		-0.059	-0.031	0.051	-0.143	-0.199	-0.451			-0.395	-0.059	0.024
2010-10-16 03:00:00	-1.014	-1.071		-0.059	-0.031	0.051	-0.143	-0.199	-0.451			-0.395	-0.059	0.024
2010-10-16 04:00:00	-1.014	-1.099		-0.059	-0.031	0.051	-0.115	-0.199	-0.451			-0.395	-0.031	0.024
2010-10-16 05:00:00	-0.986	-1.071		-0.087	-0.031	0.051	-0.199	-0.199	-0.451			-0.395	-0.031	0.024
2010-10-16 06:00:00	-0.958	-1.071		-0.087	-0.031	0.051		-0.199	-0.451			-0.395	-0.059	0.024
2010-10-16 07:00:00	-0.929	-1.071		-0.087	-0.031	0.051		-0.199	-0.451			-0.395	-0.031	0.024
2010-10-16 08:00:00	-0.929	-1.043		-0.087	-0.031	0.051		-0.199	-0.451			-0.395	-0.059	0.024
2010-10-16 09:00:00	-0.901	-1.014		-0.087	-0.031	0.051		-0.199	-0.451			-0.395	-0.031	0.024
2010-10-16 10:00:00	-0.901	-0.986		-0.087	-0.031	0.051		-0.199	-0.451			-0.395	-0.031	0.024
2010-10-16 11:00:00	-0.873	-0.958		-0.087	-0.031	0.051		-0.199	-0.451			-0.367	-0.059	0.024
2010-10-16 12:00:00	-0.816	-0.958		-0.087	-0.031	0.051		-0.199	-0.451			-0.367	-0.059	0.024
2010-10-16 13:00:00	-0.76	-0.901		-0.087	-0.031	0.051		-0.199	-0.451			-0.311	-0.059	0.024
2010-10-16 14:00:00	-0.704	-0.845		-0.087	-0.031	0.051		-0.199	-0.451			-0.311	-0.059	0.024
2010-10-16 15:00:00	-0.647	-0.76		-0.087	-0.031	0.051		-0.199	-0.451			-0.311	-0.059	0.024
2010-10-16 16:00:00	-0.619	-0.732		-0.087	-0.031	0.051		-0.199	-0.451			-0.311	-0.059	0.024
2010-10-16 17:00:00	-0.619	-0.704		-0.087	-0.031	0.051		-0.199	-0.451			-0.283	-0.059	0.024
2010-10-16 18:00:00	-0.591	-0.732		-0.087	-0.031	0.051		-0.199	-0.451			-0.283	-0.031	0.024
2010-10-16 19:00:00	-0.619	-0.732		-0.087	-0.031	0.051		-0.199	-0.451			-0.283	-0.059	0.024
2010-10-16 20:00:00	-0.647	-0.788		-0.087	-0.031	0.051	-0.031	-0.199	-0.451			-0.283	-0.059	0.024
2010-10-16 21:00:00	-0.675	-0.845		-0.087	-0.031	0.051	-0.031	-0.199	-0.451			-0.283	-0.031	0.024
2010-10-16 22:00:00	-0.675	-0.845		-0.059	-0.031	0.051	-0.031	-0.199	-0.451			-0.283	-0.059	0.024
2010-10-16 23:00:00	-0.704	-0.845		-0.087	-0.031	0.051	-0.031	-0.199	-0.451			-0.283	-0.031	0.024
2010-10-17	-0.732	-0.845		-0.059	-0.031	0.051	-0.031	-0.199	-0.451			-0.283	-0.059	0.024
2010-10-17 01:00:00	-0.76	-0.873		-0.087	-0.031	0.051	-0.031	-0.199	-0.451			-0.283	-0.059	0.024
2010-10-17 02:00:00	-0.788	-0.901		-0.087	-0.031	0.051	-0.031	-0.199	-0.451			-0.283	-0.059	0.024
2010-10-17 03:00:00	-0.816	-0.929		-0.087	-0.031	0.051	-0.031	-0.199	-0.451			-0.283	-0.059	0.024
2010-10-17 04:00:00	-0.816	-0.901		-0.087	-0.031	0.051	-0.031	-0.199	-0.451			-0.311	-0.031	0.024
2010-10-17 05:00:00	-0.816	-0.901		-0.059	-0.031	0.051	-0.031	-0.199	-0.451			-0.283	-0.059	0.024
2010-10-17 06:00:00	-0.816	-0.901		-0.059	-0.031	0.051	-0.059	-0.199	-0.451			-0.311	-0.059	0.024
2010-10-17 07:00:00	-0.816	-0.901		-0.087	-0.031	0.051	-0.059	-0.199	-0.451			-0.311	-0.059	0.024
2010-10-17 08:00:00	-0.845	-0.901		-0.087	-0.031	0.051	-0.059	-0.199	-0.451			-0.311	-0.059	0.024
2010-10-17 09:00:00	-0.845	-0.929		-0.087	-0.031	0.051	-0.031	-0.199	-0.451			-0.311	-0.031	0.024
2010-10-17 10:00:00	-0.845	-0.929		-0.087	-0.031	0.051	-0.031	-0.199	-0.451			-0.311	-0.059	0.024
2010-10-17 11:00:00	-0.845	-0.929		-0.087	-0.031	0.051	-0.059	-0.199	-0.451			-0.311	-0.031	0.024
2010-10-17 12:00:00	-0.816	-0.901		-0.087	-0.031	0.051		-0.199	-0.451			-0.311	-0.031	0.024
2010-10-17 13:00:00	-0.816	-0.873		-0.087	-0.031	0.051		-0.199	-0.451			-0.311	-0.059	0.024
2010-10-17 14:00:00	-0.76	-0.845		-0.087	-0.031	0.051		-0.199	-0.451			-0.283	-0.059	0.024
2010-10-17 15:00:00	-0.704	-0.76		-0.087	-0.031	0.051		-0.199	-0.451			-0.283	-0.059	0.024
2010-10-17 16:00:00	-0.675	-0.732		-0.087	-0.031	0.051		-0.199	-0.451			-0.283	-0.059	0.024
2010-10-17 17:00:00	-0.647	-0.675		-0.087	-0.031	0.051		-0.199	-0.451			-0.283	-0.059	0.024
2010-10-17 18:00:00	-0.619	-0.704		-0.087	-0.031	0.051	-0.031	-0.199	-0.451			-0.255	-0.031	0.024
2010-10-17 19:00:00	-0.675	-0.732		-0.087	-0.031	0.051	-0.031	-0.199	-0.451			-0.255	-0.059	0.024
2010-10-17 20:00:00	-0.732	-0.788		-0.087	-0.031	0.051	-0.031	-0.199	-0.451			-0.283	-0.059	0.024
2010-10-17 21:00:00	-0.788	-0.845		-0.087	-0.031	0.051	-0.031	-0.199	-0.451			-0.283	-0.059	0.024
2010-10-17 22:00:00	-0.816	-0.873		-0.087	-0.031	0.051	-0.031	-0.199	-0.451			-0.283	-0.059	0.024
2010-10-17 23:00:00	-0.845	-0.901		-0.087	-0.031	0.051	-0.031	-0.199	-0.451			-0.311	-0.031	0.024
2010-10-18	-0.929	-0.986		-0.087	-0.031	0.051	-0.031	-0.199	-0.451			-0.311	-0.059	0.024
2010-10-18 01:00:00	-0.986	-1.071		-0.087	-0.031	0.051	-0.004	-0.199	-0.451			-0.339	-0.031	0.024
2010-10-18 02:00:00	-1.043	-1.128		-0.087	-0.031	0.051	-0.031	-0.199	-0.451			-0.395	-0.059	0.024
2010-10-18 03:00:00	-1.043	-1.128		-0.087	-0.031	0.051	-0.031	-0.199	-0.451			-0.395	-0.031	0.024
2010-10-18 04:00:00	-1.071	-1.156		-0.087	-0.031	0.051	-0.031	-0.199	-0.451			-0.395	-0.059	0.024
2010-10-18 05:00:00	-1.071	-1.156		-0.087	-0.031	0.051	-0.031	-0.199	-0.451			-0.395	-0.059	0.024
2010-10-18 06:00:00	-1.071	-1.156		-0.087	-0.031	0.051	-0.004	-0.199	-0.451			-0.395	-0.031	0.024
2010-10-18 07:00:00	-1.071	-1.156		-0.087	-0.031	0.051	-0.031	-0.199	-0.451			-0.395	-0.031	0.024
2010-10-18 08:00:00	-1.099	-1.184		-0.115	-0.031	0.051	-0.031	-0.199	-0.451			-0.395	-0.059	0.024
2010-10-18 09:00:00	-1.128	-1.184		-0.087	-0.031	0.051	-0.031	-0.199	-0.451			-0.395	-0.059	0.024
2010-10-18 10:00:00	-1.156	-1.213		-0.087	-0.031	0.051	-0.031	-0.199	-0.451			-0.423	-0.059	0.024
2010-10-18 11:00:00	-1.128	-1.213		-0.087	-0.031	0.051	-0.031	-0.199	-0.451			-0.423	-0.059	0.024
2010-10-18 12:00:00	-1.099	-1.184		-0.115	-0.031	0.051	-0.031	-0.199	-0.451			-0.423	-0.059	0.024
2010-10-18 13:00:00	-1.014	-1.099		-0.115	-0.031	0.051		-0.199	-0.451			-0.395	-0.059	0.024
2010-10-18 14:00:00	-0.958	-1.071		-0.115	-0.031	0.051		-0.199	-0.451			-0.395	-0.059	0.024
2010-10-18 15:00:00	-0.873	-0.986		-0.115	-0.031	0.051		-0.199	-0.451			-0.395	-0.059	0.024
2010-10-18 16:00:00	-0.816	-0.958		-0.115	-0.031	0.051		-0.199	-0.451			-0.339	-0.059	0.024
2010-10-18 17:00:00	-0.788	-0.901		-0.115	-0.031	0.024		-0.199	-0.451			-0.339	-0.059	0.024
2010-10-18 18:00:00	-0.76	-0.845		-0.115	-0.031	0.051		-0.199	-0.451			-0.311	-0.059	0.024
2010-10-18 19:00:00	-0.788	-0.845		-0.087	-0.031	0.051		-0.199	-0.451			-0.311	-0.059	0.024
2010-10-18 20:00:00	-0.788	-0.845		-0.087	-0.031	0.051		-0.199	-0.451			-0.311	-0.059	0.024
2010-10-18 21:00:00	-0.816	-0.873		-0.115	-0.031	0.051		-0.199	-0.451			-0.311	-0.059	0.024
2010-10-18 22:00:00	-0.845	-0.901		-0.087	-0.031	0.051		-0.199	-0.451			-0.311	-0.059	0.024
2010-10-18 23:00:00	-0.873	-0.958		-0.087	-0.031	0.051	-0.031	-0.199	-0.451			-0.311	-0.059	0.024
2010-10-19	-0.929	-1.014		-0.087	-0.031	0.051	-0.031	-0.199	-0.451			-0.311	-0.059	0.024
2010-10-19 01:00:00	-0.986	-1.099		-0.087	-0.031	0.051	-0.031	-0.199	-0.451			-0.367	-0.059	0.024
2010-10-19 02:00:00	-1.071	-1.184		-0.115	-0.031	0.051	-0.031	-0.199	-0.451			-0.395	-0.059	0.024
2010-10-19 03:00:00	-1.128	-1.298		-0.087	-0.031	0.051	-0.031	-0.199	-0.451			-0.395	-0.059	0.024
2010-10-19 04:00:00	-1.184	-1.327		-0.115	-0.031	0.051	-0.031	-0.199	-0.451			-0.423	-0.031	0.024
2010-10-19 05:00:00	-1.241	-1.412		-0.115	-0.031	0.051	-0.031	-0.199	-0.451			-0.451	-0.059	0.024
2010-10-19 06:00:00	-1.27	-1.441		-0.115	-0.031	0.051	-0.031	-0.199	-0.451			-0.451	-0.059	0.024
2010-10-19 07:00:00	-1.298	-1.526		-0.115	-0.031	0.051	-0.031	-0.199	-0.451			-0.479	-0.031	0.024
2010-10-19 08:00:00	-1.327	-1.555		-0.115	-0.031	0.051	-0.004	-0.199	-0.451			-0.479	-0.031	0.024
2010-10-19 09:00:00	-1.355	-1.612		-0.115	-0.031	0.051	-0.004	-0.199	-0.451			-0.507	-0.059	0.024
2010-10-19 10:00:00	-1.384	-1.641		-0.115	-0.031	0.051	-0.031	-0.199	-0.451			-0.507	-0.031	0.024
2010-10-19 11:00:00	-1.412	-1.698		-0.115	-0.031	0.051	-0.031	-0.199	-0.451			-0.507	-0.059	0.024
2010-10-19 12:00:00	-1.498	-1.784		-0.115	-0.031	0.051	-0.031	-0.199	-0.451			-0.535	-0.031	0.024
2010-10-19 13:00:00	-1.555	-1.871		-0.115	-0.031	0.051	-0.031	-0.199	-0.451			-0.563	-0.059	0.024
2010-10-19 14:00:00	-1.555	-1.899		-0.143	-0.031	0.051	-0.004	-0.199	-0.451			-0.563	-0.031	0.024
2010-10-19 15:00:00	-1.526	-1.957		-0.143	-0.031	0.051	-0.031	-0.199	-0.451			-0.563	-0.059	0.024
2010-10-19 16:00:00	-1.498	-1.899		-0.143	-0.031	0.051	-0.004	-0.199	-0.451			-0.535	-0.059	0.024
2010-10-19 17:00:00	-1.441	-1.813		-0.143	-0.031	0.051	-0.031	-0.199	-0.451			-0.535	-0.059	0.024
2010-10-19 18:00:00	-1.412	-1.698		-0.143	-0.031	0.051	-0.031	-0.199	-0.451			-0.535	-0.059	0.024
2010-10-19 19:00:00	-1.412	-1.641		-0.143	-0.031	0.051	-0.031	-0.199	-0.451			-0.507	-0.059	0.024
2010-10-19 20:00:00	-1.412	-1.612		-0.143	-0.031	0.051	-0.031	-0.199	-0.451			-0.507	-0.031	0.024
2010-10-19 21:00:00	-1.412	-1.584		-0.143	-0.031	0.051	-0.031	-0.199	-0.451			-0.507	-0.031	0.024
2010-10-19 22:00:00	-1.441	-1.584		-0.143	-0.031	0.051	-0.031	-0.199	-0.451			-0.507	-0.059	0.024
2010-10-19 23:00:00	-1.441	-1.584		-0.143	-0.031	0.051	-0.031	-0.199	-0.451			-0.535	-0.059	0.024
2010-10-20	-1.469	-1.584		-0.143	-0.031	0.051	-0.031	-0.199	-0.451			-0.535	-0.031	0.024
2010-10-20 01:00:00	-1.469	-1.584		-0.171	-0.031	0.051	-0.031	-0.199	-0.451			-0.535	-0.059	0.024
2010-10-20 02:00:00	-1.498	-1.584		-0.143	-0.031	0.051	-0.031	-0.199	-0.451			-0.563	-0.059	0.024
2010-10-20 03:00:00	-1.498	-1.584		-0.171	-0.031	0.051	-0.031	-0.199	-0.451			-0.563	-0.059	0.024
2010-10-20 04:00:00	-1.498	-1.584		-0.171	-0.031	0.051	-0.004	-0.199	-0.451			-0.563	-0.059	0.024
2010-10-20 05:00:00	-1.526	-1.612		-0.143	-0.031	0.051	-0.031	-0.199	-0.451			-0.563	-0.059	0.024
2010-10-20 06:00:00	-1.555	-1.641		-0.171	-0.031	0.051	-0.031	-0.199	-0.451			-0.563	-0.059	0.024
2010-10-20 07:00:00	-1.584	-1.67		-0.171	-0.031	0.051	-0.031	-0.199	-0.451			-0.591	-0.059	0.024
2010-10-20 08:00:00	-1.612	-1.67		-0.171	-0.031	0.051	-0.031	-0.199	-0.451			-0.591	-0.031	0.024
2010-10-20 09:00:00	-1.612	-1.67		-0.171	-0.031	0.051	-0.031	-0.199	-0.451			-0.591	-0.059	0.024
2010-10-20 10:00:00	-1.641	-1.698		-0.171	-0.031	0.051	-0.031	-0.199	-0.451			-0.619	-0.059	0.024
2010-10-20 11:00:00	-1.641	-1.756		-0.171	-0.031	0.051	-0.031	-0.199	-0.451			-0.619	-0.059	0.024
2010-10-20 12:00:00	-1.641	-1.727		-0.171	-0.031	0.051	-0.031	-0.199	-0.451			-0.619	-0.059	0.024
2010-10-20 13:00:00	-1.584	-1.641		-0.171	-0.031	0.051	-0.031	-0.199	-0.451			-0.619	-0.059	0.024
2010-10-20 14:00:00	-1.526	-1.584		-0.171	-0.031	0.051	-0.283	-0.199	-0.451			-0.619	-0.059	0.024
2010-10-20 15:00:00	-1.469	-1.526		-0.171	-0.031	0.051		-0.199	-0.451			-0.591	-0.059	0.024
2010-10-20 16:00:00	-1.412	-1.441		-0.199	-0.031	0.051		-0.199	-0.451			-0.591	-0.059	0.024
2010-10-20 17:00:00	-1.384	-1.412		-0.171	-0.031	0.051		-0.199	-0.451			-0.591	-0.059	0.024
2010-10-20 18:00:00	-1.412	-1.441		-0.171	-0.031	0.051	-0.087	-0.199	-0.451			-0.591	-0.059	0.024
2010-10-20 19:00:00	-1.526	-1.584		-0.171	-0.031	0.051	-0.031	-0.199	-0.451			-0.591	-0.059	0.024
2010-10-20 20:00:00	-1.641	-1.727		-0.171	-0.031	0.051	-0.004	-0.199	-0.451			-0.619	-0.059	0.024
2010-10-20 21:00:00	-1.698	-1.784		-0.171	-0.031	0.051	-0.031	-0.199	-0.451			-0.647	-0.059	0.024
2010-10-20 22:00:00	-1.698	-1.784		-0.199	-0.031	0.051	-0.031	-0.199	-0.451			-0.675	-0.059	0.024
2010-10-20 23:00:00	-1.67	-1.756		-0.199	-0.031	0.051	-0.031	-0.199	-0.451			-0.675	-0.059	0.024
2010-10-21	-1.641	-1.756		-0.199	-0.031	0.051	-0.031	-0.199	-0.451			-0.647	-0.059	0.024
2010-10-21 01:00:00	-1.612	-1.698		-0.199	-0.031	0.051	-0.031	-0.199	-0.451			-0.647	-0.059	0.024
2010-10-21 02:00:00	-1.555	-1.641		-0.199	-0.059	0.051	-0.031	-0.199	-0.451			-0.647	-0.059	0.024
2010-10-21 03:00:00	-1.526	-1.584		-0.199	-0.031	0.051	-0.031	-0.199	-0.451			-0.619	-0.059	0.024
2010-10-21 04:00:00	-1.469	-1.526		-0.199	-0.031	0.051	-0.031	-0.199	-0.451			-0.619	-0.059	0.024
2010-10-21 05:00:00	-1.441	-1.526		-0.199	-0.031	0.051	-0.031	-0.199	-0.451			-0.591	-0.059	0.024
2010-10-21 06:00:00	-1.384	-1.469		-0.199	-0.031	0.051	-0.031	-0.199	-0.451			-0.563	-0.059	0.024
2010-10-21 07:00:00	-1.355	-1.412		-0.199	-0.031	0.051	-0.031	-0.199	-0.451			-0.563	-0.059	0.024
2010-10-21 08:00:00	-1.355	-1.412		-0.199	-0.031	0.051	-0.031	-0.199	-0.451			-0.563	-0.059	0.024
2010-10-21 09:00:00	-1.327	-1.412		-0.199	-0.031	0.051	-0.031	-0.199	-0.451			-0.535	-0.059	0.024
2010-10-21 10:00:00	-1.327	-1.384		-0.199	-0.031	0.051	-0.031	-0.199	-0.451			-0.535	-0.059	0.024
2010-10-21 11:00:00	-1.298	-1.355		-0.199	-0.031	0.051	-0.031	-0.199	-0.451			-0.535	-0.059	0.024
2010-10-21 12:00:00	-1.241	-1.298		-0.199	-0.031	0.051		-0.199	-0.451			-0.507	-0.059	0.024
2010-10-21 13:00:00	-1.213	-1.298		-0.199	-0.031	0.051		-0.199	-0.451			-0.507	-0.059	0.024
2010-10-21 14:00:00	-1.128	-1.184		-0.199	-0.031	0.051		-0.199	-0.451			-0.479	-0.059	0.024
2010-10-21 15:00:00	-1.071	-1.128		-0.199	-0.031	0.051		-0.199	-0.451			-0.451	-0.059	0.024
2010-10-21 16:00:00	-1.043	-1.099		-0.199	-0.031	0.051		-0.199	-0.451			-0.451	-0.059	0.024
2010-10-21 17:00:00	-1.014	-1.071		-0.199	-0.031	0.051		-0.199	-0.451			-0.423	-0.059	0.024
2010-10-21 18:00:00	-1.014	-1.071		-0.171	-0.031	0.051		-0.199	-0.451			-0.423	-0.059	0.024
2010-10-21 19:00:00	-1.014	-1.071		-0.171	-0.031	0.051		-0.227	-0.451			-0.423	-0.059	0.024
2010-10-21 20:00:00	-1.043	-1.099		-0.171	-0.031	0.051		-0.199	-0.451			-0.423	-0.059	0.024
2010-10-21 21:00:00	-1.043	-1.128		-0.171	-0.059	0.051		-0.199	-0.451			-0.423	-0.059	0.024
2010-10-21 22:00:00	-1.071	-1.128		-0.171	-0.031	0.051		-0.199	-0.451			-0.423	-0.059	0.024
2010-10-21 23:00:00	-1.071	-1.156		-0.171	-0.031	0.051		-0.199	-0.451			-0.451	-0.059	0.024
2010-10-22	-1.071	-1.184		-0.171	-0.031	0.051		-0.199	-0.451			-0.423	-0.059	0.024
2010-10-22 01:00:00	-1.071	-1.184		-0.171	-0.031	0.024		-0.199	-0.451			-0.451	-0.059	0.024
2010-10-22 02:00:00	-1.099	-1.184		-0.171	-0.031	0.051		-0.199	-0.451			-0.451	-0.059	0.024
2010-10-22 03:00:00	-1.099	-1.184		-0.171	-0.031	0.051		-0.199	-0.451			-0.451	-0.059	0.024
2010-10-22 04:00:00	-1.099	-1.184		-0.171	-0.031	0.051		-0.199	-0.451			-0.451	-0.059	0.024
2010-10-22 05:00:00	-1.099	-1.184		-0.171	-0.031	0.051		-0.199	-0.451			-0.451	-0.059	0.024
2010-10-22 06:00:00	-1.099	-1.156		-0.171	-0.031	0.051		-0.199	-0.451			-0.451	-0.059	0.024
2010-10-22 07:00:00	-1.099	-1.184		-0.171	-0.031	0.051		-0.199	-0.451			-0.451	-0.059	0.024
2010-10-22 08:00:00	-1.099	-1.184		-0.199	-0.031	0.051	-0.031	-0.199	-0.451			-0.451	-0.059	0.024
2010-10-22 09:00:00	-1.156	-1.298		-0.171	-0.031	0.051	-0.087	-0.199	-0.451			-0.451	-0.059	0.024
2010-10-22 10:00:00	-1.298	-1.412		-0.171	-0.031	0.051	-0.031	-0.199	-0.451			-0.479	-0.059	0.024
2010-10-22 11:00:00	-1.412	-1.555		-0.171	-0.059	0.051	-0.031	-0.199	-0.451			-0.535	-0.059	0.024
2010-10-22 12:00:00	-1.498	-1.641		-0.199	-0.031	0.051	-0.087	-0.199	-0.451			-0.563	-0.059	0.024
2010-10-22 13:00:00	-1.498	-1.641		-0.199	-0.031	0.051		-0.199	-0.451			-0.591	-0.059	0.024
2010-10-22 14:00:00	-1.384	-1.526		-0.199	-0.031	0.051		-0.199	-0.451			-0.591	-0.059	0.024
2010-10-22 15:00:00	-1.298	-1.498		-0.199	-0.031	0.051		-0.199	-0.451			-0.563	-0.059	0.024
2010-10-22 16:00:00	-1.241	-1.441		-0.199	-0.031	0.051		-0.199	-0.451			-0.535	-0.059	0.024
2010-10-22 17:00:00	-1.213	-1.441		-0.199	-0.031	0.051		-0.199	-0.451			-0.507	-0.059	0.024
2010-10-22 18:00:00	-1.213	-1.469		-0.199	-0.031	0.051		-0.199	-0.451			-0.507	-0.059	0.024
2010-10-22 19:00:00	-1.213	-1.469		-0.199	-0.059	0.051		-0.199	-0.451			-0.507	-0.059	0.024
2010-10-22 20:00:00	-1.213	-1.469		-0.227	-0.031	0.051		-0.199	-0.451			-0.479	-0.059	0.024
2010-10-22 21:00:00	-1.213	-1.412		-0.199	-0.031	0.051		-0.199	-0.451			-0.479	-0.059	0.024
2010-10-22 22:00:00	-1.213	-1.384		-0.199	-0.031	0.051	-0.031	-0.199	-0.451			-0.479	-0.059	0.024
2010-10-22 23:00:00	-1.213	-1.412		-0.199	-0.031	0.051		-0.199	-0.451			-0.507	-0.059	0.024
2010-10-23	-1.213	-1.412		-0.199	-0.059	0.051		-0.199	-0.451			-0.479	-0.059	0.024
2010-10-23 01:00:00	-1.213	-1.412		-0.199	-0.031	0.051	-0.031	-0.199	-0.451			-0.479	-0.059	-0.004
2010-10-23 02:00:00	-1.241	-1.412		-0.199	-0.031	0.051	-0.059	-0.199	-0.451			-0.479	-0.059	0.024
2010-10-23 03:00:00	-1.298	-1.469		-0.199	-0.031	0.051	-0.087	-0.199	-0.451			-0.507	-0.059	0.024
[truncated: 15,404 more rows]
