# Supplementary material for: Isotopic compositions of ground ice in near-surface permafrost in relation to vegetation and microtopography at the Taiga–Tundra boundary in the Indigirka River lowlands, northeastern Siberia
Source: PLoS One. 2019 Oct 10;14(10):e0223720. doi: 10.1371/journal.pone.0223720 (PMC6786563; doi:10.1371/journal.pone.0223720)
Supplement: S3 File — (XLSX) [file pone.0223720.s011.xlsx]

## Sheet: Hour
	Tg -0.01m	Tg -0.05m	Tg -0.10m	Tg -0.20m	Tg -0.30m	Tg -0.40m	Tg -0.50m	Tg -0.75m	Tg -1.00m
	5B-1	5B-2	5B-3	5B-4	5C-1	5A-3	5C-2	5C-4	5C-3
	℃	℃	℃	℃	℃	℃	℃	℃	℃
2010-08-01	7.795	5.745	5.231	3.722	2.128	0.577	0.079	-0.591	-1.014
2010-08-01 01:00:00	7.845	5.693	5.128	3.643	2.101	0.577	0.079	-0.591	-1.014
2010-08-01 02:00:00	7.77	5.668	5.05	3.591	2.074	0.577	0.079	-0.591	-1.014
2010-08-01 03:00:00	7.67	5.591	4.973	3.538	2.047	0.577	0.079	-0.591	-1.014
2010-08-01 04:00:00	7.87	5.642	4.947	3.485	2.021	0.577	0.079	-0.563	-1.014
2010-08-01 05:00:00	8.469	5.796	5.128	3.433	1.967	0.577	0.079	-0.591	-1.014
2010-08-01 06:00:00	9.139	5.898	5.128	3.38	1.967	0.577	0.079	-0.591	-1.014
2010-08-01 07:00:00	10.541	6.153	5.128	3.354	1.94	0.55	0.079	-0.591	-1.014
2010-08-01 08:00:00	14.194	6.712	5.257	3.354	1.94	0.577	0.079	-0.591	-1.014
2010-08-01 09:00:00	13.834	7.494	5.565	3.354	1.913	0.55	0.079	-0.563	-1.014
2010-08-01 10:00:00	12.968	7.368	5.821	3.433	1.913	0.55	0.079	-0.563	-1.014
2010-08-01 11:00:00	11.151	7.142	5.872	3.459	1.886	0.55	0.079	-0.563	-1.014
2010-08-01 12:00:00	9.682	6.889	5.847	3.512	1.886	0.55	0.079	-0.591	-1.014
2010-08-01 13:00:00	8.841	6.611	5.745	3.512	1.886	0.55	0.079	-0.563	-1.014
2010-08-01 14:00:00	8.494	6.382	5.591	3.512	1.913	0.55	0.079	-0.563	-1.014
2010-08-01 15:00:00	6.864	6.051	5.462	3.485	1.886	0.522	0.079	-0.563	-1.014
2010-08-01 16:00:00	6.23	5.668	5.257	3.459	1.913	0.55	0.079	-0.563	-1.014
2010-08-01 17:00:00	6.051	5.282	5.05	3.406	1.913	0.55	0.079	-0.563	-1.014
2010-08-01 18:00:00	5.411	5.05	4.844	3.354	1.913	0.55	0.079	-0.563	-1.014
2010-08-01 19:00:00	4.999	4.74	4.636	3.274	1.913	0.55	0.079	-0.563	-1.014
2010-08-01 20:00:00	4.869	4.532	4.428	3.195	1.886	0.55	0.079	-0.563	-1.014
2010-08-01 21:00:00	4.714	4.402	4.272	3.116	1.859	0.55	0.079	-0.563	-1.014
2010-08-01 22:00:00	4.48	4.22	4.115	3.036	1.832	0.55	0.079	-0.563	-1.014
2010-08-01 23:00:00	4.324	4.063	3.958	2.93	1.805	0.55	0.079	-0.563	-0.986
2010-08-02	4.194	3.958	3.827	2.85	1.778	0.55	0.079	-0.563	-0.986
2010-08-02 01:00:00	3.801	3.801	3.722	2.797	1.778	0.522	0.079	-0.563	-0.986
2010-08-02 02:00:00	3.274	3.512	3.591	2.717	1.751	0.522	0.079	-0.563	-1.014
2010-08-02 03:00:00	3.538	3.354	3.433	2.664	1.697	0.522	0.079	-0.563	-0.986
2010-08-02 04:00:00	3.696	3.327	3.327	2.584	1.67	0.522	0.079	-0.563	-0.986
2010-08-02 05:00:00	4.168	3.327	3.248	2.503	1.643	0.495	0.079	-0.563	-0.986
2010-08-02 06:00:00	4.584	3.406	3.195	2.423	1.588	0.495	0.079	-0.563	-0.986
2010-08-02 07:00:00	5.128	3.512	3.168	2.37	1.561	0.495	0.079	-0.563	-0.986
2010-08-02 08:00:00	5.924	3.696	3.195	2.316	1.534	0.495	0.079	-0.563	-1.014
2010-08-02 09:00:00	6.509	3.827	3.248	2.289	1.48	0.467	0.079	-0.563	-0.986
2010-08-02 10:00:00	7.015	4.089	3.327	2.262	1.453	0.467	0.079	-0.563	-0.986
2010-08-02 11:00:00	7.444	4.168	3.433	2.289	1.425	0.467	0.079	-0.563	-0.986
2010-08-02 12:00:00	8.941	4.298	3.538	2.289	1.398	0.467	0.079	-0.563	-0.986
2010-08-02 13:00:00	8.643	4.584	3.67	2.316	1.398	0.439	0.079	-0.563	-0.986
2010-08-02 14:00:00	8.295	4.636	3.801	2.343	1.398	0.439	0.079	-0.563	-0.986
2010-08-02 15:00:00	7.519	4.662	3.88	2.37	1.371	0.439	0.051	-0.563	-0.986
2010-08-02 16:00:00	6.813	4.558	3.906	2.396	1.371	0.412	0.079	-0.563	-0.986
2010-08-02 17:00:00	6.179	4.454	3.88	2.423	1.371	0.412	0.051	-0.563	-0.986
2010-08-02 18:00:00	5.282	4.272	3.827	2.423	1.371	0.412	0.079	-0.563	-0.986
2010-08-02 19:00:00	4.454	4.011	3.696	2.396	1.371	0.412	0.051	-0.563	-0.986
2010-08-02 20:00:00	3.722	3.749	3.564	2.37	1.371	0.412	0.051	-0.563	-0.986
2010-08-02 21:00:00	3.195	3.459	3.406	2.343	1.371	0.412	0.051	-0.563	-0.986
2010-08-02 22:00:00	2.823	3.195	3.221	2.289	1.371	0.412	0.079	-0.563	-0.986
2010-08-02 23:00:00	2.503	2.956	3.036	2.209	1.344	0.412	0.079	-0.563	-0.986
2010-08-03	2.316	2.77	2.877	2.155	1.344	0.412	0.079	-0.563	-0.986
2010-08-03 01:00:00	2.155	2.61	2.717	2.074	1.317	0.412	0.079	-0.563	-0.986
2010-08-03 02:00:00	2.128	2.477	2.61	2.021	1.317	0.412	0.079	-0.535	-0.986
2010-08-03 03:00:00	2.236	2.37	2.477	1.94	1.262	0.412	0.079	-0.535	-0.986
2010-08-03 04:00:00	2.85	2.316	2.396	1.886	1.262	0.412	0.079	-0.563	-0.986
2010-08-03 05:00:00	3.801	2.423	2.343	1.805	1.208	0.412	0.051	-0.535	-0.986
2010-08-03 06:00:00	4.376	2.584	2.343	1.778	1.208	0.412	0.079	-0.535	-0.986
2010-08-03 07:00:00	4.869	2.717	2.37	1.724	1.153	0.384	0.051	-0.563	-0.958
2010-08-03 08:00:00	7.67	3.142	2.45	1.697	1.126	0.384	0.079	-0.563	-0.986
2010-08-03 09:00:00	9.756	3.854	2.69	1.697	1.099	0.384	0.051	-0.563	-0.986
2010-08-03 10:00:00	14.266	4.584	3.009	1.724	1.099	0.384	0.051	-0.535	-0.986
2010-08-03 11:00:00	18.438	6.433	3.617	1.805	1.071	0.356	0.051	-0.535	-0.986
2010-08-03 12:00:00	11.297	6.889	4.428	1.94	1.071	0.356	0.051	-0.535	-0.986
2010-08-03 13:00:00	8.767	6.026	4.714	2.182	1.099	0.356	0.051	-0.563	-0.986
2010-08-03 14:00:00	7.845	5.693	4.636	2.343	1.126	0.356	0.051	-0.563	-0.986
2010-08-03 15:00:00	9.435	5.308	4.506	2.423	1.153	0.356	0.051	-0.535	-0.986
2010-08-03 16:00:00	7.619	5.334	4.402	2.477	1.208	0.356	0.051	-0.563	-0.986
2010-08-03 17:00:00	7.268	5.154	4.298	2.477	1.235	0.356	0.079	-0.535	-0.986
2010-08-03 18:00:00	5.745	4.895	4.194	2.477	1.262	0.356	0.051	-0.535	-0.958
2010-08-03 19:00:00	4.558	4.584	4.037	2.45	1.289	0.356	0.051	-0.535	-0.958
2010-08-03 20:00:00	2.69	4.115	3.827	2.396	1.289	0.356	0.051	-0.535	-0.958
2010-08-03 21:00:00	1.371	3.538	3.564	2.343	1.317	0.384	0.079	-0.535	-0.958
2010-08-03 22:00:00	0.467	2.956	3.248	2.262	1.317	0.412	0.051	-0.535	-0.958
2010-08-03 23:00:00	1.371	2.61	2.93	2.155	1.289	0.412	0.079	-0.535	-0.958
2010-08-04	1.48	2.423	2.717	2.074	1.289	0.439	0.051	-0.535	-0.958
2010-08-04 01:00:00	1.398	2.262	2.53	1.967	1.262	0.439	0.079	-0.535	-0.958
2010-08-04 02:00:00	1.588	2.128	2.37	1.886	1.262	0.439	0.079	-0.535	-0.958
2010-08-04 03:00:00	2.021	2.074	2.262	1.832	1.208	0.439	0.079	-0.535	-0.958
2010-08-04 04:00:00	3.009	2.101	2.182	1.751	1.208	0.439	0.079	-0.535	-0.958
2010-08-04 05:00:00	3.958	2.236	2.155	1.697	1.153	0.439	0.051	-0.535	-0.958
2010-08-04 06:00:00	4.22	2.37	2.182	1.643	1.126	0.439	0.079	-0.535	-0.958
2010-08-04 07:00:00	7.67	2.637	2.236	1.615	1.099	0.439	0.079	-0.535	-0.958
2010-08-04 08:00:00	7.192	2.93	2.396	1.588	1.071	0.439	0.079	-0.535	-0.958
2010-08-04 09:00:00	9.336	3.485	2.584	1.615	1.044	0.412	0.051	-0.535	-0.958
2010-08-04 10:00:00	16.773	4.506	2.903	1.643	1.044	0.412	0.079	-0.535	-0.958
2010-08-04 11:00:00	11.053	5.462	3.512	1.724	1.017	0.412	0.051	-0.535	-0.958
2010-08-04 12:00:00	11.053	5.179	3.854	1.859	1.017	0.384	0.051	-0.535	-0.958
2010-08-04 13:00:00	11.71	5.231	4.011	1.967	1.017	0.384	0.051	-0.535	-0.958
2010-08-04 14:00:00	10.345	5.179	4.141	2.074	1.044	0.384	0.051	-0.535	-0.958
2010-08-04 15:00:00	8.941	5.05	4.194	2.182	1.071	0.384	0.051	-0.535	-0.958
2010-08-04 16:00:00	7.242	4.921	4.194	2.262	1.099	0.356	0.051	-0.535	-0.958
2010-08-04 17:00:00	5.924	4.584	4.089	2.289	1.126	0.384	0.051	-0.507	-0.958
2010-08-04 18:00:00	5.231	4.272	3.932	2.316	1.18	0.384	0.051	-0.535	-0.958
2010-08-04 19:00:00	4.74	3.958	3.749	2.289	1.208	0.384	0.079	-0.535	-0.958
2010-08-04 20:00:00	4.376	3.722	3.564	2.262	1.208	0.384	0.051	-0.535	-0.958
2010-08-04 21:00:00	4.011	3.512	3.406	2.209	1.235	0.384	0.079	-0.535	-0.958
2010-08-04 22:00:00	3.749	3.354	3.248	2.182	1.235	0.412	0.079	-0.535	-0.958
2010-08-04 23:00:00	3.617	3.195	3.089	2.128	1.235	0.412	0.079	-0.535	-0.929
2010-08-05	3.591	3.063	2.983	2.074	1.235	0.412	0.079	-0.535	-0.958
2010-08-05 01:00:00	3.538	2.956	2.877	2.021	1.235	0.412	0.079	-0.535	-0.958
2010-08-05 02:00:00	3.459	2.903	2.77	1.994	1.208	0.412	0.051	-0.535	-0.929
2010-08-05 03:00:00	3.485	2.85	2.717	1.94	1.208	0.412	0.079	-0.535	-0.958
2010-08-05 04:00:00	3.459	2.77	2.637	1.886	1.18	0.412	0.079	-0.507	-0.958
2010-08-05 05:00:00	3.67	2.744	2.584	1.832	1.153	0.412	0.079	-0.507	-0.929
2010-08-05 06:00:00	4.22	2.744	2.53	1.805	1.153	0.412	0.079	-0.535	-0.929
2010-08-05 07:00:00	4.818	2.77	2.53	1.778	1.126	0.412	0.079	-0.535	-0.958
2010-08-05 08:00:00	5.282	2.956	2.557	1.751	1.126	0.412	0.079	-0.535	-0.958
2010-08-05 09:00:00	5.514	3.036	2.61	1.724	1.099	0.384	0.079	-0.535	-0.958
2010-08-05 10:00:00	6.331	3.168	2.69	1.724	1.099	0.384	0.051	-0.535	-0.929
2010-08-05 11:00:00	6.179	3.274	2.744	1.724	1.071	0.384	0.079	-0.535	-0.929
2010-08-05 12:00:00	5.642	3.301	2.823	1.751	1.071	0.384	0.051	-0.535	-0.929
2010-08-05 13:00:00	6.56	3.38	2.85	1.751	1.044	0.356	0.051	-0.535	-0.929
2010-08-05 14:00:00	6.408	3.538	2.93	1.751	1.044	0.356	0.051	-0.507	-0.929
2010-08-05 15:00:00	5.205	3.538	3.009	1.778	1.044	0.356	0.079	-0.507	-0.929
2010-08-05 16:00:00	4.454	3.327	2.983	1.805	1.044	0.356	0.051	-0.535	-0.929
2010-08-05 17:00:00	4.246	3.221	2.903	1.805	1.044	0.356	0.051	-0.507	-0.929
2010-08-05 18:00:00	3.906	3.063	2.823	1.778	1.044	0.356	0.079	-0.507	-0.929
2010-08-05 19:00:00	3.38	2.93	2.744	1.751	1.044	0.356	0.079	-0.507	-0.929
2010-08-05 20:00:00	3.089	2.77	2.637	1.751	1.044	0.356	0.051	-0.507	-0.929
2010-08-05 21:00:00	2.77	2.61	2.53	1.724	1.017	0.356	0.051	-0.507	-0.929
2010-08-05 22:00:00	2.45	2.45	2.423	1.67	1.017	0.329	0.051	-0.507	-0.929
2010-08-05 23:00:00	2.289	2.316	2.316	1.643	1.017	0.329	0.051	-0.507	-0.929
2010-08-06	2.182	2.209	2.236	1.588	1.017	0.356	0.051	-0.507	-0.929
2010-08-06 01:00:00	2.155	2.128	2.128	1.534	0.989	0.329	0.051	-0.507	-0.929
2010-08-06 02:00:00	2.182	2.047	2.047	1.507	0.989	0.329	0.051	-0.507	-0.929
2010-08-06 03:00:00	2.37	1.994	1.994	1.453	0.962	0.329	0.051	-0.507	-0.929
2010-08-06 04:00:00	3.063	2.021	1.94	1.425	0.962	0.329	0.079	-0.507	-0.929
2010-08-06 05:00:00	4.037	2.128	1.94	1.398	0.934	0.329	0.051	-0.507	-0.929
2010-08-06 06:00:00	5.179	2.37	1.994	1.371	0.907	0.329	0.051	-0.507	-0.929
2010-08-06 07:00:00	6.914	2.69	2.128	1.344	0.907	0.301	0.079	-0.507	-0.929
2010-08-06 08:00:00	7.92	3.142	2.289	1.371	0.88	0.301	0.051	-0.507	-0.929
2010-08-06 09:00:00	8.195	3.459	2.53	1.398	0.88	0.301	0.051	-0.507	-0.929
2010-08-06 10:00:00	9.977	3.88	2.77	1.453	0.88	0.301	0.051	-0.507	-0.929
2010-08-06 11:00:00	9.682	4.246	3.036	1.534	0.88	0.301	0.051	-0.507	-0.929
2010-08-06 12:00:00	12.292	4.792	3.301	1.588	0.88	0.273	0.051	-0.507	-0.929
2010-08-06 13:00:00	10.32	5.179	3.591	1.697	0.907	0.273	0.051	-0.507	-0.929
2010-08-06 14:00:00	9.78	5.076	3.801	1.805	0.907	0.273	0.051	-0.507	-0.929
2010-08-06 15:00:00	9.485	4.999	3.906	1.886	0.934	0.273	0.051	-0.507	-0.929
2010-08-06 16:00:00	9.139	5.231	3.985	1.94	0.962	0.273	0.051	-0.507	-0.929
2010-08-06 17:00:00	7.695	5.024	4.037	2.021	0.989	0.273	0.051	-0.507	-0.929
2010-08-06 18:00:00	6.56	4.792	3.985	2.074	1.017	0.301	0.051	-0.507	-0.929
2010-08-06 19:00:00	5.488	4.454	3.88	2.101	1.044	0.301	0.051	-0.507	-0.929
2010-08-06 20:00:00	4.688	4.115	3.722	2.101	1.071	0.301	0.051	-0.507	-0.929
2010-08-06 21:00:00	4.246	3.801	3.538	2.101	1.099	0.301	0.079	-0.507	-0.929
2010-08-06 22:00:00	4.011	3.591	3.354	2.074	1.099	0.301	0.051	-0.507	-0.929
2010-08-06 23:00:00	3.775	3.406	3.195	2.021	1.126	0.329	0.051	-0.507	-0.929
2010-08-07	3.485	3.221	3.063	1.994	1.126	0.329	0.079	-0.507	-0.901
2010-08-07 01:00:00	3.195	3.036	2.93	1.94	1.153	0.329	0.079	-0.507	-0.901
2010-08-07 02:00:00	3.142	2.877	2.797	1.886	1.126	0.329	0.079	-0.507	-0.929
2010-08-07 03:00:00	3.274	2.77	2.69	1.859	1.126	0.329	0.079	-0.507	-0.901
2010-08-07 04:00:00	3.67	2.744	2.61	1.805	1.126	0.329	0.079	-0.507	-0.901
2010-08-07 05:00:00	4.662	2.77	2.557	1.751	1.099	0.329	0.079	-0.507	-0.901
2010-08-07 06:00:00	5.821	3.063	2.557	1.724	1.099	0.329	0.079	-0.507	-0.929
2010-08-07 07:00:00	7.72	3.406	2.664	1.724	1.071	0.329	0.079	-0.507	-0.901
2010-08-07 08:00:00	9.952	3.985	2.85	1.724	1.071	0.329	0.079	-0.507	-0.901
2010-08-07 09:00:00	11.394	4.688	3.168	1.751	1.044	0.329	0.051	-0.507	-0.901
2010-08-07 10:00:00	14.84	5.668	3.564	1.805	1.044	0.329	0.079	-0.507	-0.901
2010-08-07 11:00:00	16.915	6.661	4.141	1.913	1.044	0.329	0.079	-0.507	-0.901
2010-08-07 12:00:00	16.01	7.469	4.766	2.074	1.071	0.329	0.079	-0.507	-0.901
2010-08-07 13:00:00	13.016	7.015	5.154	2.262	1.099	0.329	0.079	-0.507	-0.901
2010-08-07 14:00:00	15.008	7.469	5.36	2.423	1.126	0.329	0.079	-0.507	-0.901
2010-08-07 15:00:00	12.437	7.594	5.591	2.584	1.18	0.329	0.079	-0.507	-0.901
2010-08-07 16:00:00	11.759	7.268	5.668	2.717	1.235	0.329	0.079	-0.507	-0.901
2010-08-07 17:00:00	11.637	7.268	5.642	2.797	1.262	0.329	0.079	-0.507	-0.901
2010-08-07 18:00:00	10.149	7.393	5.642	2.85	1.317	0.329	0.079	-0.507	-0.901
2010-08-07 19:00:00	8.817	6.94	5.565	2.903	1.371	0.356	0.079	-0.507	-0.901
2010-08-07 20:00:00	7.343	6.382	5.411	2.93	1.425	0.356	0.079	-0.507	-0.901
2010-08-07 21:00:00	6.102	5.796	5.179	2.903	1.453	0.384	0.079	-0.507	-0.901
2010-08-07 22:00:00	5.821	5.334	4.895	2.877	1.507	0.384	0.079	-0.507	-0.901
2010-08-07 23:00:00	5.102	4.973	4.636	2.823	1.534	0.412	0.079	-0.507	-0.901
2010-08-08	3.67	4.61	4.376	2.77	1.534	0.439	0.107	-0.479	-0.901
2010-08-08 01:00:00	3.274	4.063	4.115	2.717	1.534	0.439	0.107	-0.507	-0.901
2010-08-08 02:00:00	4.115	3.88	3.827	2.637	1.534	0.439	0.107	-0.479	-0.901
2010-08-08 03:00:00	2.074	3.538	3.643	2.557	1.534	0.467	0.107	-0.507	-0.901
2010-08-08 04:00:00	6.56	3.485	3.406	2.477	1.507	0.467	0.107	-0.507	-0.901
2010-08-08 05:00:00	7.293	4.063	3.433	2.396	1.507	0.467	0.107	-0.507	-0.901
2010-08-08 06:00:00	8.817	4.428	3.564	2.37	1.48	0.467	0.107	-0.507	-0.901
2010-08-08 07:00:00	10.026	4.921	3.775	2.37	1.453	0.467	0.107	-0.507	-0.901
2010-08-08 08:00:00	12.509	5.565	4.089	2.396	1.453	0.467	0.107	-0.507	-0.901
2010-08-08 09:00:00	15.629	6.535	4.532	2.503	1.425	0.467	0.107	-0.507	-0.901
2010-08-08 10:00:00	18.152	7.469	5.05	2.637	1.453	0.467	0.107	-0.479	-0.901
2010-08-08 11:00:00	19.936	8.444	5.616	2.85	1.453	0.467	0.107	-0.507	-0.901
2010-08-08 12:00:00	12.992	8.444	6.153	3.063	1.48	0.467	0.107	-0.479	-0.901
2010-08-08 13:00:00	10.198	7.619	6.255	3.301	1.534	0.439	0.107	-0.479	-0.901
2010-08-08 14:00:00	10.785	7.142	6.077	3.433	1.588	0.439	0.107	-0.507	-0.901
2010-08-08 15:00:00	10.345	6.965	5.898	3.512	1.67	0.467	0.107	-0.479	-0.901
2010-08-08 16:00:00	9.361	6.636	5.745	3.538	1.697	0.467	0.107	-0.507	-0.901
2010-08-08 17:00:00	8.891	6.331	5.539	3.512	1.751	0.467	0.107	-0.479	-0.901
2010-08-08 18:00:00	7.72	6.281	5.385	3.459	1.778	0.467	0.107	-0.479	-0.901
2010-08-08 19:00:00	6.077	5.949	5.231	3.406	1.805	0.495	0.107	-0.479	-0.901
2010-08-08 20:00:00	3.854	5.36	4.999	3.327	1.832	0.495	0.107	-0.479	-0.901
2010-08-08 21:00:00	2.503	4.61	4.662	3.248	1.832	0.522	0.135	-0.479	-0.901
2010-08-08 22:00:00	1.153	3.932	4.298	3.116	1.832	0.55	0.135	-0.479	-0.901
2010-08-08 23:00:00	0.467	3.354	3.88	3.009	1.805	0.55	0.135	-0.479	-0.901
2010-08-09	0.135	2.85	3.512	2.85	1.805	0.577	0.135	-0.479	-0.901
2010-08-09 01:00:00	0.163	2.53	3.168	2.717	1.778	0.577	0.135	-0.479	-0.873
2010-08-09 02:00:00	0.051	2.236	2.877	2.584	1.724	0.605	0.135	-0.479	-0.873
2010-08-09 03:00:00	0.301	2.021	2.637	2.45	1.697	0.605	0.135	-0.479	-0.901
2010-08-09 04:00:00	1.48	1.94	2.45	2.316	1.643	0.605	0.135	-0.479	-0.873
2010-08-09 05:00:00	4.115	2.182	2.37	2.209	1.588	0.605	0.135	-0.479	-0.873
2010-08-09 06:00:00	6.661	2.797	2.45	2.128	1.534	0.605	0.135	-0.479	-0.901
2010-08-09 07:00:00	9.139	3.591	2.717	2.101	1.48	0.605	0.135	-0.479	-0.901
2010-08-09 08:00:00	12.171	4.636	3.168	2.128	1.453	0.577	0.107	-0.479	-0.901
2010-08-09 09:00:00	15.27	5.796	3.749	2.236	1.398	0.577	0.107	-0.479	-0.901
2010-08-09 10:00:00	18.533	6.965	4.402	2.396	1.371	0.55	0.107	-0.479	-0.873
2010-08-09 11:00:00	19.651	8.045	5.102	2.584	1.398	0.55	0.107	-0.479	-0.873
2010-08-09 12:00:00	13.305	8.07	5.745	2.85	1.425	0.522	0.107	-0.479	-0.901
2010-08-09 13:00:00	10.32	7.217	5.872	3.089	1.453	0.522	0.107	-0.479	-0.873
2010-08-09 14:00:00	8.916	6.737	5.745	3.248	1.507	0.522	0.107	-0.479	-0.873
2010-08-09 15:00:00	9.41	6.382	5.539	3.327	1.561	0.495	0.107	-0.479	-0.873
2010-08-09 16:00:00	9.731	6.179	5.36	3.327	1.615	0.495	0.107	-0.479	-0.873
2010-08-09 17:00:00	8.593	6.026	5.205	3.327	1.67	0.495	0.107	-0.479	-0.873
2010-08-09 18:00:00	7.469	5.872	5.076	3.274	1.67	0.522	0.107	-0.479	-0.873
2010-08-09 19:00:00	5.924	5.514	4.921	3.221	1.724	0.522	0.135	-0.479	-0.873
2010-08-09 20:00:00	3.749	4.947	4.688	3.142	1.724	0.55	0.135	-0.479	-0.873
2010-08-09 21:00:00	2.289	4.22	4.35	3.063	1.724	0.55	0.135	-0.479	-0.873
2010-08-09 22:00:00	1.18	3.591	3.985	2.956	1.724	0.577	0.135	-0.479	-0.873
2010-08-09 23:00:00	0.218	3.009	3.591	2.823	1.724	0.577	0.135	-0.479	-0.873
2010-08-10	-0.171	2.53	3.221	2.69	1.697	0.605	0.135	-0.479	-0.873
2010-08-10 01:00:00	-0.227	2.155	2.877	2.557	1.67	0.605	0.135	-0.479	-0.873
2010-08-10 02:00:00	-0.451	1.913	2.584	2.423	1.643	0.632	0.135	-0.479	-0.873
2010-08-10 03:00:00	-0.115	1.697	2.343	2.289	1.588	0.632	0.135	-0.479	-0.873
2010-08-10 04:00:00	0.495	1.561	2.128	2.155	1.534	0.632	0.135	-0.479	-0.873
2010-08-10 05:00:00	2.316	1.615	2.021	2.021	1.48	0.632	0.135	-0.479	-0.873
2010-08-10 06:00:00	4.844	1.994	2.021	1.94	1.425	0.605	0.135	-0.479	-0.873
2010-08-10 07:00:00	7.745	2.744	2.209	1.886	1.371	0.605	0.135	-0.479	-0.873
2010-08-10 08:00:00	11.321	3.775	2.584	1.886	1.344	0.605	0.135	-0.479	-0.873
2010-08-10 09:00:00	13.762	4.999	3.168	1.967	1.289	0.577	0.135	-0.479	-0.873
2010-08-10 10:00:00	16.058	6	3.801	2.128	1.262	0.577	0.107	-0.479	-0.873
2010-08-10 11:00:00	18.747	6.889	4.428	2.343	1.262	0.55	0.135	-0.479	-0.873
2010-08-10 12:00:00	13.497	7.142	5.024	2.557	1.289	0.55	0.107	-0.479	-0.873
2010-08-10 13:00:00	11.492	6.712	5.282	2.797	1.317	0.522	0.107	-0.479	-0.873
2010-08-10 14:00:00	10.296	6.535	5.308	2.983	1.371	0.522	0.107	-0.479	-0.873
2010-08-10 15:00:00	10.736	6.458	5.282	3.089	1.425	0.495	0.135	-0.479	-0.873
2010-08-10 16:00:00	11.175	6.458	5.257	3.142	1.48	0.495	0.107	-0.479	-0.873
2010-08-10 17:00:00	10.198	6.433	5.257	3.168	1.507	0.495	0.107	-0.479	-0.873
2010-08-10 18:00:00	9.534	6.458	5.231	3.168	1.561	0.495	0.107	-0.479	-0.873
2010-08-10 19:00:00	7.67	6.153	5.179	3.168	1.588	0.522	0.135	-0.479	-0.873
2010-08-10 20:00:00	5.77	5.591	5.024	3.142	1.615	0.55	0.135	-0.479	-0.873
2010-08-10 21:00:00	4.454	4.947	4.74	3.089	1.643	0.55	0.135	-0.479	-0.873
2010-08-10 22:00:00	3.617	4.402	4.428	3.009	1.67	0.577	0.135	-0.479	-0.873
2010-08-10 23:00:00	3.248	3.985	4.089	2.903	1.67	0.577	0.135	-0.479	-0.845
2010-08-11	3.248	3.617	3.801	2.823	1.67	0.577	0.135	-0.479	-0.845
2010-08-11 01:00:00	2.503	3.327	3.564	2.717	1.643	0.605	0.135	-0.451	-0.873
2010-08-11 02:00:00	2.717	3.089	3.327	2.61	1.615	0.605	0.135	-0.479	-0.873
2010-08-11 03:00:00	3.036	2.956	3.142	2.503	1.588	0.632	0.135	-0.451	-0.845
2010-08-11 04:00:00	5.437	3.089	3.009	2.423	1.561	0.632	0.163	-0.479	-0.845
2010-08-11 05:00:00	6.687	3.459	3.036	2.343	1.534	0.632	0.163	-0.479	-0.873
2010-08-11 06:00:00	7.795	3.827	3.142	2.289	1.507	0.632	0.135	-0.479	-0.873
2010-08-11 07:00:00	9.731	4.324	3.327	2.289	1.48	0.632	0.135	-0.479	-0.845
2010-08-11 08:00:00	11.224	5.076	3.617	2.289	1.453	0.605	0.135	-0.451	-0.873
2010-08-11 09:00:00	14.792	5.924	3.985	2.343	1.425	0.605	0.135	-0.451	-0.873
2010-08-11 10:00:00	18.2	7.217	4.61	2.45	1.425	0.605	0.135	-0.479	-0.845
2010-08-11 11:00:00	17.772	7.77	5.231	2.637	1.425	0.577	0.135	-0.479	-0.873
2010-08-11 12:00:00	15.867	7.945	5.693	2.85	1.425	0.577	0.135	-0.451	-0.845
2010-08-11 13:00:00	14.122	7.82	5.975	3.036	1.48	0.577	0.135	-0.479	-0.873
2010-08-11 14:00:00	12.775	7.795	6.077	3.221	1.507	0.577	0.135	-0.451	-0.845
2010-08-11 15:00:00	11.953	7.444	6.077	3.327	1.561	0.55	0.135	-0.479	-0.873
2010-08-11 16:00:00	11.977	7.368	6	3.38	1.615	0.55	0.135	-0.451	-0.845
2010-08-11 17:00:00	10.834	7.167	5.924	3.406	1.67	0.577	0.135	-0.451	-0.873
2010-08-11 18:00:00	10.1	7.041	5.847	3.406	1.724	0.577	0.135	-0.479	-0.845
2010-08-11 19:00:00	9.114	6.712	5.745	3.433	1.751	0.577	0.135	-0.451	-0.845
2010-08-11 20:00:00	8.394	6.382	5.565	3.406	1.778	0.605	0.163	-0.451	-0.845
2010-08-11 21:00:00	7.67	6.102	5.411	3.354	1.805	0.605	0.163	-0.451	-0.845
2010-08-11 22:00:00	7.444	5.821	5.205	3.327	1.805	0.632	0.163	-0.451	-0.845
2010-08-11 23:00:00	7.318	5.616	5.05	3.274	1.832	0.632	0.163	-0.451	-0.845
2010-08-12	6.408	5.437	4.895	3.221	1.832	0.66	0.163	-0.451	-0.845
2010-08-12 01:00:00	5.539	5.024	4.714	3.168	1.832	0.66	0.163	-0.451	-0.845
2010-08-12 02:00:00	6.636	4.921	4.532	3.089	1.832	0.687	0.163	-0.451	-0.845
2010-08-12 03:00:00	7.795	4.999	4.428	3.036	1.805	0.687	0.163	-0.479	-0.845
2010-08-12 04:00:00	8.543	5.308	4.428	2.983	1.805	0.687	0.19	-0.451	-0.845
2010-08-12 05:00:00	11.297	5.591	4.48	2.93	1.778	0.687	0.163	-0.451	-0.845
2010-08-12 06:00:00	11.053	6	4.688	2.93	1.778	0.687	0.19	-0.451	-0.845
2010-08-12 07:00:00	14.218	6.864	4.947	2.956	1.751	0.687	0.163	-0.451	-0.845
2010-08-12 08:00:00	14.625	7.87	5.462	3.036	1.751	0.687	0.19	-0.451	-0.845
2010-08-12 09:00:00	16.296	8.668	5.975	3.195	1.751	0.66	0.19	-0.451	-0.845
2010-08-12 10:00:00	20.722	9.361	6.484	3.354	1.751	0.66	0.19	-0.451	-0.845
2010-08-12 11:00:00	16.773	9.608	6.99	3.591	1.805	0.66	0.19	-0.451	-0.845
2010-08-12 12:00:00	15.867	9.534	7.242	3.775	1.832	0.66	0.163	-0.451	-0.845
2010-08-12 13:00:00	15.629	9.46	7.368	3.932	1.886	0.66	0.163	-0.451	-0.845
2010-08-12 14:00:00	13.786	9.188	7.393	4.063	1.94	0.66	0.19	-0.451	-0.845
2010-08-12 15:00:00	12.654	8.817	7.318	4.115	1.994	0.66	0.19	-0.451	-0.845
2010-08-12 16:00:00	12.001	8.444	7.167	4.141	2.074	0.66	0.19	-0.451	-0.845
2010-08-12 17:00:00	11.248	8.245	7.015	4.141	2.101	0.687	0.19	-0.451	-0.845
2010-08-12 18:00:00	10.736	7.945	6.839	4.115	2.128	0.687	0.19	-0.451	-0.845
2010-08-12 19:00:00	10.394	7.695	6.661	4.089	2.182	0.687	0.19	-0.451	-0.845
2010-08-12 20:00:00	10.1	7.544	6.509	4.063	2.182	0.715	0.218	-0.451	-0.845
2010-08-12 21:00:00	9.977	7.444	6.382	4.011	2.209	0.715	0.218	-0.451	-0.845
2010-08-12 22:00:00	9.928	7.519	6.484	4.22	2.236	0.742	0.218	-0.451	-0.845
2010-08-12 23:00:00	9.854	7.444	6.458	4.22	2.262	0.742	0.218	-0.451	-0.845
2010-08-13	9.928	7.343	6.382	4.141	2.289	0.742	0.246	-0.451	-0.845
2010-08-13 01:00:00	9.952	7.268	6.281	4.089	2.289	0.77	0.246	-0.451	-0.845
2010-08-13 02:00:00	9.977	7.192	6.204	4.037	2.316	0.77	0.246	-0.451	-0.845
2010-08-13 03:00:00	9.706	7.015	6.128	3.985	2.316	0.77	0.246	-0.451	-0.845
2010-08-13 04:00:00	8.941	6.839	6.026	3.932	2.316	0.797	0.246	-0.451	-0.845
2010-08-13 05:00:00	8.891	6.813	5.898	3.958	2.316	0.797	0.246	-0.451	-0.845
2010-08-13 06:00:00	8.841	6.813	5.821	3.88	2.289	0.797	0.246	-0.451	-0.845
2010-08-13 07:00:00	8.693	6.94	5.745	3.827	2.289	0.797	0.246	-0.451	-0.845
2010-08-13 08:00:00	8.817	6.839	5.719	3.749	2.289	0.797	0.246	-0.451	-0.845
2010-08-13 09:00:00	8.916	6.914	5.668	3.722	2.289	0.797	0.246	-0.451	-0.816
2010-08-13 10:00:00	9.682	7.142	5.642	3.67	2.262	0.797	0.246	-0.451	-0.845
2010-08-13 11:00:00	9.238	7.167	5.693	3.643	2.262	0.797	0.246	-0.451	-0.845
2010-08-13 12:00:00	9.608	7.091	5.693	3.617	2.262	0.797	0.246	-0.451	-0.816
2010-08-13 13:00:00	9.534	7.167	5.693	3.591	2.236	0.797	0.273	-0.451	-0.845
2010-08-13 14:00:00	9.952	7.242	5.719	3.564	2.236	0.797	0.273	-0.451	-0.816
2010-08-13 15:00:00	9.731	7.142	5.77	3.591	2.209	0.797	0.273	-0.451	-0.845
2010-08-13 16:00:00	9.706	7.116	5.796	3.591	2.209	0.797	0.273	-0.451	-0.816
2010-08-13 17:00:00	9.089	6.99	5.796	3.591	2.209	0.797	0.246	-0.451	-0.816
2010-08-13 18:00:00	9.114	6.889	5.796	3.591	2.209	0.797	0.246	-0.451	-0.816
2010-08-13 19:00:00	8.02	6.763	5.745	3.564	2.182	0.797	0.246	-0.451	-0.845
2010-08-13 20:00:00	6.535	6.408	5.668	3.591	2.182	0.797	0.273	-0.451	-0.816
2010-08-13 21:00:00	5.539	5.975	5.488	3.538	2.182	0.797	0.273	-0.451	-0.816
2010-08-13 22:00:00	5.437	5.488	5.231	3.538	2.182	0.797	0.273	-0.451	-0.816
2010-08-13 23:00:00	6.051	5.282	4.999	3.485	2.155	0.797	0.273	-0.451	-0.816
2010-08-14	6	5.179	4.869	3.406	2.155	0.797	0.273	-0.451	-0.816
2010-08-14 01:00:00	6.051	5.076	4.74	3.327	2.128	0.797	0.273	-0.451	-0.816
2010-08-14 02:00:00	6.153	4.973	4.61	3.274	2.101	0.797	0.273	-0.451	-0.816
2010-08-14 03:00:00	6.204	4.947	4.532	3.221	2.074	0.797	0.273	-0.451	-0.816
2010-08-14 04:00:00	6.914	4.973	4.48	3.168	2.047	0.797	0.273	-0.423	-0.816
2010-08-14 05:00:00	7.041	4.999	4.454	3.116	2.021	0.77	0.273	-0.451	-0.816
2010-08-14 06:00:00	8.145	5.102	4.454	3.063	1.994	0.77	0.246	-0.451	-0.816
2010-08-14 07:00:00	8.965	5.36	4.506	3.036	1.967	0.77	0.273	-0.451	-0.816
2010-08-14 08:00:00	9.163	5.591	4.61	3.036	1.94	0.77	0.246	-0.451	-0.816
2010-08-14 09:00:00	9.706	5.719	4.714	3.036	1.913	0.77	0.246	-0.451	-0.816
2010-08-14 10:00:00	11.029	6.051	4.844	3.036	1.886	0.742	0.246	-0.451	-0.816
2010-08-14 11:00:00	10.026	6.23	4.999	3.089	1.886	0.742	0.246	-0.451	-0.816
2010-08-14 12:00:00	9.829	6.357	5.128	3.116	1.859	0.742	0.246	-0.451	-0.816
2010-08-14 13:00:00	10.124	6.306	5.231	3.168	1.859	0.715	0.246	-0.451	-0.816
2010-08-14 14:00:00	9.682	6.331	5.257	3.221	1.886	0.715	0.246	-0.451	-0.816
2010-08-14 15:00:00	9.213	6.458	5.308	3.248	1.886	0.715	0.246	-0.423	-0.816
2010-08-14 16:00:00	8.344	6.306	5.308	3.274	1.886	0.715	0.246	-0.451	-0.816
2010-08-14 17:00:00	7.619	6.102	5.257	3.301	1.913	0.715	0.246	-0.423	-0.816
2010-08-14 18:00:00	7.091	5.847	5.154	3.274	1.913	0.715	0.246	-0.451	-0.816
2010-08-14 19:00:00	6.737	5.642	5.024	3.274	1.913	0.715	0.246	-0.423	-0.816
2010-08-14 20:00:00	6.204	5.411	4.895	3.221	1.94	0.715	0.246	-0.451	-0.816
2010-08-14 21:00:00	5.462	5.179	4.74	3.195	1.913	0.715	0.246	-0.451	-0.816
2010-08-14 22:00:00	5.076	4.895	4.61	3.142	1.913	0.715	0.246	-0.423	-0.816
2010-08-14 23:00:00	4.921	4.636	4.428	3.089	1.913	0.715	0.246	-0.423	-0.816
2010-08-15	4.636	4.454	4.272	3.036	1.886	0.715	0.246	-0.423	-0.816
2010-08-15 01:00:00	4.454	4.246	4.115	2.956	1.886	0.715	0.273	-0.451	-0.816
2010-08-15 02:00:00	4.35	4.063	3.958	2.903	1.859	0.715	0.273	-0.423	-0.816
2010-08-15 03:00:00	4.272	3.932	3.827	2.823	1.859	0.715	0.246	-0.423	-0.816
2010-08-15 04:00:00	4.402	3.827	3.696	2.77	1.832	0.715	0.273	-0.423	-0.816
2010-08-15 05:00:00	4.792	3.775	3.617	2.69	1.805	0.715	0.246	-0.451	-0.816
2010-08-15 06:00:00	5.36	3.827	3.538	2.637	1.778	0.715	0.246	-0.423	-0.816
2010-08-15 07:00:00	5.847	3.958	3.538	2.584	1.724	0.715	0.246	-0.423	-0.816
2010-08-15 08:00:00	6.788	4.115	3.564	2.557	1.697	0.687	0.246	-0.423	-0.816
2010-08-15 09:00:00	7.519	4.402	3.643	2.53	1.67	0.687	0.246	-0.451	-0.816
2010-08-15 10:00:00	7.895	4.766	3.749	2.503	1.643	0.687	0.246	-0.423	-0.816
2010-08-15 11:00:00	8.99	5.102	3.906	2.53	1.615	0.66	0.246	-0.423	-0.816
2010-08-15 12:00:00	8.717	5.308	4.089	2.557	1.615	0.66	0.246	-0.423	-0.816
2010-08-15 13:00:00	8.494	5.462	4.22	2.584	1.588	0.66	0.218	-0.423	-0.816
2010-08-15 14:00:00	8.17	5.539	4.324	2.61	1.588	0.632	0.218	-0.423	-0.816
2010-08-15 15:00:00	7.895	5.411	4.402	2.664	1.588	0.632	0.218	-0.423	-0.816
2010-08-15 16:00:00	7.419	5.36	4.402	2.69	1.588	0.632	0.218	-0.423	-0.788
2010-08-15 17:00:00	6.94	5.308	4.402	2.69	1.615	0.632	0.218	-0.423	-0.816
2010-08-15 18:00:00	6.357	5.179	4.35	2.717	1.615	0.632	0.218	-0.423	-0.816
2010-08-15 19:00:00	5.796	4.895	4.298	2.717	1.615	0.632	0.218	-0.423	-0.816
2010-08-15 20:00:00	5.334	4.636	4.168	2.69	1.615	0.632	0.246	-0.423	-0.816
2010-08-15 21:00:00	4.402	4.376	4.037	2.664	1.615	0.632	0.218	-0.423	-0.816
2010-08-15 22:00:00	4.272	4.089	3.88	2.637	1.615	0.632	0.218	-0.423	-0.816
2010-08-15 23:00:00	4.506	3.932	3.749	2.584	1.615	0.632	0.218	-0.423	-0.788
2010-08-16	4.506	3.827	3.617	2.53	1.588	0.632	0.246	-0.423	-0.816
2010-08-16 01:00:00	4.35	3.749	3.512	2.477	1.588	0.632	0.218	-0.423	-0.816
2010-08-16 02:00:00	4.272	3.643	3.433	2.423	1.588	0.632	0.246	-0.423	-0.788
2010-08-16 03:00:00	4.168	3.564	3.354	2.396	1.561	0.632	0.246	-0.423	-0.816
2010-08-16 04:00:00	4.402	3.485	3.274	2.343	1.534	0.632	0.218	-0.423	-0.788
2010-08-16 05:00:00	4.714	3.459	3.221	2.289	1.534	0.632	0.246	-0.423	-0.788
2010-08-16 06:00:00	5.462	3.538	3.168	2.262	1.507	0.632	0.246	-0.423	-0.816
2010-08-16 07:00:00	5.847	3.722	3.195	2.209	1.48	0.605	0.218	-0.423	-0.788
2010-08-16 08:00:00	6.864	3.854	3.248	2.209	1.453	0.605	0.218	-0.423	-0.816
2010-08-16 09:00:00	6.813	4.037	3.354	2.209	1.425	0.605	0.218	-0.423	-0.788
2010-08-16 10:00:00	7.419	4.115	3.433	2.209	1.425	0.605	0.218	-0.423	-0.788
2010-08-16 11:00:00	8.095	4.35	3.512	2.209	1.398	0.605	0.218	-0.423	-0.788
2010-08-16 12:00:00	8.519	4.61	3.617	2.236	1.398	0.577	0.218	-0.423	-0.816
2010-08-16 13:00:00	9.015	4.869	3.775	2.262	1.398	0.577	0.218	-0.423	-0.788
2010-08-16 14:00:00	8.916	5.024	3.906	2.289	1.371	0.577	0.218	-0.423	-0.816
2010-08-16 15:00:00	8.767	5.102	4.037	2.343	1.398	0.577	0.218	-0.423	-0.788
2010-08-16 16:00:00	7.494	5.128	4.115	2.396	1.398	0.577	0.218	-0.423	-0.788
2010-08-16 17:00:00	7.242	5.024	4.141	2.423	1.398	0.55	0.218	-0.423	-0.788
2010-08-16 18:00:00	5.514	4.869	4.115	2.45	1.425	0.577	0.19	-0.423	-0.816
2010-08-16 19:00:00	5.693	4.584	4.037	2.45	1.425	0.55	0.218	-0.423	-0.788
2010-08-16 20:00:00	4.35	4.324	3.906	2.45	1.453	0.577	0.218	-0.423	-0.788
2010-08-16 21:00:00	4.194	3.958	3.722	2.423	1.453	0.577	0.218	-0.423	-0.788
2010-08-16 22:00:00	2.85	3.749	3.564	2.396	1.453	0.577	0.218	-0.423	-0.788
2010-08-16 23:00:00	1.044	3.221	3.354	2.343	1.453	0.577	0.218	-0.423	-0.788
2010-08-17	2.074	2.823	3.089	2.262	1.453	0.577	0.218	-0.423	-0.788
2010-08-17 01:00:00	2.503	2.77	2.877	2.182	1.425	0.577	0.218	-0.423	-0.788
2010-08-17 02:00:00	3.036	2.717	2.77	2.128	1.425	0.605	0.218	-0.423	-0.788
2010-08-17 03:00:00	3.036	2.717	2.664	2.047	1.398	0.577	0.218	-0.423	-0.788
2010-08-17 04:00:00	4.141	2.717	2.61	1.994	1.371	0.577	0.218	-0.423	-0.788
2010-08-17 05:00:00	5.514	2.903	2.637	1.94	1.344	0.577	0.218	-0.423	-0.788
2010-08-17 06:00:00	6.204	3.327	2.717	1.913	1.317	0.577	0.218	-0.423	-0.788
2010-08-17 07:00:00	7.293	3.617	2.877	1.913	1.317	0.577	0.218	-0.423	-0.788
2010-08-17 08:00:00	7.995	3.906	3.063	1.913	1.289	0.577	0.218	-0.423	-0.788
2010-08-17 09:00:00	8.319	4.194	3.248	1.967	1.262	0.577	0.218	-0.423	-0.788
2010-08-17 10:00:00	9.262	4.532	3.433	2.021	1.262	0.55	0.218	-0.423	-0.788
2010-08-17 11:00:00	11.589	5.024	3.67	2.074	1.262	0.55	0.19	-0.423	-0.788
2010-08-17 12:00:00	10.467	5.462	3.958	2.155	1.262	0.55	0.19	-0.423	-0.788
2010-08-17 13:00:00	10.932	5.591	4.194	2.236	1.262	0.522	0.19	-0.423	-0.788
2010-08-17 14:00:00	10.296	5.872	4.402	2.343	1.262	0.522	0.19	-0.395	-0.788
2010-08-17 15:00:00	8.319	5.668	4.506	2.423	1.289	0.522	0.19	-0.423	-0.788
2010-08-17 16:00:00	7.97	5.411	4.48	2.503	1.317	0.522	0.19	-0.423	-0.788
2010-08-17 17:00:00	7.444	5.205	4.428	2.53	1.344	0.522	0.19	-0.395	-0.788
2010-08-17 18:00:00	6.535	5.024	4.324	2.557	1.371	0.522	0.19	-0.395	-0.788
2010-08-17 19:00:00	5.616	4.766	4.22	2.557	1.425	0.55	0.218	-0.423	-0.788
2010-08-17 20:00:00	4.766	4.428	4.037	2.53	1.425	0.55	0.218	-0.423	-0.788
2010-08-17 21:00:00	3.985	4.089	3.854	2.503	1.453	0.55	0.218	-0.395	-0.788
2010-08-17 22:00:00	3.958	3.827	3.67	2.477	1.453	0.55	0.218	-0.395	-0.788
2010-08-17 23:00:00	3.932	3.617	3.512	2.423	1.453	0.55	0.218	-0.423	-0.788
2010-08-18	4.011	3.485	3.354	2.37	1.453	0.577	0.218	-0.395	-0.788
2010-08-18 01:00:00	3.932	3.406	3.248	2.316	1.453	0.577	0.218	-0.395	-0.788
2010-08-18 02:00:00	3.827	3.327	3.142	2.262	1.453	0.577	0.218	-0.423	-0.76
2010-08-18 03:00:00	3.801	3.221	3.063	2.209	1.425	0.577	0.218	-0.395	-0.788
2010-08-18 04:00:00	4.74	3.195	2.983	2.155	1.425	0.577	0.218	-0.395	-0.788
2010-08-18 05:00:00	5.821	3.354	2.956	2.128	1.398	0.577	0.218	-0.423	-0.788
2010-08-18 06:00:00	7.318	3.67	3.009	2.074	1.371	0.577	0.218	-0.395	-0.788
2010-08-18 07:00:00	8.891	4.22	3.168	2.074	1.344	0.577	0.218	-0.395	-0.788
2010-08-18 08:00:00	9.706	4.74	3.433	2.101	1.344	0.577	0.218	-0.423	-0.788
2010-08-18 09:00:00	12.074	5.282	3.722	2.128	1.317	0.577	0.218	-0.423	-0.788
2010-08-18 10:00:00	14.361	6.179	4.089	2.182	1.317	0.577	0.218	-0.395	-0.788
2010-08-18 11:00:00	15.294	7.041	4.584	2.289	1.317	0.55	0.218	-0.395	-0.788
2010-08-18 12:00:00	14.385	7.569	5.076	2.423	1.344	0.55	0.218	-0.395	-0.788
2010-08-18 13:00:00	14.792	7.895	5.462	2.584	1.344	0.55	0.218	-0.395	-0.788
2010-08-18 14:00:00	10.785	7.695	5.719	2.717	1.398	0.55	0.218	-0.395	-0.788
2010-08-18 15:00:00	10.638	7.268	5.693	2.85	1.425	0.55	0.218	-0.395	-0.788
2010-08-18 16:00:00	10.81	7.116	5.616	2.93	1.48	0.55	0.218	-0.395	-0.788
2010-08-18 17:00:00	10.443	6.965	5.565	2.956	1.507	0.55	0.218	-0.395	-0.76
2010-08-18 18:00:00	8.742	6.864	5.514	2.983	1.561	0.55	0.218	-0.395	-0.788
2010-08-18 19:00:00	7.091	6.408	5.411	3.009	1.588	0.577	0.218	-0.395	-0.788
2010-08-18 20:00:00	6.408	5.898	5.205	2.983	1.615	0.577	0.246	-0.395	-0.76
2010-08-18 21:00:00	6.051	5.488	4.973	2.956	1.643	0.605	0.246	-0.395	-0.76
2010-08-18 22:00:00	5.591	5.179	4.74	2.93	1.67	0.605	0.246	-0.395	-0.76
2010-08-18 23:00:00	5.591	4.921	4.532	2.877	1.67	0.632	0.246	-0.395	-0.76
2010-08-19	5.205	4.714	4.376	2.823	1.67	0.632	0.246	-0.395	-0.788
2010-08-19 01:00:00	5.257	4.506	4.194	2.77	1.67	0.66	0.246	-0.395	-0.76
2010-08-19 02:00:00	5.257	4.376	4.063	2.717	1.67	0.66	0.273	-0.395	-0.76
2010-08-19 03:00:00	4.688	4.22	3.958	2.69	1.67	0.687	0.273	-0.395	-0.76
2010-08-19 04:00:00	5.745	4.141	3.827	2.637	1.67	0.687	0.273	-0.395	-0.76
2010-08-19 05:00:00	7.82	4.376	3.775	2.584	1.643	0.687	0.273	-0.395	-0.76
2010-08-19 06:00:00	9.46	5.076	3.906	2.557	1.643	0.687	0.273	-0.395	-0.76
2010-08-19 07:00:00	9.928	5.231	4.115	2.557	1.615	0.687	0.273	-0.395	-0.76
2010-08-19 08:00:00	13.858	6.051	4.35	2.584	1.588	0.687	0.273	-0.395	-0.76
2010-08-19 09:00:00	18.176	7.419	4.895	2.664	1.588	0.687	0.273	-0.395	-0.76
2010-08-19 10:00:00	21.581	8.891	5.642	2.823	1.588	0.687	0.246	-0.395	-0.76
2010-08-19 11:00:00	22.609	10.026	6.458	3.063	1.615	0.687	0.246	-0.395	-0.76
2010-08-19 12:00:00	15.39	10.247	7.167	3.327	1.643	0.687	0.246	-0.395	-0.76
2010-08-19 13:00:00	14.409	9.336	7.368	3.617	1.697	0.687	0.246	-0.395	-0.76
2010-08-19 14:00:00	11.88	8.891	7.293	3.827	1.778	0.687	0.273	-0.395	-0.76
2010-08-19 15:00:00	11.929	8.469	7.091	3.958	1.859	0.687	0.246	-0.395	-0.76
2010-08-19 16:00:00	13.088	8.618	6.94	4.011	1.913	0.687	0.273	-0.395	-0.76
2010-08-19 17:00:00	11.637	8.543	6.914	4.037	1.994	0.687	0.273	-0.395	-0.76
2010-08-19 18:00:00	10.638	8.369	6.839	4.037	2.047	0.715	0.273	-0.395	-0.76
2010-08-19 19:00:00	8.767	7.82	6.687	4.011	2.074	0.715	0.301	-0.395	-0.76
2010-08-19 20:00:00	7.318	7.116	6.408	3.958	2.128	0.742	0.301	-0.395	-0.76
2010-08-19 21:00:00	6.535	6.509	6.077	3.906	2.155	0.77	0.301	-0.395	-0.76
2010-08-19 22:00:00	5.565	5.975	5.745	3.827	2.155	0.797	0.329	-0.395	-0.76
2010-08-19 23:00:00	4.428	5.488	5.411	3.722	2.155	0.825	0.329	-0.395	-0.76
2010-08-20	2.182	4.844	5.05	3.617	2.155	0.825	0.329	-0.395	-0.76
2010-08-20 01:00:00	0.825	4.115	4.636	3.512	2.155	0.852	0.329	-0.395	-0.76
2010-08-20 02:00:00	1.643	3.591	4.194	3.354	2.128	0.88	0.356	-0.395	-0.76
2010-08-20 03:00:00	1.588	3.327	3.854	3.221	2.101	0.88	0.329	-0.395	-0.76
2010-08-20 04:00:00	2.182	3.036	3.591	3.089	2.074	0.907	0.329	-0.395	-0.76
2010-08-20 05:00:00	5.205	3.168	3.38	2.93	2.021	0.907	0.329	-0.395	-0.76
2010-08-20 06:00:00	8.319	3.827	3.406	2.85	1.967	0.907	0.329	-0.395	-0.76
2010-08-20 07:00:00	10.516	4.766	3.67	2.797	1.94	0.907	0.329	-0.395	-0.76
2010-08-20 08:00:00	13.064	5.693	4.115	2.797	1.886	0.907	0.329	-0.395	-0.76
2010-08-20 09:00:00	15.079	6.56	4.61	2.877	1.859	0.88	0.329	-0.395	-0.76
2010-08-20 10:00:00	17.701	7.519	5.179	3.009	1.832	0.88	0.329	-0.395	-0.76
2010-08-20 11:00:00	20.126	8.519	5.77	3.195	1.832	0.88	0.301	-0.395	-0.76
2010-08-20 12:00:00	14.457	8.891	6.357	3.406	1.832	0.852	0.301	-0.395	-0.76
2010-08-20 13:00:00	13.642	8.27	6.611	3.643	1.886	0.852	0.301	-0.395	-0.76
2010-08-20 14:00:00	11.443	7.92	6.585	3.801	1.913	0.825	0.301	-0.395	-0.76
2010-08-20 15:00:00	11.516	7.645	6.458	3.906	1.967	0.825	0.301	-0.395	-0.76
2010-08-20 16:00:00	11.88	7.695	6.331	3.932	2.021	0.825	0.301	-0.395	-0.76
2010-08-20 17:00:00	11.224	7.619	6.281	3.932	2.047	0.825	0.301	-0.395	-0.76
2010-08-20 18:00:00	9.952	7.519	6.23	3.906	2.101	0.825	0.329	-0.395	-0.76
2010-08-20 19:00:00	7.091	7.041	6.102	3.88	2.101	0.852	0.329	-0.395	-0.76
2010-08-20 20:00:00	5.796	6.281	5.821	3.827	2.128	0.852	0.329	-0.395	-0.76
2010-08-20 21:00:00	3.617	5.591	5.488	3.749	2.155	0.88	0.329	-0.395	-0.76
2010-08-20 22:00:00	1.561	4.636	5.05	3.643	2.155	0.88	0.356	-0.395	-0.76
2010-08-20 23:00:00	2.503	4.063	4.584	3.512	2.128	0.907	0.356	-0.395	-0.732
2010-08-21	1.643	3.749	4.194	3.38	2.128	0.934	0.356	-0.395	-0.76
2010-08-21 01:00:00	1.398	3.354	3.88	3.221	2.101	0.962	0.356	-0.395	-0.76
2010-08-21 02:00:00	0.934	3.009	3.564	3.089	2.074	0.962	0.356	-0.395	-0.76
2010-08-21 03:00:00	1.859	2.744	3.327	2.956	2.021	0.962	0.356	-0.395	-0.732
2010-08-21 04:00:00	2.423	2.744	3.089	2.823	1.994	0.989	0.356	-0.395	-0.76
2010-08-21 05:00:00	4.869	2.877	2.983	2.69	1.94	0.989	0.329	-0.395	-0.76
2010-08-21 06:00:00	7.795	3.406	3.036	2.61	1.886	0.989	0.329	-0.395	-0.76
2010-08-21 07:00:00	10.736	4.298	3.301	2.557	1.832	0.962	0.329	-0.395	-0.76
2010-08-21 08:00:00	13.81	5.462	3.775	2.584	1.778	0.962	0.329	-0.395	-0.732
2010-08-21 09:00:00	17.439	6.813	4.428	2.664	1.751	0.934	0.329	-0.395	-0.732
2010-08-21 10:00:00	20.222	8.22	5.205	2.85	1.724	0.934	0.301	-0.395	-0.732
2010-08-21 11:00:00	22.465	9.238	6	3.116	1.724	0.907	0.301	-0.395	-0.76
2010-08-21 12:00:00	15.772	9.336	6.661	3.406	1.751	0.907	0.301	-0.395	-0.732
2010-08-21 13:00:00	14.792	8.643	6.914	3.696	1.805	0.88	0.301	-0.395	-0.76
2010-08-21 14:00:00	12.509	8.295	6.889	3.906	1.859	0.88	0.301	-0.395	-0.76
2010-08-21 15:00:00	12.896	8.02	6.763	3.985	1.94	0.852	0.301	-0.395	-0.732
2010-08-21 16:00:00	12.92	8.095	6.661	4.037	1.994	0.852	0.301	-0.395	-0.76
2010-08-21 17:00:00	11.929	7.97	6.611	4.063	2.047	0.852	0.301	-0.395	-0.732
2010-08-21 18:00:00	10.296	7.72	6.509	4.037	2.101	0.852	0.329	-0.395	-0.732
2010-08-21 19:00:00	7.795	7.167	6.331	4.011	2.128	0.88	0.329	-0.395	-0.76
2010-08-21 20:00:00	5.949	6.382	6.026	3.958	2.155	0.907	0.329	-0.395	-0.732
2010-08-21 21:00:00	4.194	5.668	5.642	3.854	2.182	0.907	0.356	-0.395	-0.732
2010-08-21 22:00:00	4.402	5.05	5.205	3.749	2.182	0.934	0.356	-0.395	-0.732
2010-08-21 23:00:00	3.274	4.636	4.844	3.617	2.182	0.962	0.356	-0.395	-0.732
2010-08-22	2.021	4.063	4.48	3.512	2.155	0.989	0.356	-0.395	-0.732
2010-08-22 01:00:00	0.577	3.67	4.141	3.354	2.128	0.989	0.356	-0.395	-0.732
2010-08-22 02:00:00	1.724	3.116	3.775	3.221	2.101	1.017	0.356	-0.395	-0.732
2010-08-22 03:00:00	2.128	2.983	3.485	3.063	2.074	1.017	0.384	-0.395	-0.732
2010-08-22 04:00:00	2.69	2.93	3.301	2.93	2.021	1.017	0.356	-0.367	-0.732
2010-08-22 05:00:00	5.437	3.063	3.168	2.823	1.994	1.017	0.384	-0.395	-0.732
2010-08-22 06:00:00	7.67	3.696	3.221	2.717	1.94	1.017	0.356	-0.395	-0.76
2010-08-22 07:00:00	9.485	4.376	3.459	2.664	1.886	1.017	0.356	-0.395	-0.732
2010-08-22 08:00:00	12.147	5.179	3.827	2.69	1.832	1.017	0.356	-0.395	-0.732
2010-08-22 09:00:00	13.954	6.128	4.298	2.744	1.805	0.989	0.356	-0.395	-0.732
2010-08-22 10:00:00	16.915	6.839	4.766	2.85	1.805	0.989	0.329	-0.395	-0.732
2010-08-22 11:00:00	18.485	7.594	5.231	2.983	1.778	0.962	0.329	-0.395	-0.732
2010-08-22 12:00:00	13.401	7.87	5.668	3.142	1.778	0.934	0.329	-0.395	-0.732
2010-08-22 13:00:00	12.606	7.268	5.821	3.301	1.805	0.934	0.329	-0.395	-0.732
2010-08-22 14:00:00	11.151	7.015	5.821	3.433	1.832	0.934	0.329	-0.395	-0.732
2010-08-22 15:00:00	12.074	6.914	5.745	3.512	1.859	0.907	0.329	-0.395	-0.732
2010-08-22 16:00:00	11.419	6.965	5.693	3.538	1.886	0.907	0.329	-0.395	-0.732
2010-08-22 17:00:00	10.345	6.788	5.668	3.538	1.94	0.907	0.329	-0.395	-0.732
2010-08-22 18:00:00	9.706	6.661	5.591	3.538	1.94	0.907	0.329	-0.395	-0.732
2010-08-22 19:00:00	7.444	6.281	5.488	3.512	1.967	0.907	0.329	-0.395	-0.732
2010-08-22 20:00:00	5.924	5.668	5.282	3.459	1.994	0.907	0.329	-0.395	-0.732
2010-08-22 21:00:00	5.128	5.128	4.999	3.406	1.994	0.934	0.329	-0.395	-0.732
2010-08-22 22:00:00	5.102	4.818	4.688	3.327	1.994	0.934	0.329	-0.395	-0.732
2010-08-22 23:00:00	4.662	4.558	4.454	3.248	1.994	0.962	0.356	-0.395	-0.732
2010-08-23	4.61	4.298	4.246	3.168	1.967	0.962	0.356	-0.395	-0.732
2010-08-23 01:00:00	4.61	4.089	4.063	3.063	1.967	0.989	0.356	-0.395	-0.732
2010-08-23 02:00:00	4.22	3.958	3.906	2.983	1.94	0.989	0.356	-0.367	-0.732
2010-08-23 03:00:00	4.61	3.801	3.775	2.903	1.913	0.989	0.356	-0.395	-0.732
2010-08-23 04:00:00	4.947	3.775	3.67	2.823	1.886	0.989	0.356	-0.367	-0.732
2010-08-23 05:00:00	5.308	3.801	3.591	2.744	1.859	0.989	0.356	-0.395	-0.732
2010-08-23 06:00:00	5.385	3.827	3.538	2.69	1.805	0.989	0.356	-0.367	-0.732
2010-08-23 07:00:00	6.306	3.985	3.538	2.61	1.805	0.989	0.356	-0.367	-0.732
2010-08-23 08:00:00	8.145	4.168	3.564	2.584	1.751	0.989	0.329	-0.367	-0.732
2010-08-23 09:00:00	8.717	4.402	3.67	2.557	1.724	0.962	0.329	-0.367	-0.732
2010-08-23 10:00:00	7.619	4.454	3.775	2.53	1.697	0.962	0.329	-0.367	-0.732
2010-08-23 11:00:00	8.841	4.48	3.827	2.53	1.67	0.962	0.329	-0.367	-0.732
2010-08-23 12:00:00	8.319	4.688	3.932	2.53	1.67	0.934	0.329	-0.367	-0.732
2010-08-23 13:00:00	8.419	4.714	3.985	2.53	1.643	0.934	0.329	-0.367	-0.732
2010-08-23 14:00:00	10.1	4.921	4.037	2.557	1.615	0.907	0.329	-0.395	-0.732
2010-08-23 15:00:00	9.361	5.102	4.141	2.557	1.615	0.907	0.301	-0.367	-0.732
2010-08-23 16:00:00	8.494	5.102	4.22	2.584	1.588	0.907	0.301	-0.367	-0.732
2010-08-23 17:00:00	7.293	4.921	4.22	2.584	1.588	0.88	0.301	-0.367	-0.732
2010-08-23 18:00:00	5.745	4.61	4.141	2.61	1.588	0.88	0.301	-0.367	-0.732
2010-08-23 19:00:00	4.895	4.246	3.985	2.584	1.588	0.852	0.301	-0.367	-0.732
2010-08-23 20:00:00	4.011	3.906	3.801	2.557	1.588	0.852	0.301	-0.367	-0.732
2010-08-23 21:00:00	3.643	3.617	3.591	2.503	1.588	0.852	0.301	-0.367	-0.732
2010-08-23 22:00:00	3.142	3.327	3.406	2.423	1.561	0.852	0.301	-0.367	-0.704
2010-08-23 23:00:00	3.036	3.116	3.221	2.37	1.561	0.852	0.301	-0.367	-0.732
2010-08-24	2.823	2.903	3.036	2.316	1.534	0.825	0.301	-0.367	-0.732
2010-08-24 01:00:00	2.797	2.77	2.877	2.236	1.507	0.825	0.301	-0.339	-0.732
2010-08-24 02:00:00	2.69	2.664	2.77	2.155	1.48	0.825	0.301	-0.367	-0.732
2010-08-24 03:00:00	2.797	2.557	2.664	2.101	1.453	0.825	0.301	-0.367	-0.704
2010-08-24 04:00:00	3.063	2.53	2.557	2.021	1.425	0.797	0.273	-0.367	-0.732
2010-08-24 05:00:00	4.532	2.637	2.503	1.967	1.398	0.797	0.301	-0.367	-0.732
2010-08-24 06:00:00	5.693	2.903	2.557	1.913	1.371	0.797	0.273	-0.339	-0.704
2010-08-24 07:00:00	8.444	3.459	2.664	1.913	1.344	0.77	0.273	-0.367	-0.732
2010-08-24 08:00:00	12.098	4.506	2.983	1.886	1.317	0.77	0.273	-0.367	-0.732
2010-08-24 09:00:00	14.505	5.334	3.485	1.967	1.289	0.77	0.273	-0.367	-0.732
2010-08-24 10:00:00	18.889	6.331	4.063	2.074	1.289	0.742	0.273	-0.367	-0.732
2010-08-24 11:00:00	21.079	7.393	4.688	2.262	1.289	0.715	0.273	-0.367	-0.704
2010-08-24 12:00:00	13.016	7.619	5.282	2.477	1.289	0.715	0.246	-0.367	-0.704
2010-08-24 13:00:00	11.807	6.636	5.462	2.744	1.344	0.715	0.246	-0.367	-0.704
2010-08-24 14:00:00	9.015	6.179	5.334	2.93	1.398	0.687	0.246	-0.339	-0.732
2010-08-24 15:00:00	10.149	5.847	5.128	3.009	1.453	0.687	0.246	-0.367	-0.704
2010-08-24 16:00:00	9.879	5.847	4.973	3.036	1.507	0.687	0.246	-0.367	-0.704
2010-08-24 17:00:00	8.469	5.719	4.869	3.036	1.561	0.687	0.246	-0.339	-0.704
2010-08-24 18:00:00	6.051	5.539	4.766	3.009	1.588	0.687	0.273	-0.367	-0.704
2010-08-24 19:00:00	4.428	4.818	4.558	2.956	1.615	0.715	0.273	-0.367	-0.732
2010-08-24 20:00:00	3.617	4.246	4.246	2.877	1.615	0.715	0.273	-0.339	-0.704
2010-08-24 21:00:00	3.327	3.775	3.932	2.797	1.643	0.742	0.301	-0.367	-0.704
2010-08-24 22:00:00	3.327	3.459	3.643	2.717	1.643	0.742	0.301	-0.339	-0.704
2010-08-24 23:00:00	3.248	3.248	3.406	2.61	1.643	0.77	0.301	-0.339	-0.704
2010-08-25	4.22	3.195	3.221	2.53	1.615	0.797	0.301	-0.339	-0.704
2010-08-25 01:00:00	4.48	3.221	3.142	2.45	1.588	0.825	0.301	-0.367	-0.704
2010-08-25 02:00:00	4.688	3.248	3.063	2.37	1.561	0.825	0.301	-0.339	-0.704
2010-08-25 03:00:00	4.818	3.301	3.036	2.316	1.534	0.825	0.301	-0.339	-0.704
2010-08-25 04:00:00	4.895	3.301	3.009	2.262	1.534	0.825	0.301	-0.339	-0.704
2010-08-25 05:00:00	5.745	3.38	3.009	2.236	1.507	0.825	0.301	-0.339	-0.704
2010-08-25 06:00:00	6.484	3.538	3.036	2.209	1.48	0.825	0.301	-0.339	-0.704
2010-08-25 07:00:00	7.268	3.722	3.116	2.182	1.453	0.825	0.301	-0.339	-0.704
2010-08-25 08:00:00	9.336	4.063	3.221	2.155	1.425	0.825	0.301	-0.339	-0.704
2010-08-25 09:00:00	13.281	4.947	3.459	2.209	1.398	0.825	0.301	-0.339	-0.704
2010-08-25 10:00:00	15.438	5.745	3.932	2.289	1.398	0.797	0.273	-0.339	-0.704
2010-08-25 11:00:00	15.724	6.458	4.454	2.423	1.398	0.797	0.273	-0.339	-0.704
2010-08-25 12:00:00	12.992	6.611	4.869	2.61	1.398	0.797	0.273	-0.339	-0.704
2010-08-25 13:00:00	12.364	6.433	5.076	2.744	1.425	0.797	0.273	-0.339	-0.704
2010-08-25 14:00:00	10.687	6.281	5.128	2.877	1.48	0.77	0.273	-0.339	-0.704
2010-08-25 15:00:00	11.2	6.153	5.102	2.956	1.507	0.77	0.273	-0.339	-0.704
2010-08-25 16:00:00	10.443	6.179	5.102	3.009	1.561	0.77	0.273	-0.339	-0.704
2010-08-25 17:00:00	10.467	6.204	5.102	3.036	1.588	0.77	0.273	-0.339	-0.704
2010-08-25 18:00:00	9.46	6.051	5.076	3.036	1.615	0.77	0.273	-0.339	-0.704
2010-08-25 19:00:00	8.593	5.821	4.999	3.063	1.643	0.797	0.273	-0.339	-0.704
2010-08-25 20:00:00	7.72	5.539	4.895	3.036	1.67	0.797	0.301	-0.339	-0.704
2010-08-25 21:00:00	7.419	5.282	4.74	3.009	1.697	0.797	0.301	-0.339	-0.704
2010-08-25 22:00:00	7.695	5.128	4.61	2.983	1.697	0.825	0.301	-0.339	-0.704
2010-08-25 23:00:00	7.67	5.076	4.506	2.956	1.724	0.825	0.301	-0.339	-0.704
2010-08-26	6.965	4.999	4.428	2.93	1.724	0.852	0.329	-0.339	-0.704
2010-08-26 01:00:00	6.712	4.921	4.376	2.903	1.724	0.852	0.329	-0.339	-0.704
2010-08-26 02:00:00	6.889	4.818	4.298	2.877	1.724	0.88	0.329	-0.339	-0.704
2010-08-26 03:00:00	6.914	4.818	4.272	2.85	1.724	0.88	0.329	-0.339	-0.704
2010-08-26 04:00:00	7.645	4.869	4.246	2.823	1.724	0.88	0.329	-0.339	-0.704
2010-08-26 05:00:00	7.895	4.999	4.246	2.797	1.724	0.88	0.356	-0.339	-0.704
2010-08-26 06:00:00	8.145	5.128	4.298	2.797	1.697	0.88	0.329	-0.339	-0.704
2010-08-26 07:00:00	9.015	5.128	4.324	2.77	1.697	0.907	0.329	-0.339	-0.704
2010-08-26 08:00:00	9.163	6.051	4.48	2.77	1.697	0.88	0.356	-0.339	-0.704
2010-08-26 09:00:00	9.682	6.153	4.688	2.823	1.697	0.907	0.329	-0.339	-0.704
2010-08-26 10:00:00	10.271	6.255	4.844	2.85	1.697	0.907	0.329	-0.339	-0.704
2010-08-26 11:00:00	9.682	6.509	4.973	2.903	1.724	0.907	0.329	-0.339	-0.704
2010-08-26 12:00:00	10.051	6.56	5.102	2.93	1.724	0.907	0.329	-0.339	-0.704
2010-08-26 13:00:00	9.706	6.509	5.179	2.983	1.751	0.907	0.329	-0.339	-0.704
2010-08-26 14:00:00	10.467	6.408	5.205	3.009	1.751	0.907	0.329	-0.339	-0.704
2010-08-26 15:00:00	9.952	6.458	5.257	3.036	1.778	0.907	0.356	-0.339	-0.704
2010-08-26 16:00:00	10.1	6.509	5.282	3.089	1.805	0.907	0.356	-0.339	-0.704
2010-08-26 17:00:00	10.075	6.788	5.334	3.116	1.832	0.907	0.356	-0.339	-0.704
2010-08-26 18:00:00	7.97	6.813	5.385	3.142	1.832	0.907	0.356	-0.339	-0.675
2010-08-26 19:00:00	5.821	6.179	5.308	3.142	1.859	0.907	0.356	-0.339	-0.704
2010-08-26 20:00:00	5.076	5.539	5.076	3.142	1.886	0.934	0.356	-0.339	-0.704
2010-08-26 21:00:00	4.688	5.076	4.818	3.089	1.886	0.934	0.384	-0.339	-0.704
2010-08-26 22:00:00	5.257	4.714	4.584	3.063	1.886	0.934	0.384	-0.339	-0.675
2010-08-26 23:00:00	5.796	4.636	4.402	3.009	1.886	0.934	0.384	-0.339	-0.704
2010-08-27	5.668	4.636	4.272	2.93	1.886	0.962	0.384	-0.339	-0.704
2010-08-27 01:00:00	5.745	4.584	4.168	2.903	1.886	0.962	0.384	-0.339	-0.704
2010-08-27 02:00:00	3.801	4.376	4.089	2.85	1.859	0.962	0.384	-0.339	-0.704
2010-08-27 03:00:00	3.036	3.932	3.932	2.797	1.859	0.962	0.384	-0.339	-0.675
2010-08-27 04:00:00	3.801	3.67	3.722	2.744	1.832	0.962	0.384	-0.339	-0.675
2010-08-27 05:00:00	5.898	3.722	3.591	2.664	1.805	0.962	0.384	-0.339	-0.675
2010-08-27 06:00:00	8.045	4.141	3.591	2.637	1.778	0.962	0.384	-0.339	-0.704
2010-08-27 07:00:00	9.139	4.688	3.749	2.61	1.751	0.962	0.384	-0.339	-0.704
2010-08-27 08:00:00	9.139	4.947	3.958	2.61	1.751	0.934	0.384	-0.339	-0.704
2010-08-27 09:00:00	9.903	5.102	4.115	2.637	1.724	0.934	0.356	-0.339	-0.675
2010-08-27 10:00:00	9.756	5.154	4.272	2.664	1.697	0.934	0.356	-0.311	-0.704
2010-08-27 11:00:00	10.198	5.282	4.402	2.717	1.697	0.934	0.356	-0.339	-0.675
2010-08-27 12:00:00	8.444	5.488	4.532	2.77	1.697	0.907	0.356	-0.311	-0.675
2010-08-27 13:00:00	8.543	5.514	4.61	2.85	1.697	0.907	0.356	-0.339	-0.704
2010-08-27 14:00:00	8.22	5.616	4.662	2.903	1.724	0.907	0.356	-0.339	-0.704
2010-08-27 15:00:00	8.543	5.745	4.714	2.93	1.724	0.907	0.356	-0.311	-0.675
2010-08-27 16:00:00	8.17	5.745	4.766	2.956	1.751	0.88	0.356	-0.339	-0.675
2010-08-27 17:00:00	6.535	5.719	4.766	2.983	1.751	0.88	0.356	-0.339	-0.675
2010-08-27 18:00:00	6.23	5.462	4.714	2.983	1.778	0.907	0.356	-0.339	-0.675
2010-08-27 19:00:00	4.011	5.05	4.584	2.956	1.805	0.907	0.356	-0.339	-0.675
2010-08-27 20:00:00	2.584	4.402	4.324	2.903	1.805	0.907	0.356	-0.311	-0.675
2010-08-27 21:00:00	1.317	3.88	4.037	2.85	1.805	0.907	0.356	-0.311	-0.675
2010-08-27 22:00:00	0.605	3.221	3.696	2.77	1.805	0.907	0.384	-0.311	-0.675
2010-08-27 23:00:00	0.439	2.797	3.327	2.664	1.778	0.934	0.356	-0.311	-0.675
2010-08-28	0.66	2.503	3.036	2.557	1.751	0.934	0.384	-0.311	-0.675
2010-08-28 01:00:00	0.605	2.289	2.797	2.45	1.724	0.934	0.384	-0.311	-0.675
2010-08-28 02:00:00	0.55	2.128	2.61	2.343	1.724	0.934	0.384	-0.311	-0.675
2010-08-28 03:00:00	0.218	1.967	2.45	2.236	1.67	0.934	0.384	-0.311	-0.675
2010-08-28 04:00:00	0.19	1.751	2.289	2.155	1.615	0.934	0.384	-0.311	-0.675
2010-08-28 05:00:00	0.687	1.643	2.128	2.047	1.588	0.934	0.356	-0.311	-0.675
2010-08-28 06:00:00	5.975	1.967	2.047	1.967	1.534	0.907	0.356	-0.311	-0.675
2010-08-28 07:00:00	7.67	2.903	2.262	1.913	1.48	0.907	0.356	-0.311	-0.675
2010-08-28 08:00:00	10.761	3.827	2.637	1.913	1.453	0.907	0.329	-0.311	-0.675
2010-08-28 09:00:00	13.329	4.818	3.142	1.967	1.425	0.88	0.329	-0.311	-0.675
2010-08-28 10:00:00	13.618	5.872	3.722	2.074	1.398	0.852	0.329	-0.311	-0.675
2010-08-28 11:00:00	14.553	6.357	4.246	2.236	1.371	0.852	0.301	-0.311	-0.675
2010-08-28 12:00:00	13.04	6.864	4.688	2.37	1.371	0.825	0.329	-0.311	-0.675
2010-08-28 13:00:00	13.93	7.066	4.999	2.53	1.398	0.825	0.301	-0.311	-0.675
2010-08-28 14:00:00	14.002	7.343	5.257	2.664	1.425	0.797	0.301	-0.311	-0.675
2010-08-28 15:00:00	13.762	7.619	5.488	2.77	1.48	0.797	0.301	-0.311	-0.675
2010-08-28 16:00:00	12.316	7.72	5.693	2.877	1.507	0.797	0.301	-0.311	-0.675
2010-08-28 17:00:00	10.541	7.419	5.745	2.956	1.534	0.77	0.301	-0.311	-0.675
2010-08-28 18:00:00	9.287	6.99	5.693	3.036	1.588	0.77	0.301	-0.311	-0.675
2010-08-28 19:00:00	8.469	6.585	5.539	3.063	1.615	0.797	0.301	-0.311	-0.675
2010-08-28 20:00:00	8.045	6.204	5.36	3.063	1.67	0.797	0.329	-0.311	-0.675
2010-08-28 21:00:00	7.494	5.949	5.179	3.063	1.697	0.825	0.329	-0.311	-0.675
2010-08-28 22:00:00	6.914	5.668	5.024	3.063	1.724	0.825	0.329	-0.311	-0.675
2010-08-28 23:00:00	5.975	5.36	4.869	3.036	1.751	0.825	0.329	-0.311	-0.675
2010-08-29	5.385	5.076	4.688	3.009	1.751	0.852	0.356	-0.311	-0.675
2010-08-29 01:00:00	4.973	4.714	4.48	2.956	1.778	0.852	0.356	-0.311	-0.675
2010-08-29 02:00:00	5.308	4.506	4.298	2.903	1.778	0.852	0.356	-0.311	-0.675
2010-08-29 03:00:00	6.179	4.48	4.141	2.85	1.778	0.88	0.356	-0.311	-0.675
2010-08-29 04:00:00	6.636	4.584	4.089	2.823	1.778	0.88	0.356	-0.311	-0.675
2010-08-29 05:00:00	7.393	4.662	4.089	2.77	1.751	0.88	0.356	-0.311	-0.675
2010-08-29 06:00:00	8.643	4.869	4.115	2.744	1.751	0.88	0.356	-0.311	-0.675
2010-08-29 07:00:00	10.614	5.257	4.194	2.717	1.751	0.88	0.384	-0.311	-0.675
2010-08-29 08:00:00	14.409	6.458	4.506	2.744	1.724	0.907	0.384	-0.311	-0.675
2010-08-29 09:00:00	18.319	7.494	5.05	2.823	1.724	0.88	0.384	-0.311	-0.675
2010-08-29 10:00:00	15.008	8.02	5.616	2.93	1.724	0.88	0.356	-0.311	-0.675
2010-08-29 11:00:00	13.233	7.419	5.821	3.063	1.751	0.88	0.356	-0.311	-0.675
2010-08-29 12:00:00	11.443	7.192	5.847	3.195	1.778	0.88	0.384	-0.311	-0.675
2010-08-29 13:00:00	10.81	7.167	5.847	3.274	1.778	0.88	0.384	-0.311	-0.675
2010-08-29 14:00:00	10.051	6.99	5.821	3.327	1.805	0.88	0.356	-0.311	-0.675
2010-08-29 15:00:00	8.916	6.737	5.719	3.354	1.859	0.88	0.384	-0.311	-0.675
2010-08-29 16:00:00	7.745	6.357	5.591	3.354	1.886	0.88	0.384	-0.311	-0.647
2010-08-29 17:00:00	7.091	6	5.411	3.354	1.913	0.88	0.384	-0.311	-0.675
2010-08-29 18:00:00	6.255	5.642	5.205	3.327	1.94	0.907	0.384	-0.311	-0.647
2010-08-29 19:00:00	5.668	5.334	4.999	3.274	1.94	0.907	0.384	-0.311	-0.675
2010-08-29 20:00:00	5.282	5.024	4.766	3.221	1.94	0.907	0.412	-0.311	-0.647
2010-08-29 21:00:00	4.921	4.766	4.558	3.168	1.94	0.934	0.412	-0.311	-0.675
2010-08-29 22:00:00	4.818	4.532	4.376	3.089	1.967	0.934	0.412	-0.311	-0.675
2010-08-29 23:00:00	4.688	4.35	4.194	3.009	1.94	0.934	0.439	-0.311	-0.675
2010-08-30	4.48	4.194	4.063	2.956	1.913	0.934	0.412	-0.311	-0.675
2010-08-30 01:00:00	4.35	4.037	3.906	2.877	1.913	0.962	0.412	-0.311	-0.647
2010-08-30 02:00:00	4.194	3.88	3.801	2.823	1.886	0.962	0.412	-0.311	-0.647
2010-08-30 03:00:00	3.906	3.749	3.67	2.744	1.859	0.962	0.412	-0.311	-0.647
2010-08-30 04:00:00	4.063	3.617	3.538	2.664	1.859	0.962	0.412	-0.311	-0.675
2010-08-30 05:00:00	4.037	3.538	3.459	2.61	1.805	0.962	0.412	-0.311	-0.647
2010-08-30 06:00:00	5.308	3.591	3.38	2.557	1.778	0.962	0.412	-0.311	-0.647
2010-08-30 07:00:00	7.066	3.906	3.406	2.503	1.751	0.934	0.412	-0.311	-0.675
2010-08-30 08:00:00	9.262	4.454	3.564	2.503	1.724	0.934	0.412	-0.311	-0.675
2010-08-30 09:00:00	11.88	5.205	3.88	2.53	1.697	0.934	0.412	-0.311	-0.675
2010-08-30 10:00:00	14.768	6.102	4.298	2.637	1.697	0.934	0.384	-0.311	-0.647
2010-08-30 11:00:00	17.272	7.217	4.869	2.77	1.697	0.907	0.384	-0.311	-0.647
2010-08-30 12:00:00	14.457	8.02	5.462	2.956	1.697	0.907	0.384	-0.311	-0.647
2010-08-30 13:00:00	12.944	7.77	5.898	3.142	1.724	0.88	0.384	-0.311	-0.647
2010-08-30 14:00:00	13.57	7.77	6.051	3.327	1.751	0.88	0.384	-0.311	-0.647
2010-08-30 15:00:00	14.768	8.22	6.179	3.459	1.805	0.88	0.384	-0.311	-0.647
2010-08-30 16:00:00	14.721	8.444	6.382	3.564	1.859	0.88	0.384	-0.311	-0.675
2010-08-30 17:00:00	10.81	8.145	6.484	3.643	1.886	0.88	0.384	-0.311	-0.675
2010-08-30 18:00:00	9.41	7.494	6.357	3.67	1.94	0.88	0.384	-0.311	-0.647
2010-08-30 19:00:00	7.217	6.839	6.102	3.67	1.994	0.88	0.384	-0.311	-0.647
2010-08-30 20:00:00	5.257	6.077	5.745	3.643	2.021	0.907	0.412	-0.311	-0.647
2010-08-30 21:00:00	6.23	5.539	5.36	3.564	2.047	0.907	0.412	-0.311	-0.647
2010-08-30 22:00:00	6.281	5.385	5.102	3.485	2.047	0.934	0.439	-0.311	-0.647
2010-08-30 23:00:00	5.539	5.102	4.869	3.406	2.047	0.962	0.439	-0.311	-0.647
2010-08-31	5.745	4.921	4.662	3.301	2.047	0.962	0.439	-0.311	-0.647
2010-08-31 01:00:00	3.327	4.61	4.48	3.221	2.047	0.989	0.439	-0.283	-0.647
2010-08-31 02:00:00	2.021	4.037	4.246	3.142	2.021	0.989	0.439	-0.311	-0.647
2010-08-31 03:00:00	1.425	3.512	3.906	3.036	2.021	1.017	0.467	-0.311	-0.647
2010-08-31 04:00:00	2.557	3.142	3.617	2.93	1.994	1.017	0.439	-0.283	-0.647
2010-08-31 05:00:00	5.05	3.221	3.406	2.823	1.967	1.017	0.439	-0.311	-0.647
2010-08-31 06:00:00	7.72	3.749	3.38	2.717	1.913	1.044	0.439	-0.311	-0.647
2010-08-31 07:00:00	9.706	4.506	3.564	2.664	1.886	1.044	0.439	-0.311	-0.647
2010-08-31 08:00:00	12.703	5.36	3.906	2.637	1.859	1.017	0.439	-0.311	-0.647
2010-08-31 09:00:00	15.915	6.484	4.402	2.69	1.805	1.017	0.439	-0.311	-0.647
2010-08-31 10:00:00	19.46	7.72	5.05	2.823	1.805	1.017	0.412	-0.311	-0.647
2010-08-31 11:00:00	21.581	8.891	5.796	3.036	1.778	1.017	0.412	-0.311	-0.647
2010-08-31 12:00:00	16.558	9.583	6.535	3.274	1.805	0.989	0.412	-0.311	-0.647
2010-08-31 13:00:00	15.27	8.841	6.889	3.538	1.859	0.989	0.412	-0.283	-0.647
2010-08-31 14:00:00	12.268	8.519	6.914	3.749	1.913	0.989	0.412	-0.283	-0.647
2010-08-31 15:00:00	13.064	8.344	6.813	3.88	1.967	0.962	0.412	-0.311	-0.647
2010-08-31 16:00:00	12.558	8.12	6.712	3.958	2.021	0.962	0.412	-0.311	-0.647
2010-08-31 17:00:00	10.785	7.895	6.611	3.985	2.074	0.962	0.412	-0.283	-0.647
2010-08-31 18:00:00	6.712	7.368	6.458	3.958	2.128	0.989	0.439	-0.283	-0.647
2010-08-31 19:00:00	7.217	6.357	6.077	3.906	2.155	0.989	0.439	-0.283	-0.647
2010-08-31 20:00:00	7.544	6.102	5.719	3.827	2.182	1.017	0.439	-0.283	-0.647
2010-08-31 21:00:00	7.494	5.898	5.488	3.749	2.209	1.044	0.467	-0.283	-0.647
2010-08-31 22:00:00	7.82	5.796	5.308	3.67	2.209	1.044	0.467	-0.283	-0.647
2010-08-31 23:00:00	7.268	5.719	5.179	3.617	2.209	1.071	0.467	-0.283	-0.647
2010-09-01	5.514	5.437	5.05	3.538	2.209	1.099	0.495	-0.283	-0.647
2010-09-01 01:00:00	7.015	5.205	4.869	3.485	2.182	1.126	0.495	-0.311	-0.647
2010-09-01 02:00:00	7.569	5.179	4.74	3.406	2.155	1.126	0.495	-0.311	-0.647
2010-09-01 03:00:00	7.77	5.257	4.662	3.354	2.155	1.153	0.495	-0.283	-0.647
2010-09-01 04:00:00	7.995	5.334	4.662	3.301	2.128	1.18	0.495	-0.311	-0.647
2010-09-01 05:00:00	7.041	5.385	4.662	3.248	2.128	1.18	0.495	-0.283	-0.647
2010-09-01 06:00:00	7.066	5.308	4.636	3.221	2.101	1.18	0.495	-0.283	-0.647
2010-09-01 07:00:00	7.116	5.308	4.584	3.168	2.074	1.18	0.495	-0.283	-0.647
2010-09-01 08:00:00	7.419	5.308	4.584	3.142	2.047	1.18	0.495	-0.283	-0.647
2010-09-01 09:00:00	7.82	5.282	4.584	3.116	2.047	1.18	0.495	-0.283	-0.647
2010-09-01 10:00:00	8.519	5.334	4.61	3.089	2.021	1.18	0.467	-0.283	-0.647
2010-09-01 11:00:00	10.418	5.514	4.688	3.089	2.021	1.18	0.495	-0.283	-0.647
2010-09-01 12:00:00	9.903	5.745	4.818	3.089	1.994	1.153	0.467	-0.283	-0.647
2010-09-01 13:00:00	10.467	6.051	4.973	3.116	1.994	1.153	0.467	-0.283	-0.647
2010-09-01 14:00:00	9.41	6.204	5.102	3.142	1.994	1.153	0.467	-0.283	-0.647
2010-09-01 15:00:00	7.87	6.128	5.154	3.195	1.994	1.153	0.467	-0.283	-0.647
2010-09-01 16:00:00	7.569	5.847	5.076	3.195	2.021	1.153	0.467	-0.283	-0.647
2010-09-01 17:00:00	7.015	5.668	4.999	3.195	2.021	1.126	0.467	-0.283	-0.647
2010-09-01 18:00:00	6.306	5.437	4.869	3.195	2.021	1.153	0.467	-0.283	-0.647
2010-09-01 19:00:00	5.719	5.179	4.74	3.168	2.021	1.126	0.467	-0.283	-0.647
2010-09-01 20:00:00	5.154	4.895	4.584	3.142	2.021	1.126	0.467	-0.283	-0.647
2010-09-01 21:00:00	4.869	4.636	4.402	3.089	2.021	1.126	0.467	-0.283	-0.647
2010-09-01 22:00:00	4.662	4.428	4.246	3.036	2.021	1.126	0.495	-0.283	-0.647
2010-09-01 23:00:00	4.532	4.272	4.115	3.168	1.994	1.126	0.467	-0.283	-0.647
2010-09-02	4.454	4.141	4.011	3.116	1.994	1.126	0.467	-0.283	-0.647
2010-09-02 01:00:00	4.402	4.037	3.906	3.063	1.967	1.126	0.467	-0.283	-0.647
2010-09-02 02:00:00	4.402	3.906	3.801	2.983	1.967	1.126	0.467	-0.283	-0.647
2010-09-02 03:00:00	4.272	3.854	3.722	2.903	1.967	1.099	0.467	-0.283	-0.647
2010-09-02 04:00:00	3.88	3.749	3.67	2.85	1.94	1.099	0.467	-0.283	-0.647
2010-09-02 05:00:00	3.749	3.617	3.564	2.797	1.913	1.099	0.467	-0.283	-0.619
2010-09-02 06:00:00	3.854	3.512	3.485	2.744	1.913	1.099	0.467	-0.283	-0.647
2010-09-02 07:00:00	5.102	3.459	3.38	2.664	1.886	1.071	0.467	-0.283	-0.647
2010-09-02 08:00:00	5.462	3.564	3.38	2.637	1.859	1.071	0.467	-0.283	-0.647
2010-09-02 09:00:00	6.535	3.696	3.406	2.584	1.832	1.044	0.439	-0.283	-0.647
2010-09-02 10:00:00	6.839	3.932	3.485	2.557	1.805	1.044	0.467	-0.283	-0.647
2010-09-02 11:00:00	7.845	4.141	3.591	2.557	1.778	1.044	0.439	-0.283	-0.619
2010-09-02 12:00:00	8.469	4.454	3.722	2.557	1.778	1.017	0.439	-0.283	-0.647
2010-09-02 13:00:00	7.995	4.714	3.854	2.557	1.751	1.017	0.439	-0.283	-0.647
2010-09-02 14:00:00	7.845	4.844	3.958	2.584	1.751	0.989	0.439	-0.283	-0.619
2010-09-02 15:00:00	7.619	4.895	4.037	2.61	1.724	0.989	0.412	-0.283	-0.619
2010-09-02 16:00:00	6.585	4.818	4.063	2.61	1.724	0.962	0.412	-0.283	-0.647
2010-09-02 17:00:00	5.745	4.61	4.037	2.637	1.724	0.962	0.412	-0.283	-0.647
2010-09-02 18:00:00	4.454	4.35	3.958	2.61	1.724	0.934	0.412	-0.283	-0.619
2010-09-02 19:00:00	3.854	4.011	3.801	2.61	1.724	0.934	0.412	-0.283	-0.619
2010-09-02 20:00:00	3.38	3.722	3.617	2.557	1.724	0.934	0.412	-0.283	-0.619
2010-09-02 21:00:00	3.168	3.485	3.459	2.503	1.724	0.934	0.412	-0.283	-0.647
2010-09-02 22:00:00	2.983	3.274	3.301	2.45	1.697	0.934	0.412	-0.283	-0.647
2010-09-02 23:00:00	2.877	3.116	3.142	2.396	1.697	0.934	0.412	-0.283	-0.619
2010-09-03	2.584	2.956	3.009	2.343	1.697	0.907	0.412	-0.283	-0.619
2010-09-03 01:00:00	2.396	2.797	2.903	2.289	1.67	0.907	0.412	-0.283	-0.619
2010-09-03 02:00:00	2.396	2.664	2.77	2.236	1.643	0.907	0.412	-0.283	-0.619
2010-09-03 03:00:00	2.423	2.584	2.69	2.155	1.615	0.907	0.412	-0.283	-0.619
2010-09-03 04:00:00	2.557	2.503	2.584	2.101	1.588	0.88	0.412	-0.283	-0.619
2010-09-03 05:00:00	3.063	2.503	2.53	2.074	1.561	0.88	0.412	-0.283	-0.619
2010-09-03 06:00:00	3.801	2.557	2.503	2.021	1.507	0.88	0.412	-0.283	-0.619
2010-09-03 07:00:00	3.564	2.637	2.503	1.967	1.507	0.852	0.384	-0.283	-0.619
2010-09-03 08:00:00	4.35	2.637	2.503	1.913	1.48	0.852	0.384	-0.283	-0.619
2010-09-03 09:00:00	4.402	2.77	2.53	1.886	1.453	0.852	0.384	-0.283	-0.619
2010-09-03 10:00:00	4.194	2.823	2.584	1.859	1.398	0.825	0.384	-0.283	-0.619
2010-09-03 11:00:00	5.179	2.877	2.61	1.859	1.371	0.797	0.356	-0.283	-0.619
2010-09-03 12:00:00	4.999	3.009	2.664	1.832	1.371	0.797	0.356	-0.283	-0.619
2010-09-03 13:00:00	4.454	3.089	2.717	1.832	1.344	0.797	0.356	-0.283	-0.619
2010-09-03 14:00:00	4.48	3.089	2.744	1.859	1.344	0.77	0.329	-0.283	-0.619
2010-09-03 15:00:00	4.402	3.063	2.744	1.832	1.317	0.77	0.356	-0.283	-0.619
2010-09-03 16:00:00	4.22	3.063	2.744	1.832	1.317	0.742	0.356	-0.283	-0.619
2010-09-03 17:00:00	3.722	3.036	2.717	1.832	1.317	0.742	0.329	-0.283	-0.619
2010-09-03 18:00:00	3.327	2.93	2.69	1.832	1.289	0.742	0.329	-0.283	-0.619
2010-09-03 19:00:00	3.036	2.77	2.637	1.805	1.289	0.715	0.329	-0.283	-0.619
2010-09-03 20:00:00	2.823	2.664	2.557	1.805	1.289	0.715	0.329	-0.283	-0.619
2010-09-03 21:00:00	2.797	2.53	2.477	1.778	1.262	0.715	0.329	-0.283	-0.619
2010-09-03 22:00:00	2.69	2.477	2.396	1.724	1.262	0.715	0.329	-0.283	-0.619
2010-09-03 23:00:00	2.53	2.396	2.343	1.697	1.262	0.687	0.329	-0.283	-0.619
2010-09-04	2.047	2.289	2.262	1.67	1.235	0.687	0.329	-0.283	-0.619
2010-09-04 01:00:00	2.343	2.182	2.182	1.643	1.235	0.687	0.301	-0.283	-0.619
2010-09-04 02:00:00	2.503	2.155	2.128	1.588	1.208	0.687	0.301	-0.283	-0.619
2010-09-04 03:00:00	2.61	2.182	2.074	1.561	1.18	0.687	0.301	-0.283	-0.619
2010-09-04 04:00:00	2.664	2.155	2.074	1.534	1.18	0.66	0.301	-0.283	-0.619
2010-09-04 05:00:00	2.956	2.155	2.047	1.507	1.153	0.66	0.301	-0.255	-0.619
2010-09-04 06:00:00	3.433	2.209	2.021	1.48	1.126	0.66	0.301	-0.283	-0.619
2010-09-04 07:00:00	4.089	2.343	2.074	1.453	1.126	0.66	0.301	-0.283	-0.619
2010-09-04 08:00:00	6	2.557	2.128	1.453	1.099	0.632	0.301	-0.283	-0.619
2010-09-04 09:00:00	5.719	2.877	2.262	1.453	1.099	0.632	0.301	-0.283	-0.619
2010-09-04 10:00:00	5.076	3.089	2.396	1.453	1.071	0.632	0.301	-0.255	-0.619
2010-09-04 11:00:00	5.179	3.089	2.477	1.48	1.071	0.605	0.273	-0.283	-0.619
2010-09-04 12:00:00	5.796	3.195	2.557	1.507	1.071	0.605	0.273	-0.283	-0.619
2010-09-04 13:00:00	6.051	3.327	2.637	1.534	1.071	0.605	0.273	-0.283	-0.619
2010-09-04 14:00:00	7.015	3.485	2.744	1.561	1.071	0.577	0.273	-0.283	-0.619
2010-09-04 15:00:00	6.509	3.617	2.85	1.615	1.071	0.577	0.273	-0.283	-0.619
2010-09-04 16:00:00	6.255	3.749	2.956	1.643	1.071	0.577	0.273	-0.283	-0.619
2010-09-04 17:00:00	4.584	3.854	3.036	1.67	1.099	0.577	0.273	-0.255	-0.619
2010-09-04 18:00:00	3.775	3.564	3.009	1.724	1.099	0.577	0.273	-0.283	-0.619
2010-09-04 19:00:00	2.37	3.248	2.93	1.751	1.126	0.577	0.273	-0.255	-0.619
2010-09-04 20:00:00	0.88	2.717	2.744	1.724	1.126	0.577	0.273	-0.255	-0.591
2010-09-04 21:00:00	0.715	2.262	2.503	1.697	1.153	0.577	0.273	-0.255	-0.619
2010-09-04 22:00:00	0.687	1.967	2.262	1.67	1.153	0.577	0.273	-0.255	-0.619
2010-09-04 23:00:00	0.852	1.778	2.074	1.588	1.153	0.605	0.273	-0.283	-0.619
2010-09-05	1.534	1.697	1.94	1.534	1.126	0.605	0.273	-0.255	-0.619
2010-09-05 01:00:00	1.48	1.697	1.859	1.507	1.126	0.605	0.273	-0.255	-0.619
2010-09-05 02:00:00	1.453	1.643	1.805	1.453	1.099	0.605	0.301	-0.255	-0.619
2010-09-05 03:00:00	1.724	1.615	1.751	1.398	1.099	0.605	0.301	-0.255	-0.591
2010-09-05 04:00:00	1.805	1.615	1.697	1.371	1.099	0.605	0.273	-0.255	-0.619
2010-09-05 05:00:00	1.017	1.643	1.67	1.317	1.071	0.605	0.273	-0.255	-0.619
2010-09-05 06:00:00	3.142	1.561	1.643	1.289	1.044	0.605	0.301	-0.255	-0.619
2010-09-05 07:00:00	5.076	1.913	1.67	1.262	1.017	0.605	0.273	-0.255	-0.591
2010-09-05 08:00:00	8.145	2.717	1.913	1.262	1.017	0.605	0.273	-0.255	-0.619
2010-09-05 09:00:00	10.638	3.827	2.37	1.317	0.989	0.605	0.273	-0.255	-0.619
2010-09-05 10:00:00	11.394	4.61	2.823	1.398	0.989	0.605	0.273	-0.255	-0.619
2010-09-05 11:00:00	16.177	5.462	3.301	1.534	0.989	0.577	0.273	-0.255	-0.619
2010-09-05 12:00:00	9.312	6.153	3.906	1.697	0.989	0.577	0.246	-0.255	-0.619
2010-09-05 13:00:00	7.645	5.462	4.141	1.886	1.017	0.577	0.246	-0.255	-0.619
2010-09-05 14:00:00	9.41	5.102	4.115	2.021	1.071	0.55	0.246	-0.255	-0.619
2010-09-05 15:00:00	7.594	5.102	4.089	2.128	1.126	0.55	0.246	-0.255	-0.591
2010-09-05 16:00:00	6.94	4.999	4.063	2.209	1.153	0.55	0.246	-0.255	-0.619
2010-09-05 17:00:00	5.334	4.61	3.985	2.236	1.208	0.55	0.273	-0.255	-0.619
2010-09-05 18:00:00	2.503	4.194	3.801	2.236	1.262	0.577	0.273	-0.255	-0.619
2010-09-05 19:00:00	1.044	3.433	3.512	2.209	1.289	0.577	0.301	-0.255	-0.591
2010-09-05 20:00:00	1.099	2.823	3.168	2.155	1.317	0.577	0.273	-0.255	-0.619
2010-09-05 21:00:00	1.017	2.477	2.85	2.074	1.317	0.605	0.301	-0.255	-0.591
2010-09-05 22:00:00	0.66	2.209	2.584	1.994	1.317	0.632	0.301	-0.255	-0.619
2010-09-05 23:00:00	0.55	1.994	2.37	1.913	1.344	0.632	0.301	-0.255	-0.619
2010-09-06	0.356	1.778	2.182	1.832	1.317	0.66	0.329	-0.255	-0.591
2010-09-06 01:00:00	0.246	1.588	1.994	1.724	1.289	0.687	0.329	-0.255	-0.591
2010-09-06 02:00:00	0.163	1.425	1.832	1.643	1.262	0.687	0.329	-0.255	-0.591
2010-09-06 03:00:00	0.107	1.289	1.697	1.588	1.262	0.715	0.301	-0.255	-0.591
2010-09-06 04:00:00	0.135	1.18	1.588	1.507	1.235	0.715	0.329	-0.255	-0.591
2010-09-06 05:00:00	0.135	1.099	1.48	1.425	1.18	0.715	0.329	-0.255	-0.591
2010-09-06 06:00:00	0.218	1.017	1.398	1.344	1.153	0.715	0.329	-0.255	-0.619
2010-09-06 07:00:00	4.818	1.235	1.371	1.289	1.126	0.715	0.301	-0.255	-0.591
2010-09-06 08:00:00	6.23	1.994	1.588	1.235	1.099	0.715	0.301	-0.255	-0.619
2010-09-06 09:00:00	8.369	2.664	1.859	1.262	1.071	0.715	0.301	-0.255	-0.591
2010-09-06 10:00:00	10.443	3.643	2.236	1.289	1.044	0.687	0.301	-0.255	-0.619
2010-09-06 11:00:00	10.516	4.298	2.664	1.344	1.017	0.687	0.273	-0.255	-0.591
2010-09-06 12:00:00	12.171	4.947	3.063	1.453	1.017	0.66	0.273	-0.255	-0.619
2010-09-06 13:00:00	11.078	5.411	3.485	1.534	1.017	0.66	0.273	-0.255	-0.591
2010-09-06 14:00:00	9.805	5.565	3.775	1.67	1.044	0.66	0.273	-0.255	-0.591
2010-09-06 15:00:00	9.188	5.437	3.932	1.778	1.044	0.632	0.273	-0.255	-0.619
2010-09-06 16:00:00	6.889	5.231	3.985	1.859	1.099	0.632	0.273	-0.255	-0.591
2010-09-06 17:00:00	4.584	4.74	3.906	1.913	1.126	0.632	0.273	-0.255	-0.591
2010-09-06 18:00:00	1.805	4.063	3.696	1.913	1.153	0.632	0.273	-0.255	-0.591
2010-09-06 19:00:00	1.044	3.248	3.354	1.913	1.18	0.632	0.273	-0.255	-0.591
2010-09-06 20:00:00	0.66	2.717	2.983	1.859	1.208	0.632	0.273	-0.255	-0.591
2010-09-06 21:00:00	0.439	2.316	2.664	1.805	1.208	0.632	0.273	-0.255	-0.591
2010-09-06 22:00:00	0.329	1.994	2.396	1.724	1.208	0.66	0.301	-0.255	-0.591
2010-09-06 23:00:00	0.273	1.778	2.155	1.643	1.208	0.66	0.301	-0.255	-0.591
2010-09-07	0.218	1.588	1.967	1.561	1.208	0.66	0.301	-0.255	-0.591
2010-09-07 01:00:00	0.135	1.425	1.805	1.48	1.18	0.687	0.301	-0.255	-0.591
2010-09-07 02:00:00	-0.115	1.262	1.67	1.398	1.153	0.687	0.301	-0.255	-0.591
2010-09-07 03:00:00	-0.479	1.126	1.534	1.344	1.126	0.687	0.301	-0.255	-0.591
2010-09-07 04:00:00	-0.535	0.989	1.425	1.262	1.126	0.687	0.301	-0.255	-0.591
2010-09-07 05:00:00	-0.227	0.88	1.289	1.208	1.071	0.687	0.301	-0.255	-0.591
2010-09-07 06:00:00	-0.031	0.825	1.208	1.153	1.044	0.687	0.301	-0.255	-0.591
2010-09-07 07:00:00	0.024	0.77	1.126	1.071	1.017	0.687	0.301	-0.255	-0.591
2010-09-07 08:00:00	0.467	0.825	1.099	1.017	0.989	0.66	0.273	-0.255	-0.591
2010-09-07 09:00:00	3.617	1.18	1.208	1.017	0.962	0.66	0.273	-0.255	-0.591
2010-09-07 10:00:00	6.636	1.913	1.453	1.017	0.934	0.66	0.273	-0.255	-0.591
2010-09-07 11:00:00	7.695	2.664	1.805	1.099	0.907	0.632	0.246	-0.255	-0.591
2010-09-07 12:00:00	6.077	3.063	2.155	1.18	0.907	0.632	0.273	-0.255	-0.591
2010-09-07 13:00:00	5.437	3.089	2.343	1.262	0.907	0.605	0.246	-0.255	-0.591
2010-09-07 14:00:00	4.74	2.956	2.423	1.317	0.907	0.605	0.246	-0.255	-0.591
2010-09-07 15:00:00	3.985	2.85	2.423	1.371	0.907	0.577	0.246	-0.255	-0.591
2010-09-07 16:00:00	3.512	2.69	2.37	1.398	0.934	0.577	0.246	-0.255	-0.591
2010-09-07 17:00:00	2.983	2.53	2.316	1.398	0.934	0.55	0.246	-0.255	-0.591
2010-09-07 18:00:00	2.77	2.37	2.236	1.371	0.962	0.55	0.246	-0.255	-0.591
2010-09-07 19:00:00	2.503	2.262	2.128	1.371	0.962	0.55	0.246	-0.255	-0.591
2010-09-07 20:00:00	2.101	2.101	2.047	1.344	0.962	0.55	0.246	-0.255	-0.591
2010-09-07 21:00:00	1.913	1.94	1.94	1.289	0.962	0.55	0.246	-0.255	-0.591
2010-09-07 22:00:00	1.615	1.805	1.859	1.262	0.962	0.55	0.246	-0.255	-0.591
2010-09-07 23:00:00	1.507	1.697	1.778	1.235	0.934	0.55	0.246	-0.255	-0.591
2010-09-08	1.344	1.588	1.67	1.208	0.934	0.55	0.246	-0.255	-0.591
2010-09-08 01:00:00	1.071	1.48	1.588	1.153	0.934	0.55	0.246	-0.255	-0.591
2010-09-08 02:00:00	0.825	1.371	1.507	1.126	0.907	0.55	0.246	-0.255	-0.591
2010-09-08 03:00:00	0.715	1.235	1.425	1.071	0.907	0.55	0.246	-0.255	-0.591
2010-09-08 04:00:00	0.66	1.153	1.344	1.044	0.88	0.55	0.246	-0.255	-0.591
2010-09-08 05:00:00	0.88	1.071	1.262	0.989	0.88	0.55	0.246	-0.255	-0.591
2010-09-08 06:00:00	1.859	1.099	1.208	0.962	0.852	0.522	0.246	-0.255	-0.591
2010-09-08 07:00:00	4.792	1.371	1.235	0.934	0.825	0.522	0.246	-0.255	-0.591
2010-09-08 08:00:00	6.585	2.128	1.425	0.907	0.825	0.522	0.218	-0.255	-0.591
2010-09-08 09:00:00	6.611	2.717	1.724	0.934	0.797	0.522	0.218	-0.255	-0.591
2010-09-08 10:00:00	8.095	3.116	1.994	0.962	0.77	0.495	0.218	-0.255	-0.591
2010-09-08 11:00:00	7.519	3.538	2.289	1.017	0.77	0.495	0.218	-0.255	-0.591
2010-09-08 12:00:00	8.916	3.854	2.53	1.099	0.77	0.495	0.218	-0.255	-0.591
2010-09-08 13:00:00	7.795	4.115	2.77	1.153	0.77	0.467	0.218	-0.255	-0.591
2010-09-08 14:00:00	7.795	4.141	2.93	1.262	0.797	0.467	0.218	-0.227	-0.591
2010-09-08 15:00:00	7.569	4.272	3.063	1.317	0.825	0.467	0.218	-0.255	-0.591
2010-09-08 16:00:00	6.051	4.194	3.168	1.398	0.825	0.467	0.218	-0.255	-0.591
2010-09-08 17:00:00	4.558	3.932	3.142	1.453	0.88	0.467	0.218	-0.255	-0.591
2010-09-08 18:00:00	3.617	3.512	3.009	1.48	0.88	0.467	0.218	-0.255	-0.591
2010-09-08 19:00:00	3.168	3.168	2.85	1.507	0.907	0.467	0.218	-0.255	-0.591
2010-09-08 20:00:00	2.396	2.877	2.69	1.48	0.934	0.467	0.218	-0.255	-0.591
2010-09-08 21:00:00	1.967	2.557	2.503	1.48	0.962	0.467	0.218	-0.227	-0.591
2010-09-08 22:00:00	2.423	2.343	2.343	1.453	0.962	0.467	0.218	-0.255	-0.591
2010-09-08 23:00:00	2.45	2.262	2.236	1.398	0.962	0.467	0.246	-0.255	-0.591
2010-09-09	1.724	2.128	2.128	1.371	0.962	0.467	0.246	-0.255	-0.591
2010-09-09 01:00:00	0.989	1.94	2.021	1.317	0.962	0.495	0.246	-0.227	-0.591
2010-09-09 02:00:00	0.495	1.643	1.886	1.289	0.962	0.495	0.246	-0.227	-0.563
2010-09-09 03:00:00	0.412	1.425	1.724	1.235	0.962	0.495	0.246	-0.255	-0.591
2010-09-09 04:00:00	0.273	1.262	1.588	1.18	0.962	0.495	0.246	-0.227	-0.591
2010-09-09 05:00:00	0.246	1.153	1.453	1.126	0.934	0.495	0.246	-0.227	-0.563
2010-09-09 06:00:00	0.273	1.044	1.344	1.071	0.907	0.495	0.246	-0.255	-0.591
2010-09-09 07:00:00	0.495	0.989	1.262	1.017	0.907	0.495	0.246	-0.255	-0.591
2010-09-09 08:00:00	4.324	1.153	1.262	0.989	0.88	0.495	0.246	-0.255	-0.591
2010-09-09 09:00:00	7.318	1.994	1.48	0.962	0.852	0.467	0.246	-0.255	-0.591
2010-09-09 10:00:00	9.583	3.063	1.913	1.017	0.852	0.467	0.246	-0.255	-0.591
2010-09-09 11:00:00	12.413	3.775	2.396	1.126	0.825	0.467	0.246	-0.227	-0.563
2010-09-09 12:00:00	10.051	4.324	2.85	1.289	0.825	0.467	0.218	-0.227	-0.591
2010-09-09 13:00:00	6.102	4.115	3.195	1.453	0.852	0.467	0.218	-0.255	-0.591
2010-09-09 14:00:00	6.281	3.801	3.221	1.615	0.907	0.439	0.218	-0.255	-0.591
2010-09-09 15:00:00	6.23	3.801	3.195	1.724	0.934	0.439	0.218	-0.255	-0.563
2010-09-09 16:00:00	5.437	3.67	3.168	1.805	0.989	0.439	0.218	-0.227	-0.563
2010-09-09 17:00:00	4.402	3.512	3.089	1.832	1.017	0.439	0.246	-0.255	-0.591
2010-09-09 18:00:00	2.903	3.248	2.983	1.832	1.044	0.439	0.246	-0.227	-0.591
2010-09-09 19:00:00	1.044	2.77	2.797	1.805	1.071	0.467	0.246	-0.227	-0.563
2010-09-09 20:00:00	0.77	2.262	2.53	1.778	1.099	0.467	0.246	-0.255	-0.563
2010-09-09 21:00:00	1.344	1.994	2.289	1.697	1.126	0.495	0.273	-0.227	-0.563
2010-09-09 22:00:00	1.235	1.859	2.128	1.643	1.126	0.495	0.273	-0.227	-0.563
2010-09-09 23:00:00	0.605	1.724	1.967	1.588	1.126	0.522	0.273	-0.227	-0.563
2010-09-10	1.153	1.561	1.832	1.507	1.126	0.55	0.273	-0.227	-0.563
2010-09-10 01:00:00	1.208	1.507	1.724	1.453	1.099	0.55	0.273	-0.227	-0.563
2010-09-10 02:00:00	0.852	1.453	1.643	1.371	1.071	0.577	0.273	-0.227	-0.563
2010-09-10 03:00:00	1.832	1.425	1.588	1.344	1.071	0.577	0.273	-0.227	-0.563
2010-09-10 04:00:00	2.128	1.534	1.561	1.289	1.044	0.577	0.273	-0.227	-0.591
2010-09-10 05:00:00	2.396	1.615	1.561	1.235	1.017	0.577	0.273	-0.227	-0.563
2010-09-10 06:00:00	3.327	1.697	1.588	1.208	1.017	0.577	0.273	-0.227	-0.563
2010-09-10 07:00:00	3.617	1.832	1.643	1.18	0.989	0.577	0.273	-0.255	-0.591
2010-09-10 08:00:00	4.168	1.994	1.697	1.153	0.962	0.577	0.273	-0.227	-0.563
2010-09-10 09:00:00	5.205	2.182	1.805	1.153	0.934	0.577	0.273	-0.227	-0.563
2010-09-10 10:00:00	5.565	2.45	1.94	1.18	0.934	0.577	0.246	-0.227	-0.563
2010-09-10 11:00:00	6.077	2.664	2.101	1.208	0.934	0.577	0.246	-0.227	-0.563
2010-09-10 12:00:00	5.462	2.797	2.236	1.235	0.907	0.55	0.246	-0.227	-0.563
2010-09-10 13:00:00	5.308	2.903	2.343	1.289	0.934	0.55	0.246	-0.255	-0.563
2010-09-10 14:00:00	4.584	3.009	2.396	1.317	0.934	0.55	0.246	-0.227	-0.563
2010-09-10 15:00:00	3.985	2.93	2.45	1.371	0.934	0.55	0.246	-0.227	-0.563
2010-09-10 16:00:00	3.591	2.797	2.423	1.398	0.934	0.55	0.246	-0.255	-0.563
2010-09-10 17:00:00	3.485	2.69	2.37	1.398	0.962	0.55	0.246	-0.227	-0.563
2010-09-10 18:00:00	3.116	2.584	2.316	1.398	0.962	0.55	0.246	-0.227	-0.563
2010-09-10 19:00:00	2.744	2.45	2.262	1.398	0.989	0.55	0.246	-0.227	-0.563
2010-09-10 20:00:00	2.53	2.289	2.182	1.371	0.989	0.55	0.246	-0.227	-0.563
2010-09-10 21:00:00	2.343	2.155	2.101	1.344	0.989	0.55	0.246	-0.227	-0.563
2010-09-10 22:00:00	2.262	2.074	2.021	1.344	0.989	0.55	0.246	-0.227	-0.563
2010-09-10 23:00:00	2.155	1.967	1.94	1.317	0.989	0.55	0.246	-0.227	-0.563
2010-09-11	2.182	1.913	1.886	1.289	0.989	0.577	0.273	-0.227	-0.563
2010-09-11 01:00:00	2.236	1.886	1.832	1.262	0.989	0.577	0.246	-0.227	-0.563
2010-09-11 02:00:00	2.236	1.886	1.805	1.208	0.962	0.577	0.246	-0.227	-0.563
2010-09-11 03:00:00	2.289	1.886	1.751	1.208	0.962	0.577	0.273	-0.227	-0.563
2010-09-11 04:00:00	2.396	1.913	1.751	1.18	0.962	0.577	0.273	-0.227	-0.563
2010-09-11 05:00:00	2.503	1.94	1.724	1.153	0.934	0.577	0.273	-0.227	-0.563
2010-09-11 06:00:00	2.823	1.994	1.751	1.126	0.934	0.577	0.273	-0.227	-0.563
2010-09-11 07:00:00	3.485	2.074	1.751	1.126	0.934	0.577	0.246	-0.227	-0.563
2010-09-11 08:00:00	3.67	2.262	1.805	1.099	0.907	0.577	0.246	-0.227	-0.563
2010-09-11 09:00:00	4.168	2.45	1.859	1.099	0.907	0.577	0.246	-0.227	-0.563
2010-09-11 10:00:00	4.037	2.61	1.967	1.126	0.907	0.55	0.246	-0.227	-0.563
2010-09-11 11:00:00	3.958	2.584	2.021	1.126	0.907	0.55	0.246	-0.227	-0.563
2010-09-11 12:00:00	4.376	2.637	2.074	1.126	0.88	0.55	0.246	-0.227	-0.563
2010-09-11 13:00:00	4.688	2.744	2.128	1.153	0.88	0.55	0.246	-0.227	-0.563
2010-09-11 14:00:00	4.999	2.85	2.182	1.153	0.88	0.55	0.246	-0.227	-0.563
2010-09-11 15:00:00	4.844	2.93	2.262	1.18	0.88	0.522	0.246	-0.227	-0.563
2010-09-11 16:00:00	4.428	2.93	2.343	1.208	0.907	0.522	0.246	-0.227	-0.563
2010-09-11 17:00:00	3.827	2.85	2.37	1.235	0.907	0.522	0.246	-0.227	-0.563
2010-09-11 18:00:00	3.485	2.744	2.37	1.262	0.907	0.522	0.246	-0.227	-0.563
2010-09-11 19:00:00	3.248	2.61	2.316	1.262	0.907	0.522	0.246	-0.227	-0.563
2010-09-11 20:00:00	3.063	2.503	2.262	1.262	0.934	0.522	0.246	-0.227	-0.563
2010-09-11 21:00:00	2.93	2.423	2.209	1.262	0.934	0.522	0.246	-0.227	-0.563
2010-09-11 22:00:00	2.77	2.316	2.128	1.235	0.934	0.522	0.246	-0.227	-0.563
2010-09-11 23:00:00	2.69	2.236	2.101	1.235	0.934	0.522	0.246	-0.227	-0.563
2010-09-12	2.61	2.182	2.047	1.235	0.934	0.522	0.246	-0.227	-0.563
2010-09-12 01:00:00	2.557	2.128	1.994	1.208	0.934	0.522	0.246	-0.227	-0.563
2010-09-12 02:00:00	2.557	2.074	1.94	1.18	0.934	0.522	0.246	-0.227	-0.563
2010-09-12 03:00:00	2.584	2.047	1.913	1.18	0.934	0.522	0.246	-0.227	-0.563
2010-09-12 04:00:00	2.61	2.021	1.886	1.153	0.934	0.55	0.246	-0.227	-0.563
2010-09-12 05:00:00	2.744	2.021	1.859	1.153	0.907	0.522	0.246	-0.227	-0.563
2010-09-12 06:00:00	3.089	2.047	1.859	1.126	0.907	0.522	0.246	-0.227	-0.563
2010-09-12 07:00:00	3.38	2.074	1.859	1.126	0.907	0.522	0.246	-0.227	-0.563
2010-09-12 08:00:00	3.722	2.182	1.886	1.126	0.907	0.522	0.246	-0.227	-0.563
2010-09-12 09:00:00	5.102	2.316	1.94	1.099	0.88	0.522	0.246	-0.227	-0.563
2010-09-12 10:00:00	5.308	2.557	2.021	1.126	0.88	0.522	0.246	-0.227	-0.563
2010-09-12 11:00:00	5.128	2.744	2.128	1.126	0.88	0.522	0.246	-0.227	-0.563
2010-09-12 12:00:00	5.179	2.85	2.236	1.153	0.88	0.522	0.246	-0.227	-0.563
2010-09-12 13:00:00	4.869	2.93	2.316	1.208	0.88	0.495	0.246	-0.227	-0.563
2010-09-12 14:00:00	4.636	2.956	2.37	1.208	0.907	0.495	0.246	-0.227	-0.563
2010-09-12 15:00:00	4.428	2.903	2.396	1.235	0.907	0.495	0.246	-0.227	-0.563
2010-09-12 16:00:00	3.932	2.85	2.396	1.262	0.907	0.495	0.246	-0.227	-0.563
2010-09-12 17:00:00	3.538	2.744	2.396	1.289	0.934	0.495	0.246	-0.227	-0.563
2010-09-12 18:00:00	3.089	2.61	2.343	1.289	0.934	0.495	0.246	-0.227	-0.563
2010-09-12 19:00:00	2.77	2.477	2.289	1.289	0.934	0.495	0.246	-0.227	-0.563
2010-09-12 20:00:00	2.637	2.343	2.209	1.289	0.934	0.495	0.246	-0.227	-0.563
2010-09-12 21:00:00	2.61	2.236	2.128	1.262	0.934	0.495	0.246	-0.227	-0.563
2010-09-12 22:00:00	2.477	2.155	2.047	1.262	0.934	0.522	0.246	-0.227	-0.563
2010-09-12 23:00:00	2.423	2.101	1.994	1.235	0.934	0.522	0.246	-0.227	-0.563
2010-09-13	2.316	2.047	1.94	1.208	0.934	0.522	0.246	-0.227	-0.563
2010-09-13 01:00:00	2.209	1.967	1.886	1.18	0.934	0.522	0.246	-0.227	-0.563
2010-09-13 02:00:00	1.832	1.913	1.832	1.18	0.934	0.522	0.246	-0.227	-0.563
2010-09-13 03:00:00	1.724	1.805	1.778	1.153	0.934	0.522	0.246	-0.227	-0.563
2010-09-13 04:00:00	1.67	1.697	1.724	1.153	0.934	0.522	0.246	-0.227	-0.563
2010-09-13 05:00:00	1.859	1.643	1.67	1.126	0.907	0.522	0.246	-0.227	-0.563
2010-09-13 06:00:00	2.316	1.615	1.615	1.099	0.907	0.522	0.246	-0.227	-0.563
2010-09-13 07:00:00	2.797	1.67	1.588	1.071	0.88	0.522	0.246	-0.227	-0.563
2010-09-13 08:00:00	2.903	1.751	1.615	1.044	0.88	0.522	0.246	-0.227	-0.563
2010-09-13 09:00:00	3.801	1.859	1.643	1.044	0.88	0.495	0.246	-0.227	-0.563
2010-09-13 10:00:00	4.22	2.047	1.697	1.044	0.852	0.495	0.246	-0.227	-0.563
2010-09-13 11:00:00	4.141	2.262	1.805	1.044	0.852	0.495	0.246	-0.227	-0.563
2010-09-13 12:00:00	4.168	2.37	1.886	1.044	0.852	0.495	0.246	-0.227	-0.563
2010-09-13 13:00:00	4.141	2.45	1.994	1.071	0.852	0.495	0.246	-0.227	-0.563
2010-09-13 14:00:00	4.037	2.503	2.047	1.099	0.852	0.467	0.218	-0.227	-0.563
2010-09-13 15:00:00	3.538	2.477	2.074	1.126	0.825	0.467	0.246	-0.227	-0.563
2010-09-13 16:00:00	2.983	2.343	2.074	1.126	0.825	0.467	0.246	-0.227	-0.563
2010-09-13 17:00:00	2.477	2.209	2.021	1.153	0.825	0.467	0.218	-0.227	-0.563
2010-09-13 18:00:00	2.209	2.047	1.967	1.153	0.852	0.467	0.218	-0.227	-0.563
2010-09-13 19:00:00	2.021	1.94	1.886	1.126	0.852	0.467	0.218	-0.227	-0.563
2010-09-13 20:00:00	1.859	1.805	1.805	1.126	0.852	0.467	0.218	-0.227	-0.563
2010-09-13 21:00:00	1.778	1.724	1.724	1.099	0.852	0.467	0.246	-0.227	-0.563
2010-09-13 22:00:00	1.697	1.643	1.67	1.071	0.852	0.467	0.218	-0.227	-0.535
2010-09-13 23:00:00	1.588	1.561	1.588	1.044	0.852	0.467	0.246	-0.227	-0.535
2010-09-14	1.561	1.48	1.534	1.044	0.852	0.467	0.246	-0.227	-0.535
2010-09-14 01:00:00	1.561	1.425	1.48	1.017	0.825	0.467	0.218	-0.227	-0.563
2010-09-14 02:00:00	1.588	1.425	1.453	0.962	0.825	0.467	0.246	-0.227	-0.563
2010-09-14 03:00:00	1.697	1.425	1.398	0.962	0.825	0.467	0.246	-0.227	-0.535
2010-09-14 04:00:00	1.832	1.425	1.371	0.934	0.797	0.467	0.218	-0.227	-0.535
2010-09-14 05:00:00	1.967	1.48	1.371	0.907	0.797	0.467	0.246	-0.227	-0.535
2010-09-14 06:00:00	2.155	1.507	1.371	0.88	0.77	0.467	0.218	-0.227	-0.535
2010-09-14 07:00:00	2.45	1.561	1.398	0.88	0.77	0.467	0.218	-0.227	-0.535
2010-09-14 08:00:00	2.85	1.697	1.425	0.88	0.742	0.467	0.218	-0.227	-0.563
2010-09-14 09:00:00	3.433	1.832	1.48	0.88	0.742	0.439	0.218	-0.227	-0.535
2010-09-14 10:00:00	3.617	1.994	1.561	0.88	0.742	0.439	0.218	-0.227	-0.563
2010-09-14 11:00:00	3.827	2.128	1.643	0.907	0.742	0.439	0.218	-0.227	-0.535
2010-09-14 12:00:00	4.037	2.343	1.724	0.907	0.715	0.439	0.218	-0.227	-0.535
2010-09-14 13:00:00	3.985	2.557	1.832	0.934	0.742	0.439	0.218	-0.227	-0.563
2010-09-14 14:00:00	3.801	2.664	1.913	0.962	0.742	0.439	0.218	-0.227	-0.535
2010-09-14 15:00:00	3.617	2.69	1.994	0.989	0.742	0.412	0.19	-0.199	-0.563
2010-09-14 16:00:00	3.327	2.69	2.021	1.017	0.742	0.412	0.218	-0.227	-0.535
2010-09-14 17:00:00	2.983	2.53	2.021	1.044	0.742	0.412	0.218	-0.227	-0.563
2010-09-14 18:00:00	2.797	2.423	2.021	1.044	0.77	0.412	0.218	-0.227	-0.535
2010-09-14 19:00:00	2.717	2.343	1.967	1.071	0.77	0.412	0.19	-0.227	-0.535
2010-09-14 20:00:00	2.61	2.289	1.967	1.099	0.797	0.412	0.218	-0.227	-0.535
2010-09-14 21:00:00	2.557	2.236	1.94	1.099	0.797	0.412	0.218	-0.227	-0.563
2010-09-14 22:00:00	2.182	2.074	1.913	1.099	0.825	0.412	0.218	-0.227	-0.535
2010-09-14 23:00:00	1.886	1.94	1.859	1.099	0.825	0.412	0.218	-0.227	-0.535
2010-09-15	1.371	1.724	1.778	1.099	0.825	0.412	0.218	-0.227	-0.535
2010-09-15 01:00:00	0.934	1.48	1.697	1.099	0.825	0.439	0.218	-0.199	-0.535
2010-09-15 02:00:00	1.262	1.289	1.561	1.071	0.825	0.439	0.218	-0.227	-0.535
2010-09-15 03:00:00	1.289	1.317	1.48	1.044	0.852	0.439	0.246	-0.227	-0.535
2010-09-15 04:00:00	1.453	1.588	1.425	1.017	0.825	0.439	0.246	-0.227	-0.535
2010-09-15 05:00:00	1.67	1.615	1.371	0.989	0.825	0.439	0.218	-0.227	-0.535
2010-09-15 06:00:00	1.994	1.67	1.371	0.962	0.825	0.439	0.218	-0.227	-0.535
2010-09-15 07:00:00	2.477	1.751	1.371	0.962	0.797	0.439	0.218	-0.227	-0.535
2010-09-15 08:00:00	2.956	1.913	1.425	0.934	0.797	0.439	0.246	-0.227	-0.535
2010-09-15 09:00:00	3.512	2.101	1.48	0.934	0.797	0.439	0.218	-0.227	-0.535
2010-09-15 10:00:00	3.67	2.316	1.588	0.934	0.77	0.439	0.218	-0.227	-0.535
2010-09-15 11:00:00	4.037	2.477	1.697	0.962	0.77	0.412	0.218	-0.227	-0.535
2010-09-15 12:00:00	4.246	2.664	1.778	0.989	0.77	0.412	0.218	-0.227	-0.535
2010-09-15 13:00:00	4.089	2.823	1.886	1.017	0.77	0.412	0.218	-0.227	-0.535
2010-09-15 14:00:00	3.932	2.877	1.967	1.044	0.77	0.412	0.218	-0.199	-0.535
2010-09-15 15:00:00	3.564	2.877	2.021	1.071	0.797	0.412	0.218	-0.227	-0.535
2010-09-15 16:00:00	3.248	2.797	2.047	1.099	0.797	0.412	0.218	-0.199	-0.535
2010-09-15 17:00:00	2.823	2.717	2.047	1.126	0.825	0.384	0.218	-0.227	-0.535
2010-09-15 18:00:00	2.209	2.584	2.021	1.153	0.825	0.384	0.218	-0.227	-0.535
2010-09-15 19:00:00	1.262	2.37	1.94	1.153	0.852	0.412	0.218	-0.227	-0.535
2010-09-15 20:00:00	1.099	2.074	1.832	1.153	0.852	0.412	0.218	-0.227	-0.535
2010-09-15 21:00:00	0.687	1.886	1.697	1.153	0.852	0.412	0.218	-0.227	-0.535
2010-09-15 22:00:00	0.825	1.724	1.561	1.126	0.852	0.412	0.218	-0.227	-0.535
2010-09-15 23:00:00	0.88	1.643	1.48	1.071	0.88	0.412	0.218	-0.227	-0.535
2010-09-16	0.825	1.588	1.398	1.071	0.88	0.412	0.218	-0.227	-0.535
2010-09-16 01:00:00	0.742	1.507	1.317	1.017	0.88	0.412	0.218	-0.199	-0.535
2010-09-16 02:00:00	0.632	1.453	1.262	0.989	0.852	0.412	0.246	-0.227	-0.535
2010-09-16 03:00:00	0.467	1.371	1.208	0.962	0.852	0.412	0.246	-0.227	-0.535
2010-09-16 04:00:00	-0.199	1.262	1.126	0.907	0.825	0.412	0.246	-0.227	-0.535
2010-09-16 05:00:00	0.079	1.099	1.044	0.88	0.825	0.412	0.246	-0.227	-0.535
2010-09-16 06:00:00	0.88	1.071	0.989	0.825	0.797	0.384	0.218	-0.227	-0.535
2010-09-16 07:00:00	1.588	1.208	0.962	0.797	0.77	0.412	0.218	-0.227	-0.535
2010-09-16 08:00:00	2.074	1.398	0.989	0.77	0.742	0.384	0.218	-0.227	-0.535
2010-09-16 09:00:00	3.248	1.588	1.071	0.742	0.742	0.384	0.218	-0.227	-0.535
2010-09-16 10:00:00	5.282	2.021	1.18	0.742	0.715	0.384	0.218	-0.227	-0.535
2010-09-16 11:00:00	5.745	2.503	1.398	0.77	0.687	0.384	0.218	-0.227	-0.535
2010-09-16 12:00:00	5.488	2.877	1.643	0.797	0.687	0.356	0.218	-0.227	-0.535
2010-09-16 13:00:00	5.128	3.036	1.832	0.852	0.687	0.356	0.218	-0.227	-0.535
2010-09-16 14:00:00	4.973	3.089	1.967	0.907	0.687	0.356	0.19	-0.227	-0.535
2010-09-16 15:00:00	4.506	3.089	2.047	0.934	0.687	0.356	0.19	-0.199	-0.535
2010-09-16 16:00:00	3.485	2.983	2.074	0.989	0.715	0.329	0.19	-0.227	-0.535
2010-09-16 17:00:00	1.994	2.744	2.047	1.017	0.715	0.329	0.19	-0.199	-0.535
2010-09-16 18:00:00	1.289	2.37	1.913	1.017	0.742	0.329	0.19	-0.199	-0.535
2010-09-16 19:00:00	0.051	2.047	1.778	1.017	0.742	0.329	0.19	-0.227	-0.535
2010-09-16 20:00:00	0.412	1.751	1.588	0.989	0.742	0.329	0.218	-0.227	-0.535
2010-09-16 21:00:00	0.301	1.561	1.425	0.962	0.77	0.329	0.19	-0.227	-0.535
2010-09-16 22:00:00	0.246	1.425	1.289	0.934	0.77	0.329	0.218	-0.227	-0.535
2010-09-16 23:00:00	0.19	1.317	1.18	0.88	0.742	0.329	0.218	-0.227	-0.535
2010-09-17	0.163	1.208	1.099	0.852	0.742	0.329	0.218	-0.199	-0.535
2010-09-17 01:00:00	0.135	1.126	1.017	0.797	0.742	0.329	0.218	-0.199	-0.535
2010-09-17 02:00:00	0.079	1.071	0.962	0.77	0.715	0.329	0.218	-0.227	-0.535
2010-09-17 03:00:00	0.024	1.017	0.88	0.742	0.715	0.329	0.218	-0.227	-0.535
2010-09-17 04:00:00	-0.031	0.715	0.852	0.687	0.687	0.329	0.19	-0.199	-0.535
2010-09-17 05:00:00	-0.031	0.66	0.797	0.66	0.66	0.329	0.218	-0.227	-0.535
2010-09-17 06:00:00	0.024	0.632	0.742	0.632	0.66	0.329	0.19	-0.227	-0.535
2010-09-17 07:00:00	0.024	0.605	0.687	0.605	0.632	0.301	0.19	-0.199	-0.535
2010-09-17 08:00:00	0.051	0.577	0.66	0.577	0.632	0.301	0.19	-0.199	-0.535
2010-09-17 09:00:00	0.051	0.55	0.632	0.55	0.605	0.301	0.19	-0.199	-0.535
2010-09-17 10:00:00	0.632	0.55	0.605	0.522	0.577	0.301	0.19	-0.227	-0.535
2010-09-17 11:00:00	5.565	0.742	0.66	0.495	0.55	0.273	0.19	-0.227	-0.535
2010-09-17 12:00:00	6.153	1.615	0.934	0.495	0.55	0.273	0.163	-0.227	-0.535
2010-09-17 13:00:00	6.408	2.182	1.262	0.55	0.522	0.273	0.163	-0.227	-0.535
2010-09-17 14:00:00	5.693	2.503	1.561	0.605	0.522	0.273	0.163	-0.199	-0.535
2010-09-17 15:00:00	5.076	2.69	1.751	0.687	0.55	0.246	0.163	-0.227	-0.535
2010-09-17 16:00:00	4.141	2.69	1.859	0.77	0.55	0.246	0.163	-0.227	-0.535
2010-09-17 17:00:00	2.584	2.477	1.886	0.825	0.55	0.246	0.163	-0.199	-0.535
2010-09-17 18:00:00	0.797	2.074	1.805	0.852	0.577	0.246	0.163	-0.227	-0.535
2010-09-17 19:00:00	0.715	1.67	1.643	0.88	0.605	0.246	0.163	-0.199	-0.535
2010-09-17 20:00:00	0.715	1.48	1.48	0.852	0.605	0.246	0.163	-0.199	-0.507
2010-09-17 21:00:00	0.329	1.262	1.344	0.825	0.632	0.246	0.163	-0.227	-0.535
2010-09-17 22:00:00	0.329	1.099	1.208	0.797	0.632	0.273	0.163	-0.199	-0.535
2010-09-17 23:00:00	0.218	0.989	1.099	0.77	0.632	0.273	0.163	-0.199	-0.535
2010-09-18	0.135	0.852	1.017	0.715	0.632	0.273	0.163	-0.199	-0.535
2010-09-18 01:00:00	-0.004	0.742	0.934	0.687	0.632	0.301	0.163	-0.199	-0.535
2010-09-18 02:00:00	-0.143	0.66	0.852	0.66	0.605	0.301	0.163	-0.199	-0.535
2010-09-18 03:00:00	-0.143	0.605	0.797	0.632	0.605	0.301	0.19	-0.199	-0.535
2010-09-18 04:00:00	-0.255	0.522	0.742	0.577	0.605	0.301	0.163	-0.199	-0.535
2010-09-18 05:00:00	-0.367	0.495	0.687	0.55	0.605	0.301	0.163	-0.199	-0.535
2010-09-18 06:00:00	-0.647	0.439	0.632	0.522	0.577	0.301	0.163	-0.199	-0.535
2010-09-18 07:00:00	-0.283	0.412	0.577	0.495	0.55	0.301	0.163	-0.227	-0.535
2010-09-18 08:00:00	-0.059	0.329	0.55	0.467	0.522	0.273	0.163	-0.199	-0.535
2010-09-18 09:00:00	-0.004	0.329	0.522	0.439	0.522	0.273	0.163	-0.227	-0.535
2010-09-18 10:00:00	0.135	0.356	0.522	0.412	0.495	0.273	0.163	-0.199	-0.535
2010-09-18 11:00:00	3.88	0.577	0.66	0.412	0.495	0.273	0.163	-0.227	-0.535
2010-09-18 12:00:00	5.102	1.208	0.907	0.467	0.467	0.273	0.163	-0.199	-0.535
2010-09-18 13:00:00	2.69	1.453	1.18	0.55	0.467	0.246	0.163	-0.199	-0.535
2010-09-18 14:00:00	2.343	1.344	1.262	0.66	0.495	0.246	0.135	-0.227	-0.535
2010-09-18 15:00:00	1.859	1.289	1.262	0.742	0.495	0.246	0.135	-0.199	-0.535
2010-09-18 16:00:00	1.126	1.18	1.235	0.77	0.522	0.246	0.135	-0.227	-0.535
2010-09-18 17:00:00	0.384	1.044	1.18	0.797	0.55	0.246	0.163	-0.199	-0.535
2010-09-18 18:00:00	0.163	0.852	1.071	0.797	0.55	0.246	0.135	-0.199	-0.535
2010-09-18 19:00:00	-0.087	0.715	0.989	0.77	0.577	0.246	0.135	-0.199	-0.535
2010-09-18 20:00:00	-0.675	0.605	0.88	0.742	0.577	0.246	0.163	-0.199	-0.507
2010-09-18 21:00:00	-1.584	0.495	0.77	0.715	0.577	0.246	0.163	-0.199	-0.535
2010-09-18 22:00:00	-2.391	0.384	0.687	0.66	0.577	0.246	0.163	-0.199	-0.507
2010-09-18 23:00:00	-3.005	0.329	0.605	0.605	0.577	0.273	0.163	-0.199	-0.535
2010-09-19	-2.304	0.273	0.55	0.577	0.577	0.273	0.163	-0.227	-0.535
2010-09-19 01:00:00	-2.015	0.218	0.495	0.522	0.55	0.273	0.163	-0.199	-0.535
2010-09-19 02:00:00	-1.928	0.19	0.439	0.495	0.55	0.273	0.163	-0.199	-0.535
2010-09-19 03:00:00	-1.813	0.163	0.412	0.439	0.522	0.301	0.163	-0.199	-0.535
2010-09-19 04:00:00	-2.275	0.135	0.384	0.412	0.522	0.273	0.163	-0.199	-0.507
2010-09-19 05:00:00	-2.246	0.135	0.356	0.384	0.495	0.273	0.163	-0.199	-0.507
2010-09-19 06:00:00	-1.986	0.107	0.329	0.356	0.467	0.273	0.163	-0.199	-0.507
2010-09-19 07:00:00	-1.014	0.079	0.301	0.301	0.439	0.273	0.135	-0.199	-0.535
2010-09-19 08:00:00	-0.255	0.079	0.273	0.301	0.439	0.273	0.135	-0.199	-0.535
2010-09-19 09:00:00	-0.059	0.079	0.273	0.273	0.412	0.273	0.135	-0.227	-0.535
2010-09-19 10:00:00	0.163	0.051	0.273	0.246	0.384	0.246	0.135	-0.227	-0.535
2010-09-19 11:00:00	2.289	0.051	0.246	0.218	0.384	0.246	0.135	-0.199	-0.535
2010-09-19 12:00:00	2.316	0.051	0.246	0.19	0.356	0.246	0.135	-0.199	-0.535
2010-09-19 13:00:00	1.615	0.051	0.246	0.19	0.356	0.246	0.107	-0.199	-0.535
2010-09-19 14:00:00	2.316	0.051	0.273	0.19	0.329	0.218	0.107	-0.199	-0.535
2010-09-19 15:00:00	1.18	0.079	0.301	0.218	0.329	0.218	0.107	-0.199	-0.535
2010-09-19 16:00:00	0.467	0.079	0.301	0.246	0.329	0.218	0.107	-0.199	-0.535
2010-09-19 17:00:00	0.024	0.079	0.301	0.246	0.329	0.218	0.107	-0.199	-0.507
2010-09-19 18:00:00	0.024	0.079	0.301	0.273	0.329	0.19	0.107	-0.199	-0.507
2010-09-19 19:00:00	-0.059	0.079	0.273	0.273	0.329	0.19	0.107	-0.199	-0.507
2010-09-19 20:00:00	-0.311	0.079	0.273	0.246	0.329	0.19	0.107	-0.199	-0.507
2010-09-19 21:00:00	-0.563	0.079	0.273	0.246	0.329	0.19	0.107	-0.199	-0.507
2010-09-19 22:00:00	-1.099	0.051	0.246	0.218	0.301	0.19	0.107	-0.199	-0.507
2010-09-19 23:00:00	-1.469	0.051	0.246	0.218	0.301	0.19	0.107	-0.199	-0.507
2010-09-20	-2.566	0.051	0.218	0.19	0.301	0.19	0.107	-0.199	-0.535
2010-09-20 01:00:00	-3.064	0.051	0.218	0.163	0.301	0.218	0.107	-0.199	-0.507
2010-09-20 02:00:00	-4.046	0.024	0.218	0.163	0.301	0.218	0.079	-0.199	-0.507
2010-09-20 03:00:00	-3.776	0.024	0.19	0.135	0.273	0.218	0.107	-0.199	-0.507
2010-09-20 04:00:00	-3.508	-0.004	0.163	0.107	0.273	0.218	0.079	-0.199	-0.507
2010-09-20 05:00:00	-3.716	-0.004	0.163	0.107	0.246	0.19	0.079	-0.199	-0.507
2010-09-20 06:00:00	-2.976	-0.004	0.163	0.107	0.246	0.19	0.079	-0.199	-0.507
2010-09-20 07:00:00	-1.986	-0.004	0.135	0.079	0.246	0.19	0.079	-0.199	-0.507
2010-09-20 08:00:00	-0.732	-0.031	0.135	0.051	0.218	0.19	0.079	-0.199	-0.507
2010-09-20 09:00:00	-0.171	-0.031	0.135	0.051	0.218	0.19	0.079	-0.199	-0.507
2010-09-20 10:00:00	-0.031	-0.031	0.135	0.024	0.218	0.163	0.079	-0.199	-0.535
2010-09-20 11:00:00	0.687	-0.031	0.107	0.024	0.19	0.163	0.079	-0.199	-0.507
2010-09-20 12:00:00	1.453	-0.031	0.107	-0.004	0.19	0.163	0.079	-0.199	-0.507
2010-09-20 13:00:00	0.852	-0.031	0.107	-0.004	0.19	0.163	0.079	-0.199	-0.507
2010-09-20 14:00:00	0.495	-0.031	0.107	-0.004	0.163	0.163	0.079	-0.199	-0.535
2010-09-20 15:00:00	0.107	-0.031	0.107	-0.004	0.163	0.135	0.051	-0.199	-0.507
2010-09-20 16:00:00	-0.031	-0.031	0.107	-0.031	0.163	0.135	0.079	-0.199	-0.507
2010-09-20 17:00:00	-0.004	-0.031	0.107	-0.031	0.163	0.135	0.051	-0.199	-0.507
2010-09-20 18:00:00	0.024	-0.031	0.107	-0.031	0.163	0.135	0.051	-0.199	-0.507
2010-09-20 19:00:00	0.024	-0.031	0.107	-0.031	0.135	0.135	0.051	-0.199	-0.507
2010-09-20 20:00:00	0.024	-0.031	0.079	-0.031	0.163	0.135	0.051	-0.199	-0.507
2010-09-20 21:00:00	0.024	-0.004	0.079	-0.059	0.135	0.107	0.051	-0.199	-0.507
2010-09-20 22:00:00	0.024	-0.004	0.079	-0.059	0.135	0.107	0.051	-0.199	-0.507
2010-09-20 23:00:00	0.024	-0.004	0.079	-0.059	0.135	0.107	0.051	-0.199	-0.507
2010-09-21	0.024	-0.004	0.079	-0.059	0.135	0.107	0.051	-0.199	-0.507
2010-09-21 01:00:00	0.024	-0.004	0.079	-0.059	0.135	0.107	0.051	-0.199	-0.507
2010-09-21 02:00:00	0.024	-0.004	0.079	-0.059	0.135	0.107	0.051	-0.199	-0.507
2010-09-21 03:00:00	0.024	-0.004	0.079	-0.087	0.107	0.107	0.051	-0.199	-0.507
2010-09-21 04:00:00	0.024	-0.004	0.079	-0.087	0.107	0.107	0.051	-0.199	-0.507
2010-09-21 05:00:00	0.024	-0.004	0.079	-0.087	0.107	0.107	0.051	-0.199	-0.507
2010-09-21 06:00:00	0.051	-0.004	0.079	-0.087	0.107	0.107	0.051	-0.199	-0.507
2010-09-21 07:00:00	0.107	-0.004	0.079	-0.087	0.107	0.107	0.051	-0.199	-0.507
2010-09-21 08:00:00	0.356	-0.004	0.079	-0.087	0.107	0.079	0.051	-0.199	-0.507
2010-09-21 09:00:00	0.632	-0.004	0.051	-0.087	0.079	0.079	0.051	-0.199	-0.507
2010-09-21 10:00:00	0.77	-0.004	0.051	-0.087	0.079	0.107	0.051	-0.199	-0.507
2010-09-21 11:00:00	0.907	-0.004	0.051	-0.087	0.079	0.079	0.051	-0.199	-0.507
2010-09-21 12:00:00	0.852	-0.004	0.079	-0.115	0.079	0.079	0.051	-0.199	-0.507
2010-09-21 13:00:00	0.77	-0.004	0.051	-0.087	0.107	0.079	0.051	-0.199	-0.507
2010-09-21 14:00:00	0.797	-0.004	0.051	-0.087	0.079	0.079	0.051	-0.199	-0.507
2010-09-21 15:00:00	0.605	-0.031	0.051	-0.087	0.079	0.079	0.051	-0.199	-0.507
2010-09-21 16:00:00	0.439	-0.004	0.051	-0.087	0.079	0.079	0.051	-0.199	-0.507
2010-09-21 17:00:00	0.329	-0.004	0.051	-0.087	0.079	0.079	0.051	-0.199	-0.507
2010-09-21 18:00:00	0.356	-0.004	0.051	-0.059	0.079	0.079	0.051	-0.199	-0.507
2010-09-21 19:00:00	0.384	-0.004	0.051	-0.059	0.079	0.079	0.024	-0.199	-0.507
2010-09-21 20:00:00	0.384	-0.004	0.051	-0.059	0.107	0.079	0.051	-0.199	-0.507
2010-09-21 21:00:00	0.329	-0.004	0.051	-0.059	0.107	0.079	0.051	-0.199	-0.507
2010-09-21 22:00:00	0.329	-0.004	0.051	-0.059	0.107	0.079	0.051	-0.199	-0.507
2010-09-21 23:00:00	0.356	-0.004	0.079	-0.059	0.107	0.079	0.051	-0.199	-0.507
2010-09-22	0.273	-0.004	0.079	-0.059	0.107	0.079	0.051	-0.199	-0.507
2010-09-22 01:00:00	0.218	0.024	0.051	-0.059	0.107	0.079	0.051	-0.199	-0.507
2010-09-22 02:00:00	0.246	-0.004	0.079	-0.059	0.107	0.079	0.051	-0.199	-0.507
2010-09-22 03:00:00	0.218	-0.004	0.079	-0.059	0.107	0.079	0.051	-0.199	-0.507
2010-09-22 04:00:00	0.218	-0.004	0.079	-0.059	0.107	0.079	0.051	-0.199	-0.507
2010-09-22 05:00:00	0.246	-0.004	0.079	-0.059	0.107	0.079	0.051	-0.199	-0.507
2010-09-22 06:00:00	0.356	0.024	0.079	-0.059	0.107	0.079	0.024	-0.199	-0.507
2010-09-22 07:00:00	0.495	0.024	0.079	-0.059	0.107	0.079	0.051	-0.199	-0.507
2010-09-22 08:00:00	0.715	0.024	0.079	-0.059	0.107	0.079	0.051	-0.199	-0.507
2010-09-22 09:00:00	0.632	-0.004	0.079	-0.059	0.079	0.079	0.051	-0.199	-0.507
2010-09-22 10:00:00	0.66	0.024	0.079	-0.059	0.107	0.079	0.051	-0.199	-0.507
2010-09-22 11:00:00	0.687	-0.004	0.079	-0.059	0.107	0.079	0.051	-0.199	-0.507
2010-09-22 12:00:00	0.742	0.024	0.079	-0.031	0.107	0.079	0.051	-0.199	-0.507
2010-09-22 13:00:00	0.77	0.024	0.079	-0.031	0.107	0.079	0.051	-0.199	-0.507
2010-09-22 14:00:00	0.88	0.024	0.079	-0.031	0.107	0.079	0.051	-0.199	-0.507
2010-09-22 15:00:00	0.715	-0.004	0.107	-0.031	0.107	0.079	0.051	-0.199	-0.507
2010-09-22 16:00:00	0.329	-0.004	0.107	-0.004	0.107	0.079	0.024	-0.199	-0.507
2010-09-22 17:00:00	0.246	0.024	0.107	-0.004	0.107	0.079	0.051	-0.199	-0.507
2010-09-22 18:00:00	0.135	0.024	0.107	-0.004	0.107	0.107	0.024	-0.199	-0.507
2010-09-22 19:00:00	0.079	0.024	0.107	-0.004	0.107	0.107	0.051	-0.199	-0.507
2010-09-22 20:00:00	0.024	0.024	0.107	-0.004	0.107	0.107	0.051	-0.199	-0.507
2010-09-22 21:00:00	0.024	0.024	0.107	-0.004	0.135	0.107	0.051	-0.199	-0.507
2010-09-22 22:00:00	0.024	0.024	0.107	-0.004	0.135	0.107	0.051	-0.199	-0.507
2010-09-22 23:00:00	0.024	0.024	0.079	-0.004	0.135	0.107	0.051	-0.199	-0.507
2010-09-23	0.024	0.024	0.107	-0.004	0.135	0.107	0.051	-0.199	-0.507
2010-09-23 01:00:00	0.024	0.024	0.107	-0.004	0.135	0.107	0.051	-0.199	-0.507
2010-09-23 02:00:00	0.024	0.024	0.079	-0.031	0.135	0.107	0.051	-0.199	-0.507
2010-09-23 03:00:00	0.024	0.024	0.079	-0.031	0.135	0.107	0.051	-0.199	-0.507
2010-09-23 04:00:00	0.024	0.024	0.079	-0.031	0.135	0.107	0.051	-0.199	-0.507
2010-09-23 05:00:00	0.024	0.024	0.079	-0.031	0.107	0.107	0.051	-0.199	-0.507
2010-09-23 06:00:00	0.024	0.024	0.079	-0.059	0.107	0.107	0.051	-0.199	-0.507
2010-09-23 07:00:00	0.051	0.024	0.079	-0.059	0.107	0.107	0.051	-0.199	-0.507
2010-09-23 08:00:00	0.107	0.024	0.079	-0.059	0.107	0.107	0.051	-0.199	-0.507
2010-09-23 09:00:00	0.163	0.024	0.079	-0.059	0.107	0.107	0.051	-0.199	-0.507
2010-09-23 10:00:00	0.356	-0.004	0.079	-0.059	0.107	0.107	0.051	-0.199	-0.507
2010-09-23 11:00:00	0.577	-0.004	0.079	-0.059	0.107	0.107	0.051	-0.199	-0.507
2010-09-23 12:00:00	0.907	-0.004	0.107	-0.059	0.107	0.107	0.051	-0.199	-0.507
2010-09-23 13:00:00	1.071	-0.004	0.107	-0.059	0.107	0.079	0.051	-0.199	-0.507
2010-09-23 14:00:00	0.907	0.024	0.135	-0.059	0.107	0.079	0.051	-0.199	-0.507
2010-09-23 15:00:00	0.605	0.024	0.135	-0.031	0.107	0.079	0.051	-0.199	-0.507
2010-09-23 16:00:00	0.218	0.051	0.163	-0.004	0.107	0.079	0.051	-0.199	-0.507
2010-09-23 17:00:00	0.051	0.024	0.135	-0.004	0.107	0.107	0.051	-0.199	-0.507
2010-09-23 18:00:00	0.024	0.024	0.135	-0.004	0.107	0.107	0.051	-0.199	-0.507
2010-09-23 19:00:00	0.024	0.024	0.135	-0.004	0.107	0.107	0.051	-0.199	-0.507
2010-09-23 20:00:00	0.024	0.024	0.135	-0.004	0.107	0.107	0.051	-0.199	-0.507
2010-09-23 21:00:00	0.024	0.024	0.135	-0.004	0.107	0.107	0.051	-0.199	-0.507
2010-09-23 22:00:00	0.024	0.024	0.107	-0.004	0.135	0.107	0.051	-0.199	-0.507
2010-09-23 23:00:00	0.024	0.024	0.107	-0.031	0.107	0.107	0.051	-0.199	-0.507
2010-09-24	0.024	0.024	0.107	-0.031	0.135	0.107	0.051	-0.199	-0.507
2010-09-24 01:00:00	0.024	0.024	0.107	-0.031	0.107	0.107	0.051	-0.199	-0.507
2010-09-24 02:00:00	0.024	0.024	0.107	-0.031	0.135	0.107	0.051	-0.199	-0.507
2010-09-24 03:00:00	0.024	0.024	0.107	-0.031	0.107	0.107	0.051	-0.199	-0.507
2010-09-24 04:00:00	0.024	0.024	0.107	-0.059	0.107	0.107	0.051	-0.199	-0.479
2010-09-24 05:00:00	0.024	0.024	0.107	-0.059	0.107	0.107	0.051	-0.199	-0.479
2010-09-24 06:00:00	0.024	0.024	0.107	-0.059	0.107	0.107	0.051	-0.199	-0.507
2010-09-24 07:00:00	0.051	0.024	0.079	-0.059	0.107	0.107	0.051	-0.199	-0.507
2010-09-24 08:00:00	0.079	0.024	0.079	-0.059	0.107	0.107	0.051	-0.199	-0.507
2010-09-24 09:00:00	0.218	-0.004	0.079	-0.059	0.107	0.079	0.024	-0.199	-0.507
2010-09-24 10:00:00	1.615	0.024	0.107	-0.087	0.107	0.079	0.051	-0.199	-0.507
2010-09-24 11:00:00	1.805	0.051	0.135	-0.059	0.107	0.079	0.051	-0.199	-0.507
2010-09-24 12:00:00	1.126	0.079	0.218	-0.059	0.107	0.079	0.051	-0.199	-0.507
2010-09-24 13:00:00	1.859	0.107	0.246	-0.031	0.079	0.079	0.051	-0.199	-0.507
2010-09-24 14:00:00	1.561	0.163	0.273	-0.004	0.107	0.079	0.024	-0.199	-0.507
2010-09-24 15:00:00	0.742	0.19	0.329	-0.004	0.107	0.079	0.051	-0.199	-0.507
2010-09-24 16:00:00	0.163	0.163	0.329	0.024	0.107	0.079	0.051	-0.199	-0.479
2010-09-24 17:00:00	0.079	0.135	0.301	0.051	0.135	0.079	0.051	-0.199	-0.507
2010-09-24 18:00:00	0.051	0.107	0.246	0.051	0.107	0.079	0.051	-0.199	-0.507
2010-09-24 19:00:00	0.051	0.079	0.218	0.024	0.135	0.079	0.051	-0.199	-0.507
2010-09-24 20:00:00	0.051	0.051	0.19	0.024	0.135	0.079	0.051	-0.199	-0.507
2010-09-24 21:00:00	0.024	0.051	0.163	0.024	0.135	0.079	0.051	-0.199	-0.507
2010-09-24 22:00:00	0.024	0.051	0.163	0.024	0.135	0.079	0.051	-0.199	-0.479
2010-09-24 23:00:00	0.024	0.051	0.135	-0.004	0.135	0.079	0.051	-0.199	-0.507
2010-09-25	-0.004	0.051	0.135	-0.004	0.135	0.079	0.051	-0.199	-0.507
2010-09-25 01:00:00	-0.004	0.024	0.135	-0.004	0.135	0.079	0.051	-0.199	-0.479
2010-09-25 02:00:00	-0.059	0.024	0.135	-0.031	0.135	0.079	0.051	-0.199	-0.507
2010-09-25 03:00:00	-0.059	0.024	0.107	-0.031	0.135	0.107	0.051	-0.199	-0.479
2010-09-25 04:00:00	-0.087	0.024	0.107	-0.031	0.135	0.107	0.051	-0.199	-0.507
2010-09-25 05:00:00	-0.115	0.024	0.107	-0.031	0.135	0.079	0.051	-0.199	-0.507
2010-09-25 06:00:00	-0.087	0.024	0.107	-0.059	0.107	0.107	0.051	-0.199	-0.479
2010-09-25 07:00:00	-0.031	0.024	0.107	-0.059	0.107	0.107	0.051	-0.199	-0.507
2010-09-25 08:00:00	0.024	-0.004	0.079	-0.059	0.107	0.079	0.051	-0.199	-0.507
2010-09-25 09:00:00	0.024	0.024	0.079	-0.059	0.107	0.079	0.051	-0.199	-0.507
2010-09-25 10:00:00	0.024	-0.004	0.079	-0.059	0.107	0.079	0.051	-0.199	-0.507
2010-09-25 11:00:00	0.024	-0.004	0.079	-0.087	0.107	0.079	0.051	-0.199	-0.507
2010-09-25 12:00:00	0.051	-0.004	0.079	-0.087	0.107	0.079	0.051	-0.199	-0.507
2010-09-25 13:00:00	0.107	-0.004	0.079	-0.087	0.107	0.079	0.024	-0.199	-0.507
2010-09-25 14:00:00	0.135	-0.004	0.079	-0.087	0.079	0.079	0.051	-0.199	-0.479
2010-09-25 15:00:00	0.079	-0.004	0.079	-0.087	0.079	0.079	0.051	-0.199	-0.507
2010-09-25 16:00:00	0.024	-0.004	0.107	-0.087	0.079	0.079	0.051	-0.199	-0.507
2010-09-25 17:00:00	0.024	-0.004	0.079	-0.087	0.079	0.079	0.051	-0.199	-0.507
2010-09-25 18:00:00	0.024	-0.004	0.079	-0.087	0.079	0.079	0.051	-0.199	-0.479
2010-09-25 19:00:00	-0.004	-0.004	0.079	-0.087	0.079	0.079	0.051	-0.199	-0.479
2010-09-25 20:00:00	-0.199	-0.004	0.079	-0.087	0.079	0.079	0.024	-0.199	-0.479
2010-09-25 21:00:00	-0.845	-0.004	0.079	-0.087	0.079	0.079	0.051	-0.199	-0.479
2010-09-25 22:00:00	-0.732	-0.004	0.079	-0.087	0.079	0.051	0.024	-0.199	-0.507
2010-09-25 23:00:00	-1.043	-0.004	0.051	-0.115	0.079	0.051	0.024	-0.199	-0.479
2010-09-26	-1.071	-0.004	0.051	-0.087	0.079	0.051	0.051	-0.199	-0.479
2010-09-26 01:00:00	-1.27	-0.031	0.051	-0.115	0.079	0.079	0.051	-0.199	-0.507
2010-09-26 02:00:00	-1.756	-0.004	0.051	-0.115	0.079	0.051	0.051	-0.199	-0.479
2010-09-26 03:00:00	-1.355	-0.004	0.051	-0.115	0.079	0.051	0.051	-0.199	-0.479
2010-09-26 04:00:00	-2.478	-0.031	0.051	-0.115	0.079	0.051	0.051	-0.199	-0.507
2010-09-26 05:00:00	-1.986	-0.031	0.051	-0.115	0.051	0.051	0.024	-0.199	-0.507
2010-09-26 06:00:00	-1.67	-0.004	0.051	-0.115	0.051	0.051	0.051	-0.199	-0.507
2010-09-26 07:00:00	-1.213	-0.004	0.051	-0.115	0.051	0.051	0.024	-0.199	-0.507
2010-09-26 08:00:00	-0.255	-0.031	0.051	-0.115	0.051	0.051	0.024	-0.199	-0.507
2010-09-26 09:00:00	-0.087	-0.004	0.051	-0.115	0.051	0.051	0.024	-0.199	-0.507
2010-09-26 10:00:00	-0.031	-0.031	0.051	-0.143	0.051	0.051	0.024	-0.199	-0.479
2010-09-26 11:00:00	0.024	-0.031	0.024	-0.143	0.051	0.051	0.024	-0.199	-0.507
2010-09-26 12:00:00	0.135	-0.031	0.051	-0.143	0.051	0.051	0.024	-0.199	-0.479
2010-09-26 13:00:00	0.079	-0.031	0.051	-0.143	0.051	0.051	0.024	-0.199	-0.479
2010-09-26 14:00:00	-0.004	-0.031	0.024	-0.143	0.051	0.051	0.024	-0.199	-0.507
2010-09-26 15:00:00	0.024	-0.031	0.051	-0.143	0.051	0.051	0.024	-0.199	-0.507
2010-09-26 16:00:00	-0.031	-0.031	0.024	-0.143	0.051	0.051	0.024	-0.199	-0.479
2010-09-26 17:00:00	-0.816	-0.031	0.024	-0.143	0.051	0.051	0.024	-0.199	-0.479
2010-09-26 18:00:00	-3.035	-0.031	0.024	-0.143	0.051	0.051	0.024	-0.199	-0.479
2010-09-26 19:00:00	-2.917	-0.031	0.024	-0.143	0.051	0.051	0.024	-0.199	-0.507
2010-09-26 20:00:00	-2.712	-0.031	0.024	-0.143	0.051	0.051	0.024	-0.199	-0.507
2010-09-26 21:00:00	-3.212	-0.059	0.024	-0.143	0.051	0.024	0.024	-0.199	-0.479
2010-09-26 22:00:00	-5.017	-0.059	0.024	-0.143	0.051	0.024	0.024	-0.199	-0.507
2010-09-26 23:00:00	-3.657	-0.059	0.024	-0.143	0.051	0.051	0.024	-0.199	-0.479
2010-09-27	-3.212	-0.059	0.024	-0.143	0.051	0.024	0.024	-0.199	-0.507
2010-09-27 01:00:00	-2.624	-0.059	0.024	-0.143	0.051	0.024	0.024	-0.199	-0.479
2010-09-27 02:00:00	-3.094	-0.059	0.024	-0.143	0.051	0.024	0.024	-0.199	-0.479
2010-09-27 03:00:00	-3.212	-0.087	0.024	-0.143	0.051	0.024	0.024	-0.199	-0.479
2010-09-27 04:00:00	-3.597	-0.087	0.024	-0.143	0.051	0.051	0.024	-0.199	-0.507
2010-09-27 05:00:00	-2.741	-0.115	0.024	-0.143	0.051	0.024	0.024	-0.199	-0.507
2010-09-27 06:00:00	-2.508	-0.115	0.024	-0.143	0.024	0.024	0.024	-0.199	-0.507
2010-09-27 07:00:00	-1.67	-0.115	0.024	-0.143	0.051	0.024	0.024	-0.199	-0.479
2010-09-27 08:00:00	-1.241	-0.115	0.024	-0.143	0.051	0.024	0.024	-0.199	-0.479
2010-09-27 09:00:00	-0.873	-0.087	0.024	-0.171	0.024	0.024	0.024	-0.199	-0.507
2010-09-27 10:00:00	-0.929	-0.115	0.024	-0.143	0.024	0.024	0.024	-0.199	-0.479
2010-09-27 11:00:00	-0.367	-0.115	-0.004	-0.171	0.024	0.024	0.024	-0.199	-0.507
2010-09-27 12:00:00	-0.087	-0.115	0.024	-0.171	0.024	0.024	0.024	-0.199	-0.479
2010-09-27 13:00:00	-0.199	-0.115	0.024	-0.171	0.024	0.024	0.024	-0.199	-0.507
2010-09-27 14:00:00	-1.327	-0.115	0.024	-0.171	0.024	0.024	0.024	-0.199	-0.479
2010-09-27 15:00:00	-2.537	-0.115	0.024	-0.171	0.051	0.024	0.024	-0.199	-0.479
2010-09-27 16:00:00	-3.153	-0.143	0.024	-0.143	0.024	0.024	0.024	-0.199	-0.479
2010-09-27 17:00:00	-3.746	-0.171	0.024	-0.143	0.051	0.024	0.024	-0.199	-0.507
2010-09-27 18:00:00	-3.36	-0.227	0.024	-0.143	0.024	0.024	0.024	-0.199	-0.507
2010-09-27 19:00:00	-3.123	-0.255	0.024	-0.143	0.024	0.024	0.024	-0.199	-0.479
2010-09-27 20:00:00	-3.419	-0.255	-0.004	-0.143	0.024	0.024	0.024	-0.199	-0.479
2010-09-27 21:00:00	-2.8	-0.283	0.024	-0.143	0.024	0.024	0.024	-0.199	-0.479
2010-09-27 22:00:00	-2.829	-0.311	0.024	-0.143	0.024	0.024	0.024	-0.199	-0.479
2010-09-27 23:00:00	-2.653	-0.283	-0.004	-0.143	0.024	0.024	0.024	-0.199	-0.479
2010-09-28	-3.3	-0.339	0.024	-0.143	0.051	0.024	0.024	-0.199	-0.479
2010-09-28 01:00:00	-2.946	-0.367	-0.004	-0.171	0.024	0.024	0.024	-0.199	-0.479
2010-09-28 02:00:00	-2.976	-0.395	-0.004	-0.171	0.024	0.024	0.024	-0.199	-0.479
2010-09-28 03:00:00	-3.538	-0.395	0.024	-0.171	0.024	0.024	0.024	-0.199	-0.479
2010-09-28 04:00:00	-4.136	-0.451	-0.004	-0.143	0.024	0.024	0.024	-0.199	-0.479
2010-09-28 05:00:00	-3.866	-0.479	-0.004	-0.171	0.024	0.024	0.024	-0.199	-0.479
2010-09-28 06:00:00	-3.3	-0.507	-0.004	-0.143	0.024	0.024	0.024	-0.199	-0.507
2010-09-28 07:00:00	-3.449	-0.479	-0.004	-0.171	0.024	0.024	0.024	-0.199	-0.479
2010-09-28 08:00:00	-1.871	-0.451	-0.004	-0.171	0.024	0.024	0.024	-0.199	-0.479
2010-09-28 09:00:00	-0.563	-0.395	-0.004	-0.171	0.024	0.024	0.024	-0.199	-0.507
2010-09-28 10:00:00	-0.199	-0.283	-0.004	-0.171	0.024	0.024	0.024	-0.199	-0.479
2010-09-28 11:00:00	-0.087	-0.227	-0.004	-0.171	0.024	0.024	0.024	-0.199	-0.479
2010-09-28 12:00:00	-0.031	-0.199	-0.004	-0.171	0.024	0.024	0.024	-0.199	-0.479
2010-09-28 13:00:00	-0.004	-0.171	-0.004	-0.171	0.024	0.024	0.024	-0.199	-0.479
2010-09-28 14:00:00	-0.004	-0.171	-0.004	-0.171	0.024	0.024	0.024	-0.199	-0.479
2010-09-28 15:00:00	-0.031	-0.143	-0.004	-0.171	0.024	0.024	0.024	-0.199	-0.479
2010-09-28 16:00:00	-0.563	-0.143	0.024	-0.171	0.024	0.024	0.024	-0.199	-0.479
2010-09-28 17:00:00	-1.756	-0.143	0.024	-0.171	0.024	0.024	0.024	-0.199	-0.479
2010-09-28 18:00:00	-2.275	-0.171	-0.004	-0.171	0.024	0.024	0.024	-0.199	-0.479
2010-09-28 19:00:00	-2.537	-0.255	-0.004	-0.171	0.024	0.024	0.024	-0.199	-0.479
2010-09-28 20:00:00	-2.8	-0.311	-0.004	-0.171	0.024	0.024	0.024	-0.199	-0.479
2010-09-28 21:00:00	-2.77	-0.395	-0.004	-0.171	0.024	0.024	0.024	-0.199	-0.479
2010-09-28 22:00:00	-2.858	-0.423	-0.004	-0.171	0.024	0.024	0.024	-0.199	-0.479
2010-09-28 23:00:00	-2.858	-0.423	-0.004	-0.171	0.024	0.024	0.024	-0.199	-0.479
2010-09-29	-2.888	-0.451	-0.004	-0.171	0.024	0.024	0.024	-0.199	-0.479
2010-09-29 01:00:00	-2.77	-0.479	-0.004	-0.171	0.024	0.024	0.024	-0.199	-0.479
2010-09-29 02:00:00	-2.683	-0.479	-0.004	-0.171	0.024	0.024	0.024	-0.199	-0.479
2010-09-29 03:00:00	-2.624	-0.479	-0.004	-0.171	0.024	0.024	0.024	-0.199	-0.479
2010-09-29 04:00:00	-2.595	-0.479	-0.004	-0.171	0.024	0.024	0.024	-0.199	-0.479
2010-09-29 05:00:00	-2.946	-0.479	-0.004	-0.171	0.024	0.024	0.024	-0.199	-0.479
2010-09-29 06:00:00	-2.595	-0.507	-0.004	-0.171	0.024	0.024	0.024	-0.199	-0.479
2010-09-29 07:00:00	-1.813	-0.479	-0.004	-0.143	0.024	0.024	0.024	-0.199	-0.479
2010-09-29 08:00:00	-0.986	-0.395	-0.004	-0.171	0.024	0.024	0.024	-0.171	-0.479
2010-09-29 09:00:00	-0.283	-0.311	-0.004	-0.171	0.024	0.024	0.024	-0.199	-0.479
2010-09-29 10:00:00	-0.143	-0.255	-0.004	-0.171	0.024	0.024	0.024	-0.199	-0.479
2010-09-29 11:00:00	-0.059	-0.227	-0.004	-0.171	0.024	0.024	0.024	-0.199	-0.479
2010-09-29 12:00:00	-0.031	-0.199	-0.004	-0.171	0.024	0.024	0.024	-0.199	-0.479
2010-09-29 13:00:00	-0.004	-0.171	-0.004	-0.171	0.024	0.024	0.024	-0.199	-0.479
2010-09-29 14:00:00	-0.004	-0.143	-0.004	-0.171	0.024	0.024	0.024	-0.199	-0.479
2010-09-29 15:00:00	-0.004	-0.143	0.024	-0.171	0.024	0.024	0.024	-0.199	-0.479
2010-09-29 16:00:00	-0.227	-0.143	-0.004	-0.171	0.024	0.024	0.024	-0.199	-0.479
2010-09-29 17:00:00	-1.526	-0.143	-0.004	-0.171	0.024	0.024	0.024	-0.199	-0.479
2010-09-29 18:00:00	-1.784	-0.143	-0.004	-0.171	0.024	0.024	0.024	-0.199	-0.479
2010-09-29 19:00:00	-1.498	-0.227	-0.004	-0.171	0.024	0.024	0.024	-0.199	-0.479
2010-09-29 20:00:00	-1.355	-0.227	-0.004	-0.171	0.024	0.024	0.024	-0.199	-0.479
2010-09-29 21:00:00	-1.612	-0.255	-0.004	-0.171	0.024	0.024	0.024	-0.199	-0.479
2010-09-29 22:00:00	-1.384	-0.255	-0.004	-0.171	0.024	0.024	0.024	-0.199	-0.479
2010-09-29 23:00:00	-1.128	-0.255	-0.004	-0.171	0.024	0.024	0.024	-0.199	-0.479
2010-09-30	-1.043	-0.255	-0.004	-0.171	0.024	0.024	0.024	-0.199	-0.479
2010-09-30 01:00:00	-1.241	-0.255	-0.004	-0.171	0.024	0.024	0.024	-0.199	-0.479
2010-09-30 02:00:00	-1.213	-0.255	-0.004	-0.171	0.024	0.024	0.024	-0.199	-0.479
2010-09-30 03:00:00	-1.469	-0.255	-0.004	-0.171	0.024	0.024	0.024	-0.199	-0.479
2010-09-30 04:00:00	-1.241	-0.283	-0.004	-0.171	0.024	0.024	0.024	-0.199	-0.479
2010-09-30 05:00:00	-1.156	-0.255	0.024	-0.171	0.024	0.024	0.024	-0.199	-0.479
2010-09-30 06:00:00	-1.412	-0.255	-0.004	-0.171	0.024	0.024	0.024	-0.199	-0.479
2010-09-30 07:00:00	-1.986	-0.283	-0.004	-0.199	0.024	0.024	0.024	-0.199	-0.479
2010-09-30 08:00:00	-1.071	-0.311	-0.004	-0.199	0.024	-0.004	0.024	-0.199	-0.479
2010-09-30 09:00:00	-0.619	-0.283	-0.004	-0.199	0.024	0.024	0.024	-0.199	-0.479
2010-09-30 10:00:00	-0.395	-0.255	-0.004	-0.199	0.024	0.024	0.024	-0.199	-0.479
2010-09-30 11:00:00	-0.171	-0.227	-0.004	-0.199	0.024	0.024	0.024	-0.199	-0.479
2010-09-30 12:00:00	-0.143	-0.199	-0.004	-0.199	0.024	0.024	0.024	-0.199	-0.479
2010-09-30 13:00:00	-0.171	-0.171	0.024	-0.199	0.024	0.024	0.024	-0.199	-0.479
2010-09-30 14:00:00	-0.591	-0.171	-0.004	-0.199	0.024	0.024	0.024	-0.199	-0.479
2010-09-30 15:00:00	-1.27	-0.171	-0.004	-0.199	0.024	0.024	0.024	-0.199	-0.479
2010-09-30 16:00:00	-2.101	-0.199	-0.004	-0.199	0.024	-0.004	0.024	-0.199	-0.479
2010-09-30 17:00:00	-3.657	-0.311	-0.004	-0.199	0.024	0.024	0.024	-0.199	-0.479
2010-09-30 18:00:00	-4.196	-0.507	0.024	-0.199	0.024	0.024	0.024	-0.199	-0.479
2010-09-30 19:00:00	-4.016	-0.647	0.024	-0.199	0.024	0.024	0.024	-0.199	-0.479
2010-09-30 20:00:00	-3.212	-0.647	-0.004	-0.199	0.024	0.024	0.024	-0.199	-0.479
2010-09-30 21:00:00	-2.595	-0.591	-0.004	-0.199	0.024	0.024	0.024	-0.199	-0.479
2010-09-30 22:00:00	-2.508	-0.563	-0.004	-0.199	0.024	0.024	0.024	-0.199	-0.479
2010-09-30 23:00:00	-3.212	-0.591	-0.004	-0.199	0.024	0.024	0.024	-0.199	-0.479
2010-10-01	-2.595	-0.619	-0.004	-0.199	0.024	0.024	0.024	-0.199	-0.479
2010-10-01 01:00:00	-2.217	-0.535	-0.004	-0.199	0.024	0.024	0.024	-0.199	-0.479
2010-10-01 02:00:00	-2.159	-0.535	-0.004	-0.199	0.024	0.024	0.024	-0.199	-0.479
2010-10-01 03:00:00	-2.159	-0.507	-0.004	-0.199	0.024	0.024	0.024	-0.199	-0.479
2010-10-01 04:00:00	-2.015	-0.507	-0.004	-0.199	0.024	0.024	0.024	-0.199	-0.479
2010-10-01 05:00:00	-1.957	-0.479	-0.004	-0.199	0.024	0.024	0.024	-0.199	-0.479
2010-10-01 06:00:00	-1.957	-0.479	-0.004	-0.199	0.024	0.024	0.024	-0.199	-0.479
2010-10-01 07:00:00	-1.698	-0.451	-0.004	-0.199	0.024	0.024	0.024	-0.199	-0.479
2010-10-01 08:00:00	-1.241	-0.423	-0.004	-0.199	0.024	0.024	0.024	-0.199	-0.479
2010-10-01 09:00:00	-1.071	-0.395	-0.004	-0.199	0.024	0.024	0.024	-0.199	-0.479
2010-10-01 10:00:00	-0.901	-0.339	-0.004	-0.199	0.024	0.024	0.024	-0.199	-0.479
2010-10-01 11:00:00	-0.591	-0.311	-0.004	-0.199	0.024	0.024	0.024	-0.199	-0.479
2010-10-01 12:00:00	-0.451	-0.283	-0.004	-0.199	0.024	0.024	0.024	-0.199	-0.479
2010-10-01 13:00:00	-0.395	-0.255	-0.004	-0.199	0.024	0.024	0.024	-0.199	-0.479
2010-10-01 14:00:00	-0.591	-0.227	-0.004	-0.199	0.024	0.024	0.024	-0.199	-0.479
2010-10-01 15:00:00	-1.014	-0.255	-0.004	-0.199	0.024	0.024	0.024	-0.199	-0.479
2010-10-01 16:00:00	-1.298	-0.255	-0.004	-0.199	0.024	0.024	0.024	-0.199	-0.479
2010-10-01 17:00:00	-1.469	-0.283	-0.004	-0.199	0.024	0.024	0.024	-0.199	-0.479
2010-10-01 18:00:00	-1.612	-0.339	-0.004	-0.199	0.024	0.024	0.024	-0.199	-0.479
2010-10-01 19:00:00	-1.698	-0.395	-0.004	-0.199	0.024	0.024	0.024	-0.199	-0.479
2010-10-01 20:00:00	-1.784	-0.395	0.024	-0.199	0.024	0.024	0.024	-0.199	-0.479
2010-10-01 21:00:00	-1.813	-0.423	-0.004	-0.199	0.024	0.024	0.024	-0.199	-0.479
2010-10-01 22:00:00	-1.842	-0.451	-0.004	-0.199	0.024	0.024	0.024	-0.199	-0.479
2010-10-01 23:00:00	-1.813	-0.451	-0.004	-0.199	0.024	0.024	0.024	-0.199	-0.479
2010-10-02	-1.784	-0.451	-0.004	-0.199	0.024	0.024	0.024	-0.199	-0.479
2010-10-02 01:00:00	-1.813	-0.451	-0.004	-0.199	0.024	0.024	0.024	-0.199	-0.479
2010-10-02 02:00:00	-2.13	-0.479	-0.004	-0.199	0.024	0.024	0.024	-0.199	-0.479
2010-10-02 03:00:00	-2.333	-0.507	-0.004	-0.199	0.024	0.024	0.024	-0.199	-0.479
2010-10-02 04:00:00	-2.42	-0.535	-0.004	-0.199	0.024	0.024	0.024	-0.199	-0.479
2010-10-02 05:00:00	-2.362	-0.535	-0.004	-0.199	0.024	0.024	0.024	-0.199	-0.479
2010-10-02 06:00:00	-2.42	-0.535	-0.004	-0.199	0.024	0.024	0.024	-0.199	-0.479
2010-10-02 07:00:00	-2.333	-0.535	-0.004	-0.199	0.024	0.024	0.024	-0.199	-0.479
2010-10-02 08:00:00	-2.044	-0.535	-0.004	-0.199	0.024	0.024	0.024	-0.199	-0.479
2010-10-02 09:00:00	-1.612	-0.507	-0.004	-0.199	0.024	0.024	0.024	-0.199	-0.479
2010-10-02 10:00:00	-1.298	-0.451	-0.004	-0.199	0.024	0.024	0.024	-0.199	-0.479
2010-10-02 11:00:00	-1.213	-0.395	-0.004	-0.199	0.024	0.024	0.024	-0.199	-0.479
2010-10-02 12:00:00	-1.813	-0.395	-0.004	-0.199	0.024	0.024	0.024	-0.199	-0.479
2010-10-02 13:00:00	-1.584	-0.423	-0.004	-0.199	0.024	0.024	0.024	-0.199	-0.479
2010-10-02 14:00:00	-2.101	-0.451	-0.004	-0.199	0.024	0.024	0.024	-0.199	-0.479
2010-10-02 15:00:00	-2.159	-0.507	-0.004	-0.199	0.024	0.024	0.024	-0.199	-0.479
2010-10-02 16:00:00	-2.42	-0.535	-0.004	-0.199	0.024	0.024	0.024	-0.199	-0.479
2010-10-02 17:00:00	-2.537	-0.563	-0.004	-0.199	0.024	0.024	0.024	-0.199	-0.479
2010-10-02 18:00:00	-2.595	-0.591	-0.004	-0.199	0.024	0.024	0.024	-0.199	-0.479
2010-10-02 19:00:00	-2.566	-0.591	-0.004	-0.199	0.024	0.024	0.024	-0.199	-0.479
2010-10-02 20:00:00	-2.478	-0.619	-0.004	-0.199	0.024	0.024	0.024	-0.199	-0.479
2010-10-02 21:00:00	-2.449	-0.619	-0.004	-0.199	0.024	0.024	0.024	-0.199	-0.479
2010-10-02 22:00:00	-2.449	-0.591	-0.004	-0.199	0.024	0.024	0.024	-0.199	-0.479
2010-10-02 23:00:00	-2.449	-0.619	-0.004	-0.199	0.024	0.024	0.024	-0.199	-0.479
2010-10-03	-2.449	-0.619	-0.004	-0.199	0.024	0.024	0.024	-0.199	-0.479
2010-10-03 01:00:00	-3.005	-0.647	-0.031	-0.199	0.024	0.024	0.024	-0.199	-0.479
2010-10-03 02:00:00	-3.33	-0.704	-0.031	-0.199	0.024	0.024	0.024	-0.199	-0.479
2010-10-03 03:00:00	-3.182	-0.732	-0.031	-0.199	0.024	0.024	0.024	-0.199	-0.479
2010-10-03 04:00:00	-2.946	-0.732	-0.031	-0.199	0.024	0.024	0.024	-0.199	-0.479
2010-10-03 05:00:00	-2.917	-0.732	-0.031	-0.199	0.024	0.024	0.024	-0.199	-0.479
2010-10-03 06:00:00	-2.917	-0.76	-0.031	-0.199	0.024	0.024	0.024	-0.199	-0.479
2010-10-03 07:00:00	-3.389	-0.788	-0.031	-0.199	0.024	0.024	0.024	-0.199	-0.479
2010-10-03 08:00:00	-2.246	-0.76	-0.059	-0.199	0.024	0.024	0.024	-0.199	-0.479
2010-10-03 09:00:00	-1.756	-0.675	-0.059	-0.199	0.024	0.024	0.024	-0.199	-0.479
2010-10-03 10:00:00	-1.355	-0.591	-0.059	-0.199	0.024	0.024	0.024	-0.199	-0.479
2010-10-03 11:00:00	-1.014	-0.507	-0.059	-0.199	0.024	0.024	0.024	-0.199	-0.479
2010-10-03 12:00:00	-0.732	-0.423	-0.059	-0.199	0.024	0.024	0.024	-0.199	-0.479
2010-10-03 13:00:00	-0.788	-0.395	-0.059	-0.199	0.024	0.024	0.024	-0.199	-0.479
2010-10-03 14:00:00	-1.014	-0.395	-0.059	-0.199	0.024	0.024	0.024	-0.199	-0.479
2010-10-03 15:00:00	-1.784	-0.423	-0.059	-0.227	0.024	0.024	0.024	-0.199	-0.479
2010-10-03 16:00:00	-2.566	-0.507	-0.059	-0.227	0.024	0.024	0.024	-0.199	-0.479
2010-10-03 17:00:00	-3.627	-0.675	-0.059	-0.199	0.024	0.024	0.024	-0.199	-0.479
2010-10-03 18:00:00	-3.836	-0.816	-0.059	-0.199	0.024	0.024	0.024	-0.199	-0.479
2010-10-03 19:00:00	-3.687	-0.873	-0.059	-0.199	0.024	0.024	0.024	-0.199	-0.479
2010-10-03 20:00:00	-3.449	-0.901	-0.087	-0.199	0.024	0.024	0.024	-0.199	-0.479
2010-10-03 21:00:00	-3.419	-0.901	-0.087	-0.199	0.024	0.024	0.024	-0.199	-0.479
2010-10-03 22:00:00	-3.3	-0.901	-0.115	-0.227	0.024	0.024	0.024	-0.199	-0.479
2010-10-03 23:00:00	-3.36	-0.901	-0.115	-0.227	0.024	0.024	0.024	-0.199	-0.479
2010-10-04	-3.36	-0.929	-0.115	-0.199	0.024	0.024	0.024	-0.199	-0.479
2010-10-04 01:00:00	-3.478	-0.958	-0.143	-0.227	0.024	0.024	0.024	-0.199	-0.479
2010-10-04 02:00:00	-3.419	-0.958	-0.143	-0.227	0.024	0.024	0.024	-0.199	-0.479
2010-10-04 03:00:00	-3.538	-0.958	-0.171	-0.227	0.024	0.024	0.024	-0.199	-0.479
2010-10-04 04:00:00	-3.478	-0.986	-0.171	-0.227	0.024	0.024	0.024	-0.199	-0.479
2010-10-04 05:00:00	-3.597	-1.014	-0.171	-0.227	0.024	0.024	0.024	-0.199	-0.479
2010-10-04 06:00:00	-4.196	-1.043	-0.171	-0.227	0.024	0.024	0.024	-0.199	-0.479
2010-10-04 07:00:00	-3.478	-1.071	-0.199	-0.227	0.024	0.024	0.024	-0.199	-0.479
2010-10-04 08:00:00	-2.624	-0.958	-0.199	-0.227	0.024	-0.004	0.024	-0.199	-0.479
2010-10-04 09:00:00	-1.441	-0.816	-0.199	-0.227	0.024	-0.004	0.024	-0.199	-0.479
2010-10-04 10:00:00	-0.732	-0.647	-0.171	-0.227	0.024	-0.004	0.024	-0.199	-0.479
2010-10-04 11:00:00	-0.311	-0.535	-0.143	-0.227	0.024	-0.004	0.024	-0.199	-0.479
2010-10-04 12:00:00	-0.199	-0.451	-0.143	-0.227	0.024	-0.004	0.024	-0.199	-0.479
2010-10-04 13:00:00	-0.255	-0.395	-0.115	-0.227	0.024	-0.004	0.024	-0.199	-0.479
2010-10-04 14:00:00	-0.873	-0.395	-0.115	-0.227	0.024	-0.004	0.024	-0.199	-0.479
2010-10-04 15:00:00	-1.469	-0.395	-0.115	-0.227	0.024	0.024	0.024	-0.199	-0.479
2010-10-04 16:00:00	-2.246	-0.479	-0.115	-0.227	0.024	0.024	0.024	-0.199	-0.479
2010-10-04 17:00:00	-3.567	-0.619	-0.115	-0.227	0.024	0.024	0.024	-0.199	-0.479
2010-10-04 18:00:00	-4.136	-0.873	-0.143	-0.227	0.024	0.024	0.024	-0.199	-0.479
2010-10-04 19:00:00	-4.196	-1.014	-0.171	-0.227	0.024	0.024	0.024	-0.199	-0.479
2010-10-04 20:00:00	-4.773	-1.128	-0.199	-0.227	0.024	0.024	0.024	-0.199	-0.479
2010-10-04 21:00:00	-4.925	-1.241	-0.227	-0.227	0.024	0.024	0.024	-0.199	-0.479
2010-10-04 22:00:00	-4.987	-1.27	-0.255	-0.227	0.024	0.024	0.024	-0.199	-0.451
2010-10-04 23:00:00	-5.542	-1.384	-0.283	-0.227	0.024	0.024	0.024	-0.199	-0.479
2010-10-05	-5.635	-1.441	-0.311	-0.227	0.024	0.024	0.024	-0.199	-0.479
2010-10-05 01:00:00	-5.635	-1.526	-0.339	-0.199	0.024	0.024	0.024	-0.199	-0.479
2010-10-05 02:00:00	-6.642	-1.612	-0.395	-0.004	0.024	0.024	0.024	-0.199	-0.479
2010-10-05 03:00:00	-5.979	-1.698	-0.423	-0.004	0.024	0.024	0.024	-0.199	-0.479
2010-10-05 04:00:00	-4.987	-1.641	-0.451	-0.004	0.024	0.024	0.024	-0.199	-0.479
2010-10-05 05:00:00	-4.106	-1.441	-0.451	-0.004	0.024	0.024	0.024	-0.199	-0.479
2010-10-05 06:00:00	-3.657	-1.298	-0.451	-0.059	0.024	0.024	0.024	-0.199	-0.479
2010-10-05 07:00:00	-2.683	-1.156	-0.423	-0.087	0.024	0.024	0.024	-0.199	-0.479
2010-10-05 08:00:00	-1.67	-0.958	-0.395	-0.087	0.024	0.024	0.024	-0.199	-0.479
2010-10-05 09:00:00	-1.071	-0.76	-0.311	-0.087	0.024	0.024	0.024	-0.199	-0.479
2010-10-05 10:00:00	-0.732	-0.647	-0.283	-0.087	0.024	0.024	0.024	-0.199	-0.479
2010-10-05 11:00:00	-0.339	-0.535	-0.227	-0.087	0.024	0.024	0.024	-0.199	-0.479
2010-10-05 12:00:00	-0.255	-0.451	-0.227	-0.087	0.024	0.024	0.024	-0.199	-0.479
2010-10-05 13:00:00	-0.255	-0.395	-0.199	-0.087	0.024	0.024	0.024	-0.199	-0.479
2010-10-05 14:00:00	-0.283	-0.367	-0.171	-0.087	0.024	0.024	0.024	-0.199	-0.479
2010-10-05 15:00:00	-0.507	-0.339	-0.171	-0.059	0.024	0.024	0.024	-0.199	-0.479
2010-10-05 16:00:00	-1.014	-0.339	-0.143	-0.059	0.024	0.024	0.024	-0.199	-0.479
2010-10-05 17:00:00	-1.727	-0.395	-0.143	-0.059	0.024	0.024	0.024	-0.199	-0.479
2010-10-05 18:00:00	-2.595	-0.507	-0.143	-0.059	0.024	0.024	0.024	-0.199	-0.479
2010-10-05 19:00:00	-4.046	-0.675	-0.143	-0.059	0.024	0.024	0.024	-0.199	-0.479
2010-10-05 20:00:00	-5.017	-0.958	-0.199	-0.059	0.024	0.024	0.024	-0.199	-0.479
2010-10-05 21:00:00	-5.822	-1.241	-0.255	-0.059	0.024	0.024	0.024	-0.199	-0.479
2010-10-05 22:00:00	-5.449	-1.441	-0.367	-0.059	0.024	0.024	0.024	-0.199	-0.479
2010-10-05 23:00:00	-4.864	-1.469	-0.423	-0.059	0.024	0.024	0.024	-0.199	-0.479
2010-10-06	-5.171	-1.498	-0.479	-0.059	0.024	0.024	0.024	-0.199	-0.479
2010-10-06 01:00:00	-4.895	-1.526	-0.507	-0.031	0.024	0.024	0.024	-0.199	-0.479
2010-10-06 02:00:00	-4.378	-1.469	-0.507	-0.031	0.024	0.024	0.024	-0.199	-0.479
2010-10-06 03:00:00	-4.136	-1.412	-0.507	-0.031	0.024	0.024	0.024	-0.199	-0.451
2010-10-06 04:00:00	-3.776	-1.327	-0.507	-0.004	0.024	0.024	0.024	-0.199	-0.479
2010-10-06 05:00:00	-3.836	-1.298	-0.507	0.024	0.024	0.024	0.024	-0.199	-0.479
2010-10-06 06:00:00	-3.478	-1.27	-0.507	0.024	0.024	0.024	0.024	-0.199	-0.479
2010-10-06 07:00:00	-2.712	-1.156	-0.479	0.024	0.024	0.024	0.024	-0.199	-0.479
2010-10-06 08:00:00	-2.072	-1.014	-0.451	0.024	0.024	0.024	0.024	-0.199	-0.479
2010-10-06 09:00:00	-1.27	-0.873	-0.423	0.024	0.024	0.024	0.024	-0.199	-0.479
2010-10-06 10:00:00	-0.507	-0.704	-0.367	0.024	0.024	0.024	0.024	-0.199	-0.479
2010-10-06 11:00:00	-0.283	-0.591	-0.311	0.024	0.024	0.024	0.024	-0.199	-0.479
2010-10-06 12:00:00	-0.283	-0.507	-0.283	0.024	0.024	0.024	0.024	-0.199	-0.479
2010-10-06 13:00:00	-0.199	-0.451	-0.255	0.024	0.024	0.024	0.024	-0.199	-0.479
2010-10-06 14:00:00	-0.367	-0.395	-0.227	0.024	0.024	0.024	0.024	-0.199	-0.479
2010-10-06 15:00:00	-0.76	-0.395	-0.199	0.024	0.024	0.024	0.024	-0.199	-0.479
2010-10-06 16:00:00	-1.298	-0.423	-0.199	0.024	0.024	0.024	0.024	-0.199	-0.479
2010-10-06 17:00:00	-1.756	-0.479	-0.171	-0.004	0.024	0.024	0.024	-0.199	-0.479
2010-10-06 18:00:00	-2.159	-0.563	-0.199	-0.004	0.024	0.024	0.024	-0.199	-0.479
2010-10-06 19:00:00	-3.33	-0.675	-0.199	-0.004	0.024	0.024	0.024	-0.199	-0.479
2010-10-06 20:00:00	-4.651	-0.901	-0.227	-0.004	0.024	0.024	0.024	-0.199	-0.451
2010-10-06 21:00:00	-5.666	-1.213	-0.311	0.024	0.024	0.024	0.024	-0.199	-0.479
2010-10-06 22:00:00	-5.916	-1.498	-0.423	0.024	0.024	0.024	0.024	-0.199	-0.479
2010-10-06 23:00:00	-6.073	-1.641	-0.535	0.024	0.024	0.024	0.024	-0.199	-0.479
2010-10-07	-6.356	-1.784	-0.591	0.024	0.024	0.024	0.024	-0.199	-0.479
2010-10-07 01:00:00	-6.199	-1.871	-0.675	0.024	0.024	0.024	0.024	-0.199	-0.479
2010-10-07 02:00:00	-6.61	-1.957	-0.732	0.051	0.024	0.024	0.024	-0.199	-0.479
2010-10-07 03:00:00	-5.853	-1.986	-0.788	0.024	0.024	0.024	0.024	-0.199	-0.451
2010-10-07 04:00:00	-5.449	-1.871	-0.788	0.024	0.024	0.024	0.024	-0.199	-0.479
2010-10-07 05:00:00	-4.803	-1.784	-0.788	0.024	0.024	0.024	0.024	-0.199	-0.451
2010-10-07 06:00:00	-4.773	-1.727	-0.788	0.024	0.024	0.024	0.024	-0.199	-0.451
2010-10-07 07:00:00	-3.926	-1.641	-0.76	0.024	0.024	0.024	0.024	-0.199	-0.479
2010-10-07 08:00:00	-3.035	-1.441	-0.732	0.024	0.024	0.024	0.024	-0.199	-0.479
2010-10-07 09:00:00	-2.304	-1.241	-0.675	0.024	0.024	-0.004	0.024	-0.199	-0.479
2010-10-07 10:00:00	-1.784	-1.099	-0.591	0.024	0.024	0.024	0.024	-0.199	-0.479
2010-10-07 11:00:00	-1.612	-0.986	-0.535	0.024	0.024	0.024	0.024	-0.199	-0.479
2010-10-07 12:00:00	-1.27	-0.873	-0.507	0.024	0.024	0.024	0.024	-0.199	-0.479
2010-10-07 13:00:00	-1.327	-0.788	-0.451	-0.004	0.024	0.024	0.024	-0.199	-0.479
2010-10-07 14:00:00	-1.641	-0.76	-0.423	-0.004	0.024	0.024	0.024	-0.199	-0.479
2010-10-07 15:00:00	-1.986	-0.76	-0.423	-0.004	0.024	0.024	0.024	-0.199	-0.479
2010-10-07 16:00:00	-2.362	-0.816	-0.395	-0.004	0.024	0.024	0.024	-0.199	-0.451
2010-10-07 17:00:00	-2.653	-0.873	-0.423	-0.004	0.024	0.024	0.024	-0.199	-0.451
2010-10-07 18:00:00	-2.888	-0.958	-0.451	-0.004	0.024	0.024	0.024	-0.199	-0.479
2010-10-07 19:00:00	-3.123	-1.014	-0.479	-0.004	0.024	0.024	0.024	-0.199	-0.479
2010-10-07 20:00:00	-3.449	-1.099	-0.507	-0.004	0.024	0.024	0.024	-0.199	-0.479
2010-10-07 21:00:00	-3.627	-1.184	-0.535	-0.004	0.024	0.024	0.024	-0.199	-0.451
2010-10-07 22:00:00	-3.746	-1.241	-0.591	-0.004	0.024	0.024	0.024	-0.199	-0.479
2010-10-07 23:00:00	-4.257	-1.327	-0.619	0.024	0.024	0.024	0.024	-0.199	-0.479
2010-10-08	-4.651	-1.469	-0.647	-0.004	0.024	0.024	0.024	-0.199	-0.479
2010-10-08 01:00:00	-4.499	-1.526	-0.704	-0.004	0.024	0.024	0.024	-0.199	-0.479
2010-10-08 02:00:00	-4.408	-1.555	-0.732	0.024	0.024	-0.004	0.024	-0.199	-0.451
2010-10-08 03:00:00	-4.287	-1.555	-0.76	0.024	0.024	0.024	0.024	-0.199	-0.479
2010-10-08 04:00:00	-4.196	-1.555	-0.76	0.024	0.024	0.024	0.024	-0.199	-0.451
2010-10-08 05:00:00	-4.196	-1.555	-0.788	0.024	0.024	0.024	0.024	-0.199	-0.479
2010-10-08 06:00:00	-3.896	-1.526	-0.788	0.024	0.024	0.024	0.024	-0.199	-0.479
2010-10-08 07:00:00	-3.094	-1.412	-0.76	0.024	0.024	0.024	0.024	-0.199	-0.451
2010-10-08 08:00:00	-2.42	-1.27	-0.732	0.024	0.024	0.024	0.024	-0.199	-0.479
2010-10-08 09:00:00	-1.756	-1.099	-0.675	0.024	0.024	0.024	0.024	-0.199	-0.451
2010-10-08 10:00:00	-1.298	-0.958	-0.591	0.024	0.024	0.024	0.024	-0.199	-0.479
2010-10-08 11:00:00	-1.071	-0.845	-0.535	-0.004	0.024	0.024	0.024	-0.199	-0.479
2010-10-08 12:00:00	-1.128	-0.76	-0.479	-0.004	0.024	0.024	0.024	-0.199	-0.479
2010-10-08 13:00:00	-1.156	-0.704	-0.451	-0.004	0.024	0.024	0.024	-0.199	-0.479
2010-10-08 14:00:00	-1.355	-0.704	-0.423	-0.004	0.024	0.024	0.024	-0.199	-0.479
2010-10-08 15:00:00	-1.756	-0.704	-0.395	-0.004	0.024	0.024	0.024	-0.199	-0.451
2010-10-08 16:00:00	-2.683	-0.788	-0.395	-0.031	0.024	0.024	0.024	-0.199	-0.479
2010-10-08 17:00:00	-3.508	-0.929	-0.451	-0.031	0.024	0.024	0.024	-0.199	-0.451
2010-10-08 18:00:00	-3.508	-1.099	-0.507	-0.031	0.024	0.024	0.024	-0.199	-0.451
2010-10-08 19:00:00	-3.419	-1.156	-0.563	-0.004	0.024	0.024	0.024	-0.199	-0.479
2010-10-08 20:00:00	-3.005	-1.184	-0.591	-0.004	0.024	0.024	0.024	-0.199	-0.479
2010-10-08 21:00:00	-3.271	-1.184	-0.619	-0.004	0.024	0.024	0.024	-0.199	-0.451
2010-10-08 22:00:00	-2.917	-1.184	-0.619	-0.004	0.024	0.024	0.024	-0.199	-0.479
2010-10-08 23:00:00	-2.478	-1.099	-0.619	0.024	0.024	0.024	0.024	-0.199	-0.479
2010-10-09	-2.42	-1.043	-0.591	-0.004	0.024	0.024	0.024	-0.199	-0.479
2010-10-09 01:00:00	-2.362	-1.014	-0.591	-0.004	0.024	0.024	0.024	-0.199	-0.451
2010-10-09 02:00:00	-2.275	-0.986	-0.563	0.024	0.024	0.024	0.024	-0.199	-0.451
2010-10-09 03:00:00	-2.333	-0.958	-0.563	0.024	0.024	0.024	0.024	-0.199	-0.479
2010-10-09 04:00:00	-2.246	-0.958	-0.563	-0.004	0.024	0.024	0.024	-0.199	-0.479
2010-10-09 05:00:00	-2.275	-0.958	-0.535	0.024	0.024	0.024	0.024	-0.199	-0.451
2010-10-09 06:00:00	-2.333	-0.958	-0.563	0.024	0.024	0.024	0.024	-0.199	-0.479
2010-10-09 07:00:00	-1.928	-0.929	-0.535	-0.004	0.024	0.024	0.024	-0.199	-0.479
2010-10-09 08:00:00	-1.67	-0.845	-0.535	-0.004	0.024	0.024	0.024	-0.199	-0.479
2010-10-09 09:00:00	-1.584	-0.816	-0.507	-0.004	0.024	0.024	0.024	-0.199	-0.451
2010-10-09 10:00:00	-1.412	-0.788	-0.479	-0.004	0.024	0.024	0.024	-0.199	-0.479
2010-10-09 11:00:00	-0.986	-0.732	-0.451	-0.004	0.024	0.024	0.024	-0.199	-0.451
2010-10-09 12:00:00	-0.704	-0.647	-0.423	-0.004	0.024	0.024	0.024	-0.199	-0.479
2010-10-09 13:00:00	-0.675	-0.591	-0.395	-0.004	0.024	0.024	0.024	-0.199	-0.451
2010-10-09 14:00:00	-0.76	-0.563	-0.395	-0.004	0.024	0.024	0.024	-0.199	-0.479
2010-10-09 15:00:00	-0.986	-0.535	-0.367	-0.004	0.024	0.024	0.024	-0.199	-0.451
2010-10-09 16:00:00	-1.213	-0.535	-0.339	-0.004	0.024	-0.004	0.024	-0.199	-0.479
2010-10-09 17:00:00	-1.384	-0.563	-0.339	-0.004	0.024	0.024	0.024	-0.199	-0.451
2010-10-09 18:00:00	-1.469	-0.591	-0.339	-0.031	0.024	0.024	0.024	-0.199	-0.451
2010-10-09 19:00:00	-1.526	-0.619	-0.339	-0.031	0.024	0.024	0.024	-0.199	-0.479
2010-10-09 20:00:00	-1.584	-0.647	-0.367	-0.031	0.024	0.024	0.024	-0.199	-0.451
2010-10-09 21:00:00	-1.641	-0.647	-0.367	-0.031	0.024	0.024	0.024	-0.199	-0.479
2010-10-09 22:00:00	-1.67	-0.675	-0.395	-0.031	0.024	0.024	0.024	-0.199	-0.451
2010-10-09 23:00:00	-1.727	-0.675	-0.395	-0.004	0.024	0.024	0.024	-0.199	-0.451
2010-10-10	-1.784	-0.704	-0.395	-0.004	0.024	0.024	0.024	-0.199	-0.479
2010-10-10 01:00:00	-1.842	-0.732	-0.395	-0.004	0.024	0.024	0.024	-0.199	-0.479
2010-10-10 02:00:00	-1.928	-0.76	-0.395	-0.031	0.024	0.024	0.024	-0.199	-0.451
2010-10-10 03:00:00	-1.928	-0.76	-0.395	-0.004	0.024	0.024	0.024	-0.199	-0.451
2010-10-10 04:00:00	-2.015	-0.788	-0.423	-0.004	0.024	0.024	0.024	-0.199	-0.479
2010-10-10 05:00:00	-2.072	-0.816	-0.423	-0.004	0.024	0.024	0.024	-0.199	-0.479
2010-10-10 06:00:00	-2.188	-0.816	-0.451	-0.004	0.024	0.024	0.024	-0.199	-0.479
2010-10-10 07:00:00	-2.159	-0.845	-0.451	-0.004	0.024	0.024	0.024	-0.199	-0.479
2010-10-10 08:00:00	-2.072	-0.873	-0.479	-0.004	0.024	0.024	0.024	-0.199	-0.479
2010-10-10 09:00:00	-1.986	-0.873	-0.479	-0.031	0.024	0.024	0.024	-0.199	-0.479
2010-10-10 10:00:00	-1.412	-0.845	-0.479	-0.031	0.024	0.024	0.024	-0.199	-0.451
2010-10-10 11:00:00	-0.929	-0.76	-0.479	-0.004	0.024	0.024	0.024	-0.199	-0.479
2010-10-10 12:00:00	-0.732	-0.704	-0.423	-0.031	0.024	0.024	0.024	-0.199	-0.479
2010-10-10 13:00:00	-1.128	-0.675	-0.423	-0.031	0.024	-0.004	0.024	-0.199	-0.479
2010-10-10 14:00:00	-1.698	-0.732	-0.395	-0.031	0.024	0.024	0.024	-0.199	-0.451
2010-10-10 15:00:00	-2.508	-0.816	-0.423	-0.031	0.024	0.024	0.024	-0.199	-0.451
2010-10-10 16:00:00	-3.419	-0.958	-0.451	-0.031	0.024	0.024	0.024	-0.199	-0.451
2010-10-10 17:00:00	-4.257	-1.184	-0.507	-0.031	0.024	0.024	0.024	-0.199	-0.451
2010-10-10 18:00:00	-4.803	-1.384	-0.591	-0.031	0.024	-0.004	0.024	-0.199	-0.451
2010-10-10 19:00:00	-5.294	-1.584	-0.704	-0.004	0.024	0.024	0.024	-0.199	-0.451
2010-10-10 20:00:00	-5.791	-1.756	-0.788	-0.004	0.024	-0.004	0.024	-0.199	-0.479
2010-10-10 21:00:00	-6.262	-1.957	-0.873	-0.004	0.024	-0.004	0.024	-0.199	-0.479
2010-10-10 22:00:00	-6.546	-2.101	-0.986	-0.004	0.024	-0.004	0.024	-0.199	-0.451
2010-10-10 23:00:00	-6.865	-2.217	-1.071	-0.004	0.024	-0.004	0.024	-0.199	-0.451
2010-10-11	-7.058	-2.362	-1.156	-0.004	0.024	-0.004	0.024	-0.199	-0.451
2010-10-11 01:00:00	-6.705	-2.42	-1.213	-0.004	0.024	-0.004	0.024	-0.199	-0.479
2010-10-11 02:00:00	-6.674	-2.42	-1.27	-0.031	0.024	-0.004	0.024	-0.199	-0.451
2010-10-11 03:00:00	-6.769	-2.478	-1.327	-0.031	0.024	0.024	0.024	-0.199	-0.451
2010-10-11 04:00:00	-7.09	-2.566	-1.384	-0.059	0.024	-0.004	0.024	-0.199	-0.451
2010-10-11 05:00:00	-7.186	-2.653	-1.469	-0.059	0.024	-0.004	0.024	-0.199	-0.451
2010-10-11 06:00:00	-6.769	-2.653	-1.498	-0.059	0.024	-0.004	0.024	-0.199	-0.451
2010-10-11 07:00:00	-5.263	-2.508	-1.526	-0.087	0.024	0.024	0.024	-0.199	-0.451
2010-10-11 08:00:00	-4.046	-2.188	-1.412	-0.087	0.024	0.024	0.024	-0.199	-0.479
2010-10-11 09:00:00	-3.035	-1.928	-1.298	-0.087	0.024	0.024	0.024	-0.199	-0.479
2010-10-11 10:00:00	-2.101	-1.67	-1.156	-0.115	0.024	0.024	0.024	-0.199	-0.451
2010-10-11 11:00:00	-1.928	-1.469	-1.043	-0.115	0.024	0.024	0.024	-0.199	-0.479
2010-10-11 12:00:00	-1.698	-1.298	-0.958	-0.087	0.024	0.024	0.024	-0.199	-0.451
2010-10-11 13:00:00	-2.275	-1.241	-0.873	-0.087	0.024	0.024	0.024	-0.199	-0.479
2010-10-11 14:00:00	-2.741	-1.27	-0.845	-0.087	0.024	0.024	0.024	-0.199	-0.451
2010-10-11 15:00:00	-2.8	-1.298	-0.845	-0.059	0.024	0.024	0.024	-0.199	-0.479
2010-10-11 16:00:00	-2.976	-1.298	-0.816	-0.059	0.024	0.024	0.024	-0.199	-0.451
2010-10-11 17:00:00	-3.064	-1.355	-0.816	-0.059	0.024	-0.004	0.024	-0.199	-0.451
2010-10-11 18:00:00	-3.035	-1.355	-0.845	-0.087	0.024	0.024	0.024	-0.199	-0.479
2010-10-11 19:00:00	-3.657	-1.412	-0.873	-0.087	0.024	0.024	0.024	-0.199	-0.451
2010-10-11 20:00:00	-3.926	-1.526	-0.901	-0.087	0.024	0.024	0.024	-0.199	-0.451
2010-10-11 21:00:00	-4.408	-1.641	-0.958	-0.087	0.024	0.024	0.024	-0.199	-0.451
2010-10-11 22:00:00	-4.166	-1.727	-1.014	-0.087	0.024	0.024	0.024	-0.199	-0.451
2010-10-11 23:00:00	-3.986	-1.727	-1.043	-0.115	0.024	-0.004	0.024	-0.199	-0.451
2010-10-12	-3.926	-1.727	-1.071	-0.115	0.024	0.024	0.024	-0.199	-0.451
2010-10-12 01:00:00	-4.257	-1.727	-1.071	-0.115	0.024	-0.004	0.024	-0.199	-0.451
2010-10-12 02:00:00	-4.742	-1.842	-1.099	-0.115	0.024	0.024	0.024	-0.199	-0.451
2010-10-12 03:00:00	-4.864	-1.928	-1.156	-0.143	0.024	-0.004	0.024	-0.199	-0.451
2010-10-12 04:00:00	-4.803	-1.957	-1.184	-0.143	0.024	-0.004	0.024	-0.199	-0.451
2010-10-12 05:00:00	-4.712	-1.986	-1.241	-0.143	0.024	-0.004	0.024	-0.199	-0.451
2010-10-12 06:00:00	-4.317	-1.957	-1.241	-0.171	0.024	0.024	0.024	-0.199	-0.451
2010-10-12 07:00:00	-3.956	-1.871	-1.241	-0.171	0.024	-0.004	0.024	-0.199	-0.451
2010-10-12 08:00:00	-3.716	-1.813	-1.213	-0.171	0.024	-0.004	0.024	-0.199	-0.451
2010-10-12 09:00:00	-3.508	-1.756	-1.184	-0.171	0.024	-0.004	0.024	-0.199	-0.451
2010-10-12 10:00:00	-3.064	-1.67	-1.128	-0.171	0.024	0.024	0.024	-0.199	-0.451
2010-10-12 11:00:00	-2.391	-1.526	-1.071	-0.171	0.024	0.024	0.024	-0.199	-0.451
2010-10-12 12:00:00	-1.842	-1.355	-0.986	-0.171	0.024	0.024	0.024	-0.199	-0.451
2010-10-12 13:00:00	-1.526	-1.184	-0.901	-0.171	0.024	0.024	0.024	-0.199	-0.479
2010-10-12 14:00:00	-1.384	-1.071	-0.816	-0.171	0.024	0.024	0.024	-0.199	-0.451
2010-10-12 15:00:00	-1.526	-0.986	-0.76	-0.143	0.024	-0.004	0.024	-0.199	-0.479
2010-10-12 16:00:00	-1.67	-0.958	-0.732	-0.143	0.024	0.024	0.024	-0.199	-0.451
2010-10-12 17:00:00	-1.727	-0.958	-0.704	-0.143	0.024	0.024	0.024	-0.199	-0.479
2010-10-12 18:00:00	-1.756	-0.929	-0.675	-0.115	0.024	0.024	0.024	-0.199	-0.451
2010-10-12 19:00:00	-1.957	-0.929	-0.647	-0.143	0.024	0.024	0.024	-0.199	-0.479
2010-10-12 20:00:00	-2.13	-0.958	-0.675	-0.143	0.024	0.024	0.024	-0.199	-0.479
2010-10-12 21:00:00	-2.101	-0.986	-0.675	-0.143	0.024	0.024	0.024	-0.199	-0.451
2010-10-12 22:00:00	-2.044	-0.986	-0.675	-0.143	0.024	0.024	0.024	-0.199	-0.451
2010-10-12 23:00:00	-1.986	-0.986	-0.675	-0.143	0.024	0.024	0.024	-0.199	-0.451
2010-10-13	-1.957	-0.986	-0.675	-0.143	0.024	0.024	0.024	-0.199	-0.451
2010-10-13 01:00:00	-1.928	-0.986	-0.675	-0.143	0.024	0.024	0.024	-0.199	-0.451
2010-10-13 02:00:00	-1.871	-1.014	-0.675	-0.143	0.024	0.024	0.024	-0.199	-0.451
2010-10-13 03:00:00	-1.871	-1.014	-0.675	-0.143	0.024	0.024	0.024	-0.199	-0.451
2010-10-13 04:00:00	-1.928	-1.014	-0.675	-0.171	0.024	0.024	0.024	-0.199	-0.451
2010-10-13 05:00:00	-1.871	-1.014	-0.675	-0.171	0.024	-0.004	0.024	-0.199	-0.451
2010-10-13 06:00:00	-1.871	-1.014	-0.675	-0.143	0.024	0.024	0.024	-0.199	-0.451
2010-10-13 07:00:00	-1.727	-0.986	-0.675	-0.143	0.024	0.024	0.024	-0.199	-0.451
2010-10-13 08:00:00	-1.498	-0.958	-0.675	-0.143	0.024	0.024	0.024	-0.199	-0.479
2010-10-13 09:00:00	-1.355	-0.901	-0.647	-0.143	0.024	0.024	0.024	-0.199	-0.451
2010-10-13 10:00:00	-1.128	-0.873	-0.619	-0.143	0.024	0.024	0.024	-0.199	-0.479
2010-10-13 11:00:00	-0.929	-0.816	-0.591	-0.171	0.024	0.024	0.024	-0.199	-0.479
2010-10-13 12:00:00	-0.845	-0.76	-0.563	-0.143	0.024	0.024	0.024	-0.199	-0.451
2010-10-13 13:00:00	-0.873	-0.732	-0.563	-0.143	0.024	0.024	0.024	-0.199	-0.451
2010-10-13 14:00:00	-0.901	-0.704	-0.535	-0.115	0.024	0.024	0.024	-0.199	-0.451
2010-10-13 15:00:00	-1.128	-0.732	-0.507	-0.115	0.024	0.024	0.024	-0.199	-0.451
2010-10-13 16:00:00	-1.899	-0.76	-0.507	-0.115	0.024	-0.004	0.024	-0.199	-0.479
2010-10-13 17:00:00	-2.13	-0.873	-0.535	-0.115	0.024	-0.004	0.024	-0.199	-0.451
2010-10-13 18:00:00	-2.391	-0.958	-0.563	-0.115	0.024	0.024	0.024	-0.199	-0.451
2010-10-13 19:00:00	-2.449	-1.014	-0.591	-0.115	0.024	-0.004	0.024	-0.199	-0.451
2010-10-13 20:00:00	-2.712	-1.071	-0.647	-0.115	0.024	0.024	0.024	-0.199	-0.451
2010-10-13 21:00:00	-2.478	-1.128	-0.675	-0.143	0.024	0.024	0.024	-0.199	-0.451
2010-10-13 22:00:00	-2.275	-1.099	-0.704	-0.143	0.024	0.024	0.024	-0.199	-0.451
2010-10-13 23:00:00	-2.246	-1.099	-0.704	-0.143	0.024	0.024	0.024	-0.199	-0.451
2010-10-14	-2.159	-1.071	-0.704	-0.143	0.024	0.024	0.024	-0.199	-0.451
2010-10-14 01:00:00	-2.101	-1.043	-0.704	-0.143	0.024	0.024	0.024	-0.199	-0.451
2010-10-14 02:00:00	-2.478	-1.071	-0.675	-0.143	0.024	0.024	0.024	-0.199	-0.451
2010-10-14 03:00:00	-2.829	-1.156	-0.704	-0.143	0.024	-0.004	0.024	-0.199	-0.451
2010-10-14 04:00:00	-2.683	-1.184	-0.732	-0.143	0.024	0.024	0.024	-0.199	-0.451
2010-10-14 05:00:00	-2.508	-1.184	-0.76	-0.143	0.024	0.024	0.024	-0.199	-0.451
2010-10-14 06:00:00	-2.449	-1.184	-0.76	-0.143	0.024	0.024	0.024	-0.199	-0.451
2010-10-14 07:00:00	-2.304	-1.156	-0.76	-0.171	0.024	0.024	0.024	-0.199	-0.451
2010-10-14 08:00:00	-2.072	-1.128	-0.76	-0.171	0.024	0.024	0.024	-0.199	-0.451
2010-10-14 09:00:00	-1.871	-1.099	-0.732	-0.171	0.024	0.024	0.024	-0.199	-0.451
2010-10-14 10:00:00	-1.641	-1.071	-0.704	-0.171	0.024	0.024	0.024	-0.199	-0.451
2010-10-14 11:00:00	-1.498	-1.014	-0.675	-0.171	0.024	0.024	0.024	-0.199	-0.451
2010-10-14 12:00:00	-1.526	-0.986	-0.647	-0.171	0.024	0.024	0.024	-0.199	-0.479
2010-10-14 13:00:00	-1.441	-0.958	-0.647	-0.143	0.024	0.024	0.024	-0.199	-0.479
2010-10-14 14:00:00	-1.584	-0.958	-0.619	-0.143	0.024	0.024	0.024	-0.199	-0.451
2010-10-14 15:00:00	-1.641	-0.958	-0.619	-0.143	0.024	0.024	0.024	-0.199	-0.451
2010-10-14 16:00:00	-1.899	-0.958	-0.591	-0.143	0.024	0.024	0.024	-0.199	-0.451
2010-10-14 17:00:00	-2.101	-0.986	-0.619	-0.143	0.024	0.024	0.024	-0.199	-0.451
2010-10-14 18:00:00	-2.42	-1.043	-0.619	-0.143	0.024	-0.004	0.024	-0.199	-0.451
2010-10-14 19:00:00	-2.712	-1.128	-0.675	-0.115	0.024	0.024	0.024	-0.199	-0.451
2010-10-14 20:00:00	-2.946	-1.213	-0.704	-0.143	0.024	0.024	0.024	-0.199	-0.451
2010-10-14 21:00:00	-3.035	-1.27	-0.732	-0.143	0.024	-0.004	0.024	-0.199	-0.451
2010-10-14 22:00:00	-3.3	-1.327	-0.76	-0.143	0.024	0.024	0.024	-0.199	-0.479
2010-10-14 23:00:00	-3.153	-1.384	-0.816	-0.143	0.024	-0.004	0.024	-0.199	-0.451
2010-10-15	-2.946	-1.384	-0.845	-0.171	0.024	-0.004	0.024	-0.199	-0.451
2010-10-15 01:00:00	-2.77	-1.355	-0.845	-0.171	0.024	0.024	0.024	-0.199	-0.451
2010-10-15 02:00:00	-2.712	-1.327	-0.845	-0.171	0.024	0.024	0.024	-0.199	-0.451
2010-10-15 03:00:00	-3.035	-1.327	-0.845	-0.171	0.024	-0.004	0.024	-0.199	-0.451
2010-10-15 04:00:00	-3.627	-1.412	-0.845	-0.171	0.024	-0.004	0.024	-0.199	-0.451
2010-10-15 05:00:00	-3.36	-1.469	-0.901	-0.171	0.024	0.024	0.024	-0.199	-0.451
2010-10-15 06:00:00	-3.064	-1.441	-0.929	-0.171	0.024	0.024	0.024	-0.199	-0.451
2010-10-15 07:00:00	-2.888	-1.412	-0.901	-0.171	0.024	-0.004	0.024	-0.199	-0.479
2010-10-15 08:00:00	-2.537	-1.355	-0.901	-0.171	0.024	0.024	0.024	-0.199	-0.451
2010-10-15 09:00:00	-2.188	-1.241	-0.845	-0.199	0.024	0.024	0.024	-0.199	-0.451
2010-10-15 10:00:00	-1.813	-1.156	-0.816	-0.199	0.024	0.024	0.024	-0.199	-0.451
2010-10-15 11:00:00	-1.698	-1.071	-0.788	-0.171	0.024	0.024	0.024	-0.199	-0.479
2010-10-15 12:00:00	-1.469	-1.014	-0.732	-0.171	0.024	0.024	0.024	-0.199	-0.451
2010-10-15 13:00:00	-1.641	-0.986	-0.704	-0.171	0.024	0.024	0.024	-0.199	-0.451
2010-10-15 14:00:00	-1.784	-0.986	-0.675	-0.171	0.024	0.024	0.024	-0.199	-0.451
2010-10-15 15:00:00	-1.986	-0.986	-0.675	-0.171	0.024	0.024	0.024	-0.199	-0.451
2010-10-15 16:00:00	-2.246	-1.014	-0.675	-0.143	0.024	0.024	0.024	-0.199	-0.451
2010-10-15 17:00:00	-2.478	-1.071	-0.675	-0.143	0.024	0.024	0.024	-0.199	-0.479
2010-10-15 18:00:00	-2.653	-1.128	-0.704	-0.143	0.024	-0.004	0.024	-0.199	-0.451
2010-10-15 19:00:00	-2.858	-1.184	-0.732	-0.143	0.024	-0.004	0.024	-0.199	-0.451
2010-10-15 20:00:00	-2.683	-1.213	-0.76	-0.143	0.024	-0.004	0.024	-0.199	-0.451
2010-10-15 21:00:00	-2.712	-1.213	-0.76	-0.171	0.024	0.024	0.024	-0.199	-0.451
2010-10-15 22:00:00	-2.858	-1.241	-0.788	-0.171	0.024	-0.004	0.024	-0.199	-0.451
2010-10-15 23:00:00	-2.976	-1.27	-0.788	-0.171	0.024	0.024	0.024	-0.199	-0.451
2010-10-16	-2.741	-1.298	-0.816	-0.171	0.024	-0.004	0.024	-0.199	-0.451
2010-10-16 01:00:00	-2.508	-1.27	-0.816	-0.171	0.024	-0.004	0.024	-0.199	-0.451
2010-10-16 02:00:00	-2.449	-1.213	-0.788	-0.171	0.024	-0.004	0.024	-0.199	-0.451
2010-10-16 03:00:00	-2.333	-1.184	-0.788	-0.171	0.024	0.024	0.024	-0.199	-0.451
2010-10-16 04:00:00	-2.275	-1.184	-0.788	-0.171	0.024	0.024	0.024	-0.199	-0.451
2010-10-16 05:00:00	-2.217	-1.156	-0.76	-0.171	0.024	-0.004	0.024	-0.199	-0.451
2010-10-16 06:00:00	-2.159	-1.128	-0.76	-0.171	0.024	0.024	0.024	-0.199	-0.451
2010-10-16 07:00:00	-2.015	-1.099	-0.76	-0.171	0.024	0.024	0.024	-0.199	-0.451
2010-10-16 08:00:00	-1.928	-1.071	-0.732	-0.171	0.024	0.024	0.024	-0.199	-0.479
2010-10-16 09:00:00	-1.784	-1.043	-0.732	-0.171	0.024	-0.004	0.024	-0.199	-0.451
2010-10-16 10:00:00	-1.584	-1.014	-0.704	-0.171	0.024	0.024	0.024	-0.199	-0.451
2010-10-16 11:00:00	-1.469	-0.986	-0.675	-0.171	0.024	0.024	0.024	-0.199	-0.451
2010-10-16 12:00:00	-1.327	-0.929	-0.647	-0.171	0.024	0.024	0.024	-0.199	-0.451
2010-10-16 13:00:00	-1.327	-0.901	-0.619	-0.171	-0.004	0.024	0.024	-0.199	-0.451
2010-10-16 14:00:00	-1.412	-0.901	-0.619	-0.171	0.024	0.024	0.024	-0.199	-0.451
2010-10-16 15:00:00	-1.612	-0.901	-0.591	-0.171	0.024	0.024	0.024	-0.199	-0.451
2010-10-16 16:00:00	-1.727	-0.901	-0.591	-0.143	0.024	0.024	0.024	-0.199	-0.451
2010-10-16 17:00:00	-1.813	-0.929	-0.591	-0.143	0.024	-0.004	0.024	-0.199	-0.451
2010-10-16 18:00:00	-1.899	-0.958	-0.591	-0.143	0.024	0.024	0.024	-0.199	-0.451
2010-10-16 19:00:00	-1.928	-0.986	-0.619	-0.143	0.024	-0.004	0.024	-0.199	-0.451
2010-10-16 20:00:00	-1.986	-0.986	-0.619	-0.143	0.024	-0.004	0.024	-0.199	-0.451
2010-10-16 21:00:00	-2.13	-0.986	-0.619	-0.115	0.024	-0.004	0.024	-0.199	-0.479
2010-10-16 22:00:00	-2.217	-1.014	-0.647	-0.143	0.024	-0.004	0.024	-0.199	-0.451
2010-10-16 23:00:00	-2.275	-1.043	-0.647	-0.143	0.024	0.024	0.024	-0.227	-0.479
2010-10-17	-2.275	-1.043	-0.647	-0.143	0.024	-0.004	0.024	-0.199	-0.451
2010-10-17 01:00:00	-2.246	-1.071	-0.675	-0.143	0.024	-0.004	0.024	-0.199	-0.451
2010-10-17 02:00:00	-2.217	-1.071	-0.675	-0.143	0.024	-0.004	0.024	-0.199	-0.451
2010-10-17 03:00:00	-2.188	-1.071	-0.675	-0.143	0.024	0.024	0.024	-0.199	-0.451
2010-10-17 04:00:00	-2.13	-1.043	-0.675	-0.143	0.024	-0.004	0.024	-0.199	-0.451
2010-10-17 05:00:00	-2.101	-1.043	-0.675	-0.143	0.024	-0.004	0.024	-0.199	-0.451
2010-10-17 06:00:00	-2.13	-1.043	-0.675	-0.143	0.024	-0.004	0.024	-0.199	-0.451
2010-10-17 07:00:00	-2.159	-1.043	-0.675	-0.143	0.024	-0.004	0.024	-0.199	-0.451
2010-10-17 08:00:00	-2.159	-1.043	-0.675	-0.143	0.024	0.024	0.024	-0.199	-0.451
2010-10-17 09:00:00	-2.044	-1.043	-0.675	-0.143	0.024	-0.004	0.024	-0.199	-0.451
2010-10-17 10:00:00	-1.928	-1.014	-0.675	-0.143	0.024	-0.004	0.024	-0.199	-0.451
2010-10-17 11:00:00	-1.727	-0.986	-0.647	-0.171	0.024	-0.004	0.024	-0.199	-0.451
2010-10-17 12:00:00	-1.584	-0.929	-0.647	-0.171	0.024	0.024	0.024	-0.199	-0.451
2010-10-17 13:00:00	-1.526	-0.901	-0.619	-0.171	0.024	0.024	0.024	-0.199	-0.451
2010-10-17 14:00:00	-1.67	-0.873	-0.591	-0.143	0.024	0.024	0.024	-0.199	-0.451
2010-10-17 15:00:00	-1.957	-0.901	-0.591	-0.143	0.024	-0.004	0.024	-0.227	-0.451
2010-10-17 16:00:00	-2.159	-0.958	-0.619	-0.143	0.024	-0.004	0.024	-0.199	-0.451
2010-10-17 17:00:00	-2.246	-0.986	-0.619	-0.143	0.024	-0.004	0.024	-0.199	-0.451
2010-10-17 18:00:00	-2.362	-1.014	-0.647	-0.143	0.024	0.024	0.024	-0.199	-0.451
2010-10-17 19:00:00	-2.449	-1.043	-0.647	-0.143	0.024	-0.004	0.024	-0.199	-0.451
2010-10-17 20:00:00	-2.712	-1.099	-0.675	-0.143	0.024	-0.004	0.024	-0.199	-0.451
2010-10-17 21:00:00	-2.946	-1.156	-0.704	-0.171	0.024	-0.004	0.024	-0.199	-0.451
2010-10-17 22:00:00	-3.035	-1.213	-0.732	-0.171	0.024	-0.004	0.024	-0.199	-0.451
2010-10-17 23:00:00	-3.123	-1.27	-0.76	-0.171	0.024	-0.004	0.024	-0.199	-0.451
2010-10-18	-3.005	-1.298	-0.788	-0.171	0.024	-0.004	0.024	-0.199	-0.451
2010-10-18 01:00:00	-2.976	-1.298	-0.816	-0.199	0.024	-0.004	0.024	-0.199	-0.451
2010-10-18 02:00:00	-2.741	-1.298	-0.816	-0.171	0.024	-0.004	0.024	-0.199	-0.451
2010-10-18 03:00:00	-2.478	-1.241	-0.816	-0.199	0.024	0.024	0.024	-0.199	-0.451
2010-10-18 04:00:00	-2.537	-1.241	-0.816	-0.199	0.024	-0.004	0.024	-0.199	-0.451
2010-10-18 05:00:00	-2.712	-1.241	-0.816	-0.199	0.024	-0.004	0.024	-0.199	-0.479
2010-10-18 06:00:00	-2.653	-1.241	-0.816	-0.199	0.024	-0.004	0.024	-0.199	-0.451
2010-10-18 07:00:00	-2.449	-1.241	-0.816	-0.199	0.024	-0.004	0.024	-0.199	-0.451
2010-10-18 08:00:00	-2.333	-1.213	-0.816	-0.199	0.024	-0.004	0.024	-0.199	-0.451
2010-10-18 09:00:00	-2.101	-1.184	-0.788	-0.227	0.024	0.024	0.024	-0.199	-0.451
2010-10-18 10:00:00	-1.899	-1.128	-0.76	-0.199	0.024	-0.004	0.024	-0.199	-0.451
2010-10-18 11:00:00	-1.784	-1.099	-0.76	-0.199	-0.004	0.024	0.024	-0.199	-0.451
2010-10-18 12:00:00	-1.727	-1.071	-0.732	-0.199	0.024	0.024	0.024	-0.199	-0.451
2010-10-18 13:00:00	-1.698	-1.043	-0.704	-0.199	0.024	-0.004	0.024	-0.199	-0.451
2010-10-18 14:00:00	-1.727	-1.014	-0.675	-0.199	0.024	0.024	0.024	-0.199	-0.451
2010-10-18 15:00:00	-1.756	-0.986	-0.675	-0.199	0.024	0.024	0.024	-0.199	-0.451
2010-10-18 16:00:00	-1.842	-0.986	-0.647	-0.171	0.024	0.024	0.024	-0.199	-0.451
2010-10-18 17:00:00	-2.217	-1.043	-0.647	-0.171	0.024	0.024	0.024	-0.199	-0.451
2010-10-18 18:00:00	-2.391	-1.071	-0.675	-0.171	0.024	-0.004	0.024	-0.199	-0.451
2010-10-18 19:00:00	-2.566	-1.128	-0.704	-0.171	0.024	-0.004	0.024	-0.199	-0.451
2010-10-18 20:00:00	-2.741	-1.184	-0.732	-0.171	0.024	-0.004	0.024	-0.199	-0.451
2010-10-18 21:00:00	-3.064	-1.241	-0.76	-0.171	0.024	-0.004	0.024	-0.199	-0.451
2010-10-18 22:00:00	-3.389	-1.327	-0.788	-0.171	0.024	-0.004	0.024	-0.199	-0.451
2010-10-18 23:00:00	-3.687	-1.412	-0.845	-0.199	0.024	-0.004	0.024	-0.199	-0.451
2010-10-19	-3.716	-1.498	-0.901	-0.199	0.024	-0.004	0.024	-0.199	-0.451
2010-10-19 01:00:00	-3.806	-1.555	-0.929	-0.199	0.024	-0.004	0.024	-0.199	-0.451
2010-10-19 02:00:00	-3.836	-1.584	-0.986	-0.227	0.024	-0.004	0.024	-0.199	-0.451
2010-10-19 03:00:00	-3.836	-1.612	-1.014	-0.227	0.024	-0.004	0.024	-0.227	-0.451
2010-10-19 04:00:00	-3.986	-1.641	-1.043	-0.255	0.024	-0.004	0.024	-0.199	-0.451
2010-10-19 05:00:00	-3.956	-1.698	-1.071	-0.255	0.024	-0.004	0.024	-0.199	-0.451
2010-10-19 06:00:00	-3.866	-1.698	-1.071	-0.283	0.024	-0.004	0.024	-0.199	-0.451
2010-10-19 07:00:00	-4.046	-1.698	-1.099	-0.283	-0.004	-0.004	0.024	-0.199	-0.451
2010-10-19 08:00:00	-4.317	-1.756	-1.128	-0.283	0.024	-0.004	0.024	-0.199	-0.451
2010-10-19 09:00:00	-4.378	-1.842	-1.156	-0.283	0.024	-0.004	0.024	-0.199	-0.451
2010-10-19 10:00:00	-4.529	-1.871	-1.184	-0.311	0.024	-0.004	0.024	-0.227	-0.451
2010-10-19 11:00:00	-4.59	-1.928	-1.213	-0.311	0.024	-0.004	0.024	-0.199	-0.451
2010-10-19 12:00:00	-4.257	-1.928	-1.241	-0.311	0.024	-0.004	0.024	-0.199	-0.451
2010-10-19 13:00:00	-3.896	-1.871	-1.241	-0.339	0.024	-0.004	0.024	-0.199	-0.451
2010-10-19 14:00:00	-3.866	-1.813	-1.213	-0.339	0.024	-0.004	0.024	-0.199	-0.451
2010-10-19 15:00:00	-3.746	-1.784	-1.213	-0.339	0.024	-0.004	0.024	-0.199	-0.451
2010-10-19 16:00:00	-3.776	-1.784	-1.213	-0.367	0.024	-0.004	0.024	-0.199	-0.451
2010-10-19 17:00:00	-3.836	-1.756	-1.213	-0.367	0.024	-0.004	0.024	-0.199	-0.451
2010-10-19 18:00:00	-3.896	-1.784	-1.184	-0.367	0.024	-0.004	0.024	-0.199	-0.451
2010-10-19 19:00:00	-3.896	-1.784	-1.213	-0.395	0.024	-0.004	0.024	-0.199	-0.451
2010-10-19 20:00:00	-4.016	-1.813	-1.213	-0.395	0.024	-0.004	0.024	-0.199	-0.451
2010-10-19 21:00:00	-4.136	-1.842	-1.241	-0.395	0.024	-0.004	0.024	-0.199	-0.451
2010-10-19 22:00:00	-4.196	-1.871	-1.241	-0.395	0.024	-0.004	0.024	-0.199	-0.451
2010-10-19 23:00:00	-4.257	-1.871	-1.27	-0.395	0.024	-0.004	0.024	-0.199	-0.451
2010-10-20	-4.287	-1.899	-1.27	-0.395	0.024	-0.004	0.024	-0.199	-0.451
2010-10-20 01:00:00	-4.408	-1.928	-1.27	-0.395	0.024	-0.004	0.024	-0.199	-0.451
2010-10-20 02:00:00	-4.559	-1.957	-1.298	-0.395	0.024	-0.004	0.024	-0.199	-0.451
2010-10-20 03:00:00	-4.62	-2.015	-1.327	-0.395	-0.004	-0.004	0.024	-0.199	-0.451
2010-10-20 04:00:00	-4.62	-2.044	-1.355	-0.423	0.024	-0.004	0.024	-0.199	-0.451
2010-10-20 05:00:00	-4.62	-2.044	-1.355	-0.423	0.024	-0.004	0.024	-0.227	-0.451
2010-10-20 06:00:00	-4.681	-2.072	-1.384	-0.423	-0.004	-0.004	0.024	-0.199	-0.451
2010-10-20 07:00:00	-5.171	-2.13	-1.412	-0.423	0.024	-0.004	0.024	-0.199	-0.451
2010-10-20 08:00:00	-5.11	-2.188	-1.441	-0.451	0.024	-0.004	0.024	-0.199	-0.451
2010-10-20 09:00:00	-4.59	-2.159	-1.469	-0.451	0.024	-0.004	0.024	-0.199	-0.451
2010-10-20 10:00:00	-4.196	-2.101	-1.441	-0.451	-0.004	-0.004	0.024	-0.227	-0.451
2010-10-20 11:00:00	-3.836	-2.015	-1.412	-0.451	0.024	-0.004	0.024	-0.199	-0.451
2010-10-20 12:00:00	-3.776	-1.928	-1.355	-0.451	0.024	-0.004	0.024	-0.227	-0.451
2010-10-20 13:00:00	-3.866	-1.871	-1.327	-0.451	-0.004	-0.004	0.024	-0.199	-0.451
2010-10-20 14:00:00	-4.106	-1.899	-1.327	-0.451	-0.004	-0.004	0.024	-0.199	-0.451
2010-10-20 15:00:00	-4.438	-1.957	-1.327	-0.451	0.024	-0.004	0.024	-0.199	-0.451
2010-10-20 16:00:00	-5.017	-2.044	-1.355	-0.451	-0.004	-0.004	0.024	-0.199	-0.451
2010-10-20 17:00:00	-5.542	-2.217	-1.441	-0.451	0.024	-0.004	0.024	-0.227	-0.451
2010-10-20 18:00:00	-5.171	-2.275	-1.498	-0.451	-0.004	-0.004	0.024	-0.227	-0.451
2010-10-20 19:00:00	-4.773	-2.246	-1.526	-0.479	0.024	-0.004	0.024	-0.199	-0.451
2010-10-20 20:00:00	-4.468	-2.159	-1.498	-0.507	-0.004	-0.004	0.024	-0.227	-0.451
2010-10-20 21:00:00	-4.136	-2.101	-1.498	-0.507	0.024	-0.004	0.024	-0.199	-0.451
2010-10-20 22:00:00	-3.836	-1.986	-1.441	-0.507	0.024	-0.004	0.024	-0.199	-0.451
2010-10-20 23:00:00	-3.597	-1.899	-1.412	-0.479	0.024	-0.004	0.024	-0.227	-0.451
2010-10-21	-3.389	-1.842	-1.355	-0.479	-0.004	-0.004	0.024	-0.227	-0.451
2010-10-21 01:00:00	-3.212	-1.756	-1.298	-0.479	0.024	-0.004	0.024	-0.199	-0.451
2010-10-21 02:00:00	-3.094	-1.698	-1.27	-0.451	0.024	-0.004	0.024	-0.199	-0.451
2010-10-21 03:00:00	-3.035	-1.67	-1.213	-0.451	0.024	-0.004	0.024	-0.199	-0.451
2010-10-21 04:00:00	-3.005	-1.612	-1.184	-0.451	0.024	-0.004	0.024	-0.199	-0.451
2010-10-21 05:00:00	-2.976	-1.584	-1.156	-0.423	0.024	-0.004	0.024	-0.199	-0.451
2010-10-21 06:00:00	-2.976	-1.584	-1.156	-0.423	-0.004	-0.004	0.024	-0.199	-0.451
2010-10-21 07:00:00	-2.888	-1.555	-1.128	-0.423	-0.004	-0.004	0.024	-0.199	-0.451
2010-10-21 08:00:00	-2.829	-1.526	-1.099	-0.395	-0.004	-0.004	0.024	-0.199	-0.451
2010-10-21 09:00:00	-2.683	-1.498	-1.071	-0.395	-0.004	-0.004	0.024	-0.199	-0.451
2010-10-21 10:00:00	-2.478	-1.441	-1.071	-0.395	-0.004	-0.004	0.024	-0.227	-0.451
2010-10-21 11:00:00	-2.333	-1.384	-1.014	-0.395	-0.004	-0.004	0.024	-0.199	-0.451
2010-10-21 12:00:00	-2.188	-1.327	-0.986	-0.395	-0.004	-0.004	0.024	-0.227	-0.451
2010-10-21 13:00:00	-2.13	-1.27	-0.958	-0.395	0.024	-0.004	0.024	-0.227	-0.451
2010-10-21 14:00:00	-2.13	-1.241	-0.929	-0.367	0.024	-0.004	0.024	-0.227	-0.451
2010-10-21 15:00:00	-2.246	-1.241	-0.901	-0.339	-0.004	-0.004	0.024	-0.199	-0.451
2010-10-21 16:00:00	-2.362	-1.241	-0.901	-0.339	-0.004	-0.004	0.024	-0.199	-0.451
2010-10-21 17:00:00	-2.362	-1.241	-0.901	-0.339	0.024	-0.004	0.024	-0.199	-0.451
2010-10-21 18:00:00	-2.42	-1.241	-0.873	-0.311	-0.004	-0.004	0.024	-0.199	-0.451
2010-10-21 19:00:00	-2.478	-1.241	-0.873	-0.311	0.024	-0.004	0.024	-0.199	-0.451
2010-10-21 19:59:59	-2.478	-1.241	-0.873	-0.311	0.024	-0.004	0.024	-0.227	-0.479
2010-10-21 20:59:59	-2.508	-1.241	-0.873	-0.311	-0.004	-0.004	0.024	-0.199	-0.451
2010-10-21 21:59:59	-2.508	-1.27	-0.873	-0.311	0.024	-0.004	0.024	-0.199	-0.451
2010-10-21 22:59:59	-2.566	-1.27	-0.901	-0.311	0.024	-0.004	0.024	-0.227	-0.451
2010-10-21 23:59:59	-2.624	-1.27	-0.901	-0.311	0.024	-0.004	0.024	-0.199	-0.451
2010-10-22 00:59:59	-2.653	-1.298	-0.901	-0.311	-0.004	-0.004	0.024	-0.227	-0.451
2010-10-22 01:59:59	-2.653	-1.298	-0.901	-0.311	-0.004	-0.004	0.024	-0.227	-0.451
2010-10-22 02:59:59	-2.653	-1.298	-0.901	-0.311	0.024	-0.004	0.024	-0.227	-0.451
2010-10-22 03:59:59	-2.8	-1.298	-0.901	-0.311	-0.004	-0.004	0.024	-0.199	-0.451
2010-10-22 04:59:59	-3.064	-1.355	-0.929	-0.339	-0.004	-0.004	0.024	-0.199	-0.451
2010-10-22 05:59:59	-3.627	-1.441	-0.958	-0.339	0.024	-0.004	0.024	-0.199	-0.451
2010-10-22 06:59:59	-4.166	-1.555	-1.014	-0.367	-0.004	-0.004	0.024	-0.199	-0.451
2010-10-22 07:59:59	-4.59	-1.698	-1.071	-0.395	0.024	-0.004	0.024	-0.199	-0.451
2010-10-22 08:59:59	-4.378	-1.813	-1.156	-0.395	-0.004	-0.004	0.024	-0.227	-0.451
2010-10-22 09:59:59	-3.687	-1.784	-1.184	-0.423	-0.004	-0.004	0.024	-0.199	-0.451
2010-10-22 10:59:59	-3.182	-1.698	-1.184	-0.423	-0.004	-0.004	-0.004	-0.227	-0.451
2010-10-22 11:59:59	-2.858	-1.612	-1.156	-0.423	-0.004	-0.004	0.024	-0.227	-0.451
2010-10-22 12:59:59	-2.653	-1.526	-1.099	-0.423	-0.004	-0.004	0.024	-0.227	-0.451
2010-10-22 13:59:59	-2.566	-1.441	-1.071	-0.423	-0.004	-0.004	-0.004	-0.227	-0.451
2010-10-22 14:59:59	-2.537	-1.412	-1.043	-0.395	-0.004	-0.004	0.024	-0.227	-0.451
2010-10-22 15:59:59	-2.537	-1.355	-1.014	-0.395	-0.004	-0.004	0.024	-0.227	-0.451
2010-10-22 16:59:59	-2.566	-1.355	-0.986	-0.395	-0.004	-0.004	-0.004	-0.199	-0.451
2010-10-22 17:59:59	-2.595	-1.327	-0.986	-0.395	-0.004	-0.004	0.024	-0.199	-0.451
2010-10-22 18:59:59	-2.741	-1.355	-0.958	-0.395	-0.004	-0.004	0.024	-0.199	-0.451
2010-10-22 19:59:59	-2.8	-1.355	-0.986	-0.395	-0.004	-0.004	0.024	-0.227	-0.451
2010-10-22 20:59:59	-2.77	-1.355	-0.958	-0.395	-0.004	-0.004	0.024	-0.199	-0.451
2010-10-22 21:59:59	-2.858	-1.384	-0.958	-0.395	0.024	-0.004	0.024	-0.199	-0.451
2010-10-22 22:59:59	-3.33	-1.412	-0.986	-0.395	-0.004	-0.004	0.024	-0.227	-0.451
2010-10-22 23:59:59	-3.806	-1.526	-1.014	-0.395	-0.004	-0.004	0.024	-0.199	-0.451
2010-10-23 00:59:59	-4.166	-1.641	-1.071	-0.395	-0.004	-0.004	0.024	-0.199	-0.451
2010-10-23 01:59:59	-4.468	-1.756	-1.128	-0.395	-0.004	-0.004	0.024	-0.199	-0.451
2010-10-23 02:59:59	-4.559	-1.842	-1.213	-0.423	-0.004	-0.004	0.024	-0.199	-0.451
2010-10-23 03:59:59	-4.408	-1.899	-1.27	-0.451	-0.004	-0.004	0.024	-0.199	-0.451
[truncated: 15,547 more rows]
