# Supplementary material for: Isotopic compositions of ground ice in near-surface permafrost in relation to vegetation and microtopography at the Taiga–Tundra boundary in the Indigirka River lowlands, northeastern Siberia
Source: PLoS One. 2019 Oct 10;14(10):e0223720. doi: 10.1371/journal.pone.0223720 (PMC6786563; doi:10.1371/journal.pone.0223720)
Supplement: S4 File — (XLSX) [file pone.0223720.s012.xlsx]

## Sheet: Hour
	Tree mound									Wet area
	Tg -0.01m	Tg -0.05m	Tg -0.10m	Tg -0.20m	Tg -0.30m	Tg -0.40m	Tg -0.50m	Tg -0.75m	Tg -1.00m	Tg -0.01m	Tg -0.05m	Tg -0.10m	Tg -0.20m	Tg -0.30m	Tg -0.40m	Tg -0.50m	Tg -0.75m	Tg -1.00m
	4A-4	4B-2	4B-3	4B-4	4C-2	4C-3	4C-4	4D-3 (No.6)	4D-4 (No.6)		3B-2	3B-3	3B-4	3C-2	3C-3	3C-4	3D-3 (No.5)	3D-4 (No.5)
	℃	℃	℃	℃	℃	℃	℃	℃	℃	℃	℃	℃	℃	℃	℃	℃	℃	℃
2010-08-01	8.568	8.27	7.318	5.693	0.962	0.934	0.715	-0.395			8.095		7.469	4.298	3.089	2.503
2010-08-01 01:00:00	8.519	8.07	7.167	5.591	0.962	0.907	0.687	-0.395			7.87		7.318	4.298	3.089	2.503
2010-08-01 02:00:00	8.519	7.945	7.041	5.514	0.962	0.907	0.687	-0.395			7.67		7.167	4.272	3.089	2.503
2010-08-01 03:00:00	8.568	7.87	6.914	5.437	0.934	0.907	0.687	-0.395			7.519		7.041	4.246	3.063	2.503
2010-08-01 04:00:00	8.668	7.795	6.813	5.334	0.934	0.88	0.687	-0.395			7.393		6.94	4.22	3.063	2.477
2010-08-01 05:00:00	8.444	7.695	6.712	5.257	0.907	0.88	0.66	-0.395			7.293		6.839	4.22	3.063	2.477
2010-08-01 06:00:00	8.866	7.645	6.636	5.437	0.907	0.88	0.66	-0.395			7.343		6.864	4.194	3.063	2.477
2010-08-01 07:00:00	8.965	7.67	6.56	5.411	0.88	0.852	0.632	-0.395			7.242		6.813	4.168	3.063	2.477
2010-08-01 08:00:00	9.361	7.72	6.509	5.36	0.88	0.825	0.632	-0.395			7.192		6.737	4.141	3.036	2.477
2010-08-01 09:00:00	9.731	7.87	6.509	5.308	0.852	0.825	0.605	-0.395			7.268		6.687	4.115	3.036	2.477
2010-08-01 10:00:00	10.687	8.145	6.56	5.282	0.852	0.825	0.605	-0.395			7.419		6.712	4.089	3.009	2.45
2010-08-01 11:00:00	11.759	8.543	6.661	5.257	0.825	0.797	0.605	-0.395			7.645		6.763	4.037	3.009	2.45
2010-08-01 12:00:00	11.662	9.114	6.839	5.257	0.797	0.797	0.577	-0.395			7.92		6.864	4.011	2.983	2.45
2010-08-01 13:00:00	11.224	9.312	6.965	5.282	0.797	0.77	0.577	-0.395			8.02		6.99	3.985	2.956	2.423
2010-08-01 14:00:00	10.98	9.361	7.091	5.308	0.77	0.77	0.577	-0.395			8.07		7.066	3.958	2.956	2.423
2010-08-01 15:00:00	10.271	9.238	7.116	5.36	0.77	0.77	0.577	-0.395			8.02		7.142	3.958	2.93	2.423
2010-08-01 16:00:00	9.485	8.99	7.116	5.385	0.77	0.77	0.577	-0.395			7.92		7.167	3.932	2.93	2.423
2010-08-01 17:00:00	8.841	8.618	7.041	5.437	0.77	0.77	0.577	-0.395			7.72		7.091	3.932	2.903	2.396
2010-08-01 18:00:00	9.262	8.369	6.94	5.488	0.77	0.77	0.577	-0.395			7.569		6.99	3.906	2.903	2.396
2010-08-01 19:00:00	8.568	8.245	6.839	5.462	0.77	0.77	0.577	-0.395			7.419		6.914	3.906	2.903	2.396
2010-08-01 20:00:00	8.195	7.97	6.737	5.437	0.77	0.77	0.577	-0.395			7.242		6.788	3.88	2.877	2.37
2010-08-01 21:00:00	7.519	7.67	6.611	5.36	0.742	0.77	0.577	-0.395			7.015		6.661	3.854	2.877	2.37
2010-08-01 22:00:00	6.94	7.268	6.433	5.282	0.742	0.742	0.577	-0.395			6.788		6.535	3.854	2.85	2.37
2010-08-01 23:00:00	6.636	6.914	6.255	5.179	0.742	0.742	0.577	-0.395			6.56		6.357	3.827	2.85	2.37
2010-08-02	6.408	6.611	6.077	5.076	0.715	0.742	0.577	-0.395			6.331		6.204	3.801	2.85	2.343
2010-08-02 01:00:00	6.255	6.357	5.898	4.973	0.715	0.742	0.577	-0.395			6.179		6.077	3.775	2.823	2.343
2010-08-02 02:00:00	6.051	6.153	5.745	4.921	0.715	0.742	0.577	-0.395			6		5.949	3.749	2.823	2.343
2010-08-02 03:00:00	5.847	5.949	5.591	4.869	0.687	0.715	0.55	-0.395			5.847		5.821	3.722	2.797	2.316
2010-08-02 04:00:00	5.514	5.77	5.437	4.792	0.687	0.715	0.55	-0.395			5.693		5.693	3.67	2.797	2.316
2010-08-02 05:00:00	5.154	5.514	5.282	4.688	0.66	0.715	0.55	-0.395			5.514		5.565	3.643	2.797	2.316
2010-08-02 06:00:00	5.231	5.308	5.154	4.61	0.632	0.687	0.55	-0.395			5.36		5.411	3.591	2.77	2.316
2010-08-02 07:00:00	5.231	5.205	4.999	4.48	0.632	0.66	0.522	-0.395			5.257		5.308	3.564	2.744	2.289
2010-08-02 08:00:00	5.334	5.128	4.895	4.35	0.605	0.66	0.495	-0.395			5.154		5.205	3.512	2.744	2.289
2010-08-02 09:00:00	5.668	5.102	4.792	4.246	0.605	0.66	0.495	-0.395			5.076		5.102	3.485	2.717	2.262
2010-08-02 10:00:00	6.102	5.231	4.74	4.141	0.577	0.632	0.495	-0.395			5.076		5.05	3.433	2.69	2.236
2010-08-02 11:00:00	7.494	5.411	4.74	4.063	0.55	0.632	0.467	-0.395			5.128		4.999	3.38	2.664	2.236
2010-08-02 12:00:00	7.995	5.847	4.792	3.985	0.55	0.605	0.467	-0.395			5.282		4.999	3.327	2.637	2.209
2010-08-02 13:00:00	9.015	6.357	4.921	3.958	0.522	0.605	0.467	-0.395			5.488		5.05	3.301	2.61	2.209
2010-08-02 14:00:00	9.706	6.839	5.102	3.985	0.522	0.577	0.439	-0.395			5.693		5.128	3.248	2.584	2.182
2010-08-02 15:00:00	10.001	7.343	5.334	4.011	0.495	0.577	0.439	-0.395			6		5.231	3.221	2.557	2.155
2010-08-02 16:00:00	9.336	7.594	5.514	4.063	0.495	0.577	0.439	-0.395			6.204		5.36	3.195	2.53	2.128
2010-08-02 17:00:00	9.928	7.77	5.693	4.141	0.495	0.55	0.439	-0.395			6.382		5.488	3.168	2.503	2.128
2010-08-02 18:00:00	8.394	7.72	5.77	4.22	0.495	0.577	0.439	-0.395			6.484		5.591	3.168	2.477	2.101
2010-08-02 19:00:00	7.594	7.469	5.796	4.272	0.495	0.577	0.439	-0.395			6.458		5.642	3.168	2.45	2.074
2010-08-02 20:00:00	7.091	7.167	5.745	4.298	0.495	0.577	0.439	-0.395			6.357		5.642	3.168	2.45	2.074
2010-08-02 21:00:00	6.484	6.813	5.642	4.298	0.522	0.577	0.467	-0.395			6.204		5.616	3.142	2.423	2.047
2010-08-02 22:00:00	5.745	6.408	5.514	4.272	0.522	0.605	0.467	-0.395			6.026		5.539	3.142	2.396	2.021
2010-08-02 23:00:00	5.205	6	5.334	4.22	0.55	0.605	0.495	-0.395			5.77		5.437	3.142	2.396	2.021
2010-08-03	4.662	5.591	5.154	4.141	0.55	0.605	0.495	-0.395			5.514		5.334	3.142	2.396	2.021
2010-08-03 01:00:00	4.35	5.179	4.947	4.063	0.522	0.605	0.495	-0.395			5.257		5.179	3.142	2.37	1.994
2010-08-03 02:00:00	4.063	4.869	4.74	3.958	0.55	0.605	0.495	-0.395			5.024		5.024	3.116	2.37	1.994
2010-08-03 03:00:00	3.722	4.558	4.558	3.854	0.55	0.605	0.495	-0.395			4.792		4.895	3.089	2.37	1.994
2010-08-03 04:00:00	3.538	4.298	4.376	3.749	0.522	0.605	0.467	-0.395			4.584		4.74	3.063	2.343	1.967
2010-08-03 05:00:00	3.301	4.063	4.194	3.643	0.522	0.605	0.467	-0.395			4.402		4.584	3.036	2.343	1.967
2010-08-03 06:00:00	3.142	3.827	4.011	3.512	0.522	0.577	0.467	-0.395			4.246		4.454	3.009	2.343	1.94
2010-08-03 07:00:00	3.142	3.617	3.854	3.406	0.495	0.577	0.439	-0.367			4.115		4.324	2.983	2.316	1.94
2010-08-03 08:00:00	3.406	3.512	3.722	3.301	0.495	0.55	0.439	-0.395			4.037		4.22	2.956	2.289	1.94
2010-08-03 09:00:00	3.538	3.512	3.591	3.195	0.467	0.55	0.412	-0.395			4.037		4.141	2.903	2.289	1.913
2010-08-03 10:00:00	3.985	3.538	3.512	3.089	0.467	0.522	0.412	-0.367			4.063		4.089	2.877	2.289	1.913
2010-08-03 11:00:00	4.688	3.696	3.485	3.009	0.439	0.495	0.384	-0.395			4.22		4.089	2.85	2.236	1.913
2010-08-03 12:00:00	6.128	4.037	3.512	2.93	0.439	0.495	0.384	-0.367			4.48		4.115	2.797	2.236	1.886
2010-08-03 13:00:00	7.041	4.636	3.617	2.903	0.412	0.495	0.356	-0.367			4.869		4.22	2.77	2.209	1.859
2010-08-03 14:00:00	8.841	5.282	3.827	2.903	0.412	0.467	0.356	-0.367			5.36		4.402	2.744	2.182	1.859
2010-08-03 15:00:00	11.078	5.796	4.168	2.93	0.412	0.467	0.356	-0.395			5.872		4.636	2.717	2.155	1.832
2010-08-03 16:00:00	14.768	6.712	4.662	3.036	0.384	0.467	0.356	-0.367			6.458		4.869	2.717	2.128	1.805
2010-08-03 17:00:00	12.534	7.619	5.257	3.195	0.384	0.439	0.356	-0.395			7.116		5.179	2.717	2.128	1.805
2010-08-03 18:00:00	11.224	7.72	5.642	3.406	0.384	0.467	0.356	-0.367			7.745		5.565	2.717	2.101	1.778
2010-08-03 19:00:00	9.287	8.02	5.898	3.564	0.412	0.467	0.356	-0.367			8.195		5.924	2.744	2.074	1.778
2010-08-03 20:00:00	8.22	7.77	5.924	3.696	0.412	0.495	0.384	-0.367			8.543		6.255	2.77	2.074	1.751
2010-08-03 21:00:00	7.015	7.368	5.847	3.827	0.439	0.495	0.412	-0.367			8.593		6.535	2.797	2.074	1.751
2010-08-03 22:00:00	6.331	6.864	5.693	3.854	0.467	0.522	0.412	-0.367			8.344		6.661	2.85	2.074	1.724
2010-08-03 23:00:00	5.257	6.357	5.462	3.88	0.467	0.55	0.439	-0.367			7.92		6.661	2.903	2.074	1.724
2010-08-04	3.906	5.77	5.179	3.854	0.495	0.577	0.439	-0.367			7.268		6.535	2.956	2.074	1.724
2010-08-04 01:00:00	2.823	5.076	4.895	3.801	0.495	0.577	0.439	-0.367			6.535		6.255	2.983	2.101	1.724
2010-08-04 02:00:00	2.128	4.402	4.558	3.696	0.522	0.577	0.439	-0.367			5.847		5.924	3.009	2.101	1.724
2010-08-04 03:00:00	2.047	3.775	4.246	3.564	0.522	0.577	0.439	-0.367			5.282		5.539	3.036	2.101	1.724
2010-08-04 04:00:00	2.047	3.354	3.985	3.433	0.522	0.577	0.439	-0.367			4.844		5.205	3.036	2.128	1.724
2010-08-04 05:00:00	2.236	3.063	3.722	3.274	0.495	0.55	0.412	-0.367			4.48		4.921	3.036	2.128	1.724
2010-08-04 06:00:00	2.423	2.903	3.512	3.142	0.495	0.55	0.412	-0.367			4.22		4.662	3.009	2.155	1.724
2010-08-04 07:00:00	2.236	2.797	3.301	3.009	0.467	0.522	0.384	-0.367			4.037		4.454	2.983	2.128	1.724
2010-08-04 08:00:00	2.823	2.744	3.168	2.877	0.439	0.495	0.356	-0.367			3.932		4.272	2.956	2.128	1.724
2010-08-04 09:00:00	3.38	2.823	3.036	2.77	0.439	0.495	0.356	-0.367			3.932		4.168	2.903	2.128	1.724
2010-08-04 10:00:00	4.168	3.063	2.983	2.69	0.412	0.467	0.329	-0.367			4.037		4.115	2.877	2.101	1.724
2010-08-04 11:00:00	5.102	3.433	3.009	2.637	0.384	0.439	0.329	-0.367			4.246		4.115	2.823	2.101	1.697
2010-08-04 12:00:00	5.668	3.827	3.063	2.584	0.356	0.412	0.301	-0.367			4.48		4.168	2.77	2.074	1.697
2010-08-04 13:00:00	6.636	4.246	3.195	2.557	0.356	0.412	0.301	-0.367			4.714		4.272	2.744	2.047	1.67
2010-08-04 14:00:00	7.368	4.766	3.38	2.584	0.356	0.384	0.273	-0.367			5.076		4.376	2.717	2.047	1.67
2010-08-04 15:00:00	7.92	5.334	3.591	2.61	0.329	0.384	0.273	-0.367			5.411		4.532	2.69	2.021	1.643
2010-08-04 16:00:00	7.895	5.77	3.827	2.664	0.329	0.384	0.273	-0.367			5.719		4.688	2.664	1.994	1.643
2010-08-04 17:00:00	7.945	5.949	4.037	2.744	0.329	0.384	0.273	-0.367			5.898		4.869	2.664	1.967	1.615
2010-08-04 18:00:00	8.543	6.281	4.246	2.823	0.329	0.384	0.273	-0.367			6.102		4.999	2.664	1.967	1.615
2010-08-04 19:00:00	7.444	6.458	4.402	2.903	0.329	0.384	0.273	-0.367			6.204		5.128	2.664	1.94	1.588
2010-08-04 20:00:00	6.763	6.255	4.48	2.983	0.329	0.412	0.301	-0.339			6.153		5.205	2.664	1.94	1.588
2010-08-04 21:00:00	6	5.975	4.48	3.036	0.356	0.412	0.301	-0.367			5.975		5.179	2.69	1.94	1.588
2010-08-04 22:00:00	5.539	5.642	4.428	3.063	0.356	0.412	0.329	-0.339			5.745		5.128	2.69	1.913	1.561
2010-08-04 23:00:00	5.076	5.334	4.324	3.089	0.384	0.439	0.329	-0.367			5.514		5.05	2.69	1.913	1.561
2010-08-05	4.714	5.024	4.22	3.063	0.384	0.467	0.356	-0.339			5.282		4.921	2.717	1.913	1.561
2010-08-05 01:00:00	4.402	4.74	4.089	3.063	0.384	0.439	0.356	-0.339			5.076		4.818	2.717	1.913	1.561
2010-08-05 02:00:00	4.194	4.48	3.958	3.009	0.384	0.467	0.356	-0.339			4.869		4.688	2.717	1.913	1.561
2010-08-05 03:00:00	4.011	4.246	3.827	2.956	0.412	0.467	0.356	-0.339			4.662		4.558	2.717	1.913	1.534
2010-08-05 04:00:00	3.958	4.063	3.722	2.903	0.412	0.467	0.356	-0.339			4.506		4.428	2.717	1.913	1.534
2010-08-05 05:00:00	3.932	3.932	3.617	2.85	0.412	0.467	0.356	-0.339			4.376		4.324	2.69	1.913	1.534
2010-08-05 06:00:00	3.88	3.827	3.512	2.77	0.412	0.467	0.356	-0.339			4.246		4.22	2.69	1.913	1.561
2010-08-05 07:00:00	3.801	3.749	3.459	2.717	0.384	0.439	0.329	-0.339			4.141		4.141	2.664	1.913	1.561
2010-08-05 08:00:00	3.749	3.67	3.38	2.664	0.384	0.439	0.329	-0.339			4.063		4.037	2.637	1.913	1.534
2010-08-05 09:00:00	3.749	3.617	3.301	2.637	0.384	0.439	0.329	-0.339			4.011		3.985	2.61	1.913	1.534
2010-08-05 10:00:00	3.906	3.564	3.248	2.584	0.384	0.439	0.329	-0.339			3.958		3.906	2.584	1.913	1.534
2010-08-05 11:00:00	4.324	3.617	3.195	2.53	0.356	0.439	0.301	-0.339			3.985		3.88	2.557	1.913	1.534
2010-08-05 12:00:00	4.714	3.775	3.195	2.503	0.356	0.412	0.301	-0.339			4.063		3.854	2.53	1.886	1.534
2010-08-05 13:00:00	4.818	3.932	3.221	2.45	0.356	0.412	0.301	-0.339			4.168		3.88	2.503	1.886	1.507
2010-08-05 14:00:00	5.024	4.063	3.248	2.45	0.329	0.384	0.301	-0.339			4.298		3.906	2.477	1.859	1.507
2010-08-05 15:00:00	4.895	4.141	3.274	2.45	0.329	0.384	0.273	-0.339			4.376		3.958	2.477	1.859	1.507
2010-08-05 16:00:00	5.36	4.194	3.301	2.45	0.329	0.384	0.273	-0.339			4.454		3.985	2.45	1.832	1.507
2010-08-05 17:00:00	5.437	4.376	3.354	2.45	0.329	0.384	0.273	-0.339			4.558		4.037	2.423	1.832	1.48
2010-08-05 18:00:00	5.076	4.454	3.38	2.45	0.329	0.384	0.273	-0.339			4.61		4.089	2.423	1.805	1.48
2010-08-05 19:00:00	4.532	4.376	3.406	2.477	0.329	0.384	0.273	-0.339			4.61		4.115	2.423	1.805	1.453
2010-08-05 20:00:00	4.037	4.168	3.38	2.477	0.329	0.384	0.273	-0.339			4.506		4.115	2.396	1.805	1.453
2010-08-05 21:00:00	3.985	3.958	3.354	2.477	0.329	0.384	0.301	-0.339			4.376		4.063	2.396	1.778	1.453
2010-08-05 22:00:00	3.643	3.801	3.274	2.45	0.329	0.384	0.301	-0.339			4.246		4.011	2.396	1.778	1.425
2010-08-05 23:00:00	3.406	3.617	3.221	2.423	0.329	0.384	0.273	-0.339			4.115		3.932	2.37	1.751	1.425
2010-08-06	3.116	3.433	3.116	2.396	0.329	0.384	0.273	-0.339			3.958		3.854	2.37	1.751	1.425
2010-08-06 01:00:00	2.956	3.248	3.036	2.343	0.329	0.384	0.301	-0.339			3.801		3.749	2.37	1.751	1.425
2010-08-06 02:00:00	2.85	3.089	2.93	2.316	0.329	0.384	0.273	-0.339			3.643		3.67	2.343	1.751	1.425
2010-08-06 03:00:00	2.744	2.956	2.85	2.262	0.329	0.384	0.273	-0.339			3.512		3.564	2.343	1.724	1.398
2010-08-06 04:00:00	2.61	2.85	2.77	2.209	0.329	0.384	0.273	-0.339			3.406		3.485	2.316	1.724	1.398
2010-08-06 05:00:00	2.53	2.744	2.69	2.155	0.329	0.384	0.273	-0.339			3.301		3.38	2.289	1.724	1.398
2010-08-06 06:00:00	2.53	2.664	2.61	2.101	0.301	0.356	0.273	-0.339			3.195		3.301	2.262	1.697	1.398
2010-08-06 07:00:00	2.717	2.61	2.53	2.074	0.301	0.356	0.246	-0.339			3.142		3.221	2.236	1.697	1.371
2010-08-06 08:00:00	3.67	2.664	2.503	2.021	0.273	0.329	0.246	-0.339			3.142		3.168	2.209	1.67	1.371
2010-08-06 09:00:00	3.775	2.903	2.503	1.967	0.301	0.329	0.246	-0.339			3.248		3.168	2.182	1.67	1.371
2010-08-06 10:00:00	4.506	3.089	2.53	1.94	0.273	0.329	0.218	-0.339			3.406		3.168	2.155	1.643	1.344
2010-08-06 11:00:00	5.693	3.512	2.61	1.94	0.273	0.329	0.218	-0.339			3.67		3.221	2.128	1.643	1.344
2010-08-06 12:00:00	6.051	3.958	2.744	1.967	0.273	0.301	0.218	-0.339			3.985		3.354	2.101	1.615	1.317
2010-08-06 13:00:00	6.788	4.402	2.93	1.994	0.273	0.329	0.218	-0.339			4.324		3.485	2.101	1.615	1.317
2010-08-06 14:00:00	7.77	4.869	3.142	2.047	0.246	0.301	0.218	-0.339			4.662		3.67	2.074	1.588	1.289
2010-08-06 15:00:00	8.295	5.36	3.406	2.128	0.246	0.301	0.218	-0.339			5.024		3.88	2.074	1.561	1.289
2010-08-06 16:00:00	9.361	5.847	3.67	2.236	0.246	0.301	0.218	-0.339			5.411		4.089	2.074	1.561	1.289
2010-08-06 17:00:00	9.632	6.382	3.985	2.343	0.273	0.329	0.218	-0.339			5.745		4.324	2.074	1.561	1.262
2010-08-06 18:00:00	9.632	6.788	4.246	2.477	0.273	0.329	0.246	-0.339			6		4.532	2.101	1.534	1.262
2010-08-06 19:00:00	8.841	6.99	4.48	2.61	0.273	0.329	0.246	-0.339			6.153		4.714	2.128	1.534	1.262
2010-08-06 20:00:00	8.742	6.99	4.662	2.744	0.301	0.356	0.273	-0.339			6.204		4.844	2.155	1.534	1.262
2010-08-06 21:00:00	7.945	6.965	4.766	2.877	0.329	0.384	0.301	-0.339			6.204		4.947	2.182	1.534	1.262
2010-08-06 22:00:00	7.015	6.712	4.792	2.983	0.329	0.412	0.301	-0.339			6.102		4.999	2.236	1.561	1.262
2010-08-06 23:00:00	6.306	6.306	4.74	3.063	0.356	0.412	0.329	-0.339			5.898		4.973	2.262	1.561	1.262
2010-08-07	5.693	5.898	4.662	3.089	0.384	0.439	0.329	-0.339			5.616		4.895	2.316	1.561	1.262
2010-08-07 01:00:00	5.36	5.539	4.532	3.116	0.384	0.467	0.356	-0.339			5.36		4.792	2.343	1.588	1.262
2010-08-07 02:00:00	5.102	5.205	4.402	3.089	0.412	0.467	0.356	-0.339			5.102		4.662	2.37	1.615	1.262
2010-08-07 03:00:00	4.869	4.947	4.272	3.089	0.412	0.495	0.384	-0.339			4.869		4.532	2.396	1.615	1.289
2010-08-07 04:00:00	4.636	4.74	4.141	3.036	0.412	0.495	0.384	-0.339			4.662		4.428	2.396	1.643	1.289
2010-08-07 05:00:00	4.48	4.506	4.011	3.009	0.439	0.495	0.384	-0.339			4.48		4.298	2.423	1.67	1.289
2010-08-07 06:00:00	4.376	4.35	3.906	2.956	0.439	0.495	0.384	-0.339			4.324		4.168	2.423	1.67	1.317
2010-08-07 07:00:00	4.298	4.194	3.801	2.903	0.439	0.495	0.384	-0.339			4.22		4.089	2.423	1.697	1.317
2010-08-07 08:00:00	4.532	4.089	3.696	2.85	0.412	0.495	0.356	-0.311			4.115		3.985	2.423	1.697	1.317
2010-08-07 09:00:00	4.869	4.115	3.617	2.823	0.412	0.467	0.356	-0.339			4.115		3.932	2.423	1.697	1.344
2010-08-07 10:00:00	5.488	4.22	3.591	2.77	0.412	0.467	0.356	-0.311			4.168		3.88	2.396	1.724	1.344
2010-08-07 11:00:00	6.357	4.454	3.617	2.744	0.412	0.467	0.356	-0.339			4.324		3.88	2.37	1.724	1.344
2010-08-07 12:00:00	7.845	4.895	3.722	2.717	0.384	0.467	0.356	-0.339			4.584		3.958	2.37	1.724	1.344
2010-08-07 13:00:00	8.693	5.488	3.88	2.744	0.384	0.439	0.329	-0.339			4.999		4.063	2.37	1.724	1.344
2010-08-07 14:00:00	9.706	6.128	4.141	2.77	0.384	0.439	0.329	-0.339			5.462		4.246	2.343	1.724	1.344
2010-08-07 15:00:00	9.952	6.763	4.428	2.85	0.384	0.439	0.329	-0.339			5.924		4.48	2.343	1.724	1.344
2010-08-07 16:00:00	10.296	7.242	4.74	2.956	0.384	0.439	0.329	-0.339			6.331		4.74	2.343	1.697	1.344
2010-08-07 17:00:00	10.614	7.619	5.024	3.089	0.384	0.439	0.329	-0.339			6.661		4.999	2.37	1.697	1.344
2010-08-07 18:00:00	11.613	7.945	5.308	3.221	0.412	0.439	0.356	-0.339			6.99		5.231	2.396	1.724	1.344
2010-08-07 19:00:00	10.785	8.394	5.668	3.354	0.384	0.467	0.356	-0.339			7.494		5.462	2.423	1.697	1.344
2010-08-07 20:00:00	9.854	8.394	5.872	3.512	0.412	0.467	0.356	-0.339			7.745		5.745	2.45	1.724	1.371
2010-08-07 21:00:00	8.916	8.145	5.898	3.643	0.412	0.495	0.384	-0.311			7.745		5.949	2.503	1.724	1.344
2010-08-07 22:00:00	7.645	7.72	5.821	3.722	0.439	0.522	0.412	-0.339			7.544		6.026	2.53	1.724	1.371
2010-08-07 23:00:00	6.306	7.142	5.642	3.775	0.467	0.522	0.412	-0.339			7.142		6	2.584	1.751	1.371
2010-08-08	5.949	6.56	5.437	3.801	0.495	0.55	0.439	-0.339			6.687		5.872	2.637	1.778	1.371
2010-08-08 01:00:00	5.668	6.077	5.231	3.775	0.495	0.577	0.439	-0.339			6.23		5.668	2.69	1.778	1.398
2010-08-08 02:00:00	5.411	5.719	5.024	3.722	0.495	0.55	0.439	-0.311			5.872		5.488	2.717	1.805	1.398
2010-08-08 03:00:00	5.205	5.437	4.844	3.67	0.495	0.577	0.439	-0.311			5.565		5.282	2.717	1.832	1.425
2010-08-08 04:00:00	4.662	5.128	4.662	3.591	0.522	0.577	0.439	-0.339			5.282		5.102	2.744	1.859	1.425
2010-08-08 05:00:00	3.459	4.766	4.454	3.538	0.495	0.577	0.439	-0.311			4.973		4.921	2.77	1.859	1.453
2010-08-08 06:00:00	3.274	4.194	4.22	3.433	0.495	0.55	0.439	-0.311			4.584		4.714	2.744	1.886	1.453
2010-08-08 07:00:00	4.506	3.932	4.037	3.354	0.495	0.55	0.439	-0.339			4.246		4.48	2.744	1.913	1.48
2010-08-08 08:00:00	5.257	4.063	3.906	3.248	0.495	0.55	0.412	-0.311			3.958		4.272	2.744	1.913	1.48
2010-08-08 09:00:00	6.56	4.35	3.854	3.142	0.495	0.522	0.412	-0.339			3.775		4.063	2.717	1.913	1.48
2010-08-08 10:00:00	9.435	4.844	3.906	3.089	0.467	0.522	0.384	-0.311			3.749		3.932	2.69	1.913	1.48
2010-08-08 11:00:00	12.799	5.693	4.089	3.063	0.467	0.495	0.384	-0.339			3.827		3.854	2.637	1.913	1.507
2010-08-08 12:00:00	11.856	6.509	4.324	3.142	0.439	0.495	0.356	-0.339			4.037		3.854	2.61	1.913	1.507
2010-08-08 13:00:00	12.364	6.839	4.584	3.248	0.439	0.467	0.356	-0.311			4.428		3.906	2.584	1.913	1.507
2010-08-08 14:00:00	12.001	7.217	4.973	3.354	0.412	0.467	0.329	-0.339			4.844		4.011	2.557	1.886	1.507
2010-08-08 15:00:00	13.978	8.02	5.411	3.433	0.412	0.467	0.329	-0.311			5.642		4.22	2.53	1.886	1.48
2010-08-08 16:00:00	19.436	9.238	6.128	3.564	0.384	0.467	0.329	-0.311			6.56		4.558	2.503	1.859	1.48
2010-08-08 17:00:00	14.649	10.075	6.864	3.775	0.412	0.439	0.329	-0.339			7.393		5.024	2.503	1.859	1.48
2010-08-08 18:00:00	14.218	10.001	7.192	4.037	0.412	0.467	0.356	-0.311			8.095		5.514	2.503	1.859	1.48
2010-08-08 19:00:00	11.346	10.149	7.343	4.22	0.439	0.467	0.384	-0.339			8.668		5.975	2.53	1.832	1.48
2010-08-08 20:00:00	10.051	9.534	7.293	4.376	0.467	0.495	0.412	-0.339			9.04		6.382	2.557	1.832	1.48
2010-08-08 21:00:00	8.841	8.941	7.091	4.48	0.495	0.55	0.439	-0.339			9.015		6.687	2.61	1.832	1.48
2010-08-08 22:00:00	7.945	8.319	6.813	4.532	0.522	0.577	0.467	-0.311			8.643		6.839	2.69	1.859	1.48
2010-08-08 23:00:00	6.99	7.695	6.535	4.532	0.55	0.577	0.467	-0.311			8.095		6.788	2.744	1.859	1.48
2010-08-09	5.898	7.066	6.204	4.48	0.55	0.605	0.467	-0.339			7.444		6.636	2.823	1.886	1.507
2010-08-09 01:00:00	4.818	6.382	5.872	4.402	0.577	0.632	0.495	-0.311			6.813		6.357	2.877	1.913	1.507
2010-08-09 02:00:00	3.801	5.668	5.539	4.324	0.605	0.632	0.495	-0.311			6.153		6.051	2.903	1.94	1.534
2010-08-09 03:00:00	3.009	4.973	5.205	4.168	0.605	0.632	0.495	-0.311			5.591		5.719	2.93	1.967	1.534
2010-08-09 04:00:00	2.45	4.376	4.844	4.037	0.605	0.632	0.495	-0.311			5.102		5.385	2.956	1.994	1.561
2010-08-09 05:00:00	2.128	3.854	4.506	3.88	0.577	0.632	0.495	-0.311			4.688		5.076	2.956	1.994	1.561
2010-08-09 06:00:00	2.503	3.459	4.194	3.722	0.577	0.605	0.467	-0.311			4.35		4.792	2.956	2.021	1.588
2010-08-09 07:00:00	3.301	3.274	3.932	3.538	0.577	0.605	0.439	-0.311			4.063		4.558	2.93	2.021	1.588
2010-08-09 08:00:00	4.35	3.327	3.775	3.406	0.55	0.577	0.439	-0.311			3.801		4.324	2.903	2.047	1.588
2010-08-09 09:00:00	5.308	3.643	3.67	3.274	0.522	0.55	0.412	-0.311			3.617		4.115	2.85	2.047	1.615
2010-08-09 10:00:00	8.145	4.089	3.643	3.195	0.495	0.522	0.384	-0.311			3.459		3.958	2.823	2.047	1.615
2010-08-09 11:00:00	12.364	4.947	3.775	3.116	0.495	0.522	0.384	-0.311			3.433		3.827	2.77	2.047	1.615
2010-08-09 12:00:00	11.71	5.872	4.011	3.142	0.439	0.495	0.356	-0.311			3.643		3.749	2.717	2.021	1.615
2010-08-09 13:00:00	13.088	6.484	4.324	3.248	0.439	0.467	0.329	-0.311			4.115		3.801	2.69	1.994	1.588
2010-08-09 14:00:00	12.799	7.066	4.792	3.327	0.412	0.439	0.329	-0.339			4.584		3.932	2.637	1.994	1.588
2010-08-09 15:00:00	14.984	8.045	5.334	3.433	0.412	0.439	0.301	-0.311			5.411		4.168	2.61	1.967	1.588
2010-08-09 16:00:00	20.365	9.312	6.102	3.564	0.384	0.439	0.301	-0.311			6.509		4.558	2.557	1.94	1.561
2010-08-09 17:00:00	15.438	10.222	6.889	3.801	0.384	0.439	0.301	-0.311			7.368		5.05	2.557	1.913	1.561
2010-08-09 18:00:00	15.366	10.051	7.217	4.037	0.384	0.439	0.329	-0.311			8.095		5.539	2.557	1.913	1.534
2010-08-09 19:00:00	11.929	10.222	7.393	4.22	0.412	0.439	0.356	-0.311			8.717		6.026	2.584	1.913	1.534
2010-08-09 20:00:00	10.565	9.632	7.318	4.402	0.439	0.467	0.356	-0.311			9.114		6.458	2.61	1.886	1.534
2010-08-09 21:00:00	9.336	9.04	7.116	4.506	0.467	0.495	0.412	-0.311			9.114		6.788	2.664	1.886	1.534
2010-08-09 22:00:00	8.444	8.419	6.864	4.558	0.495	0.55	0.439	-0.311			8.742		6.914	2.717	1.886	1.534
2010-08-09 23:00:00	7.343	7.795	6.585	4.558	0.522	0.55	0.439	-0.311			8.195		6.889	2.77	1.913	1.534
2010-08-10	6.051	7.116	6.255	4.506	0.55	0.577	0.467	-0.311			7.544		6.712	2.823	1.913	1.534
2010-08-10 01:00:00	4.844	6.382	5.924	4.428	0.577	0.605	0.467	-0.311			6.864		6.458	2.877	1.94	1.561
2010-08-10 02:00:00	3.827	5.668	5.565	4.324	0.577	0.605	0.467	-0.311			6.23		6.128	2.93	1.967	1.561
2010-08-10 03:00:00	3.063	4.999	5.205	4.194	0.605	0.605	0.467	-0.311			5.642		5.796	2.956	1.994	1.561
2010-08-10 04:00:00	2.396	4.376	4.844	4.063	0.605	0.632	0.467	-0.311			5.154		5.462	2.956	1.994	1.588
2010-08-10 05:00:00	1.94	3.827	4.506	3.88	0.577	0.605	0.467	-0.311			4.74		5.154	2.983	2.021	1.588
2010-08-10 06:00:00	2.289	3.406	4.194	3.722	0.577	0.605	0.439	-0.311			4.402		4.869	2.956	2.021	1.588
2010-08-10 07:00:00	2.983	3.195	3.932	3.564	0.55	0.577	0.439	-0.311			4.115		4.61	2.93	2.047	1.615
2010-08-10 08:00:00	3.88	3.195	3.722	3.406	0.55	0.577	0.412	-0.311			3.827		4.402	2.903	2.047	1.615
2010-08-10 09:00:00	4.74	3.38	3.591	3.248	0.522	0.55	0.412	-0.311			3.643		4.194	2.877	2.047	1.615
2010-08-10 10:00:00	7.544	3.749	3.564	3.142	0.495	0.522	0.384	-0.311			3.485		4.011	2.823	2.047	1.615
2010-08-10 11:00:00	12.364	4.558	3.643	3.089	0.467	0.495	0.356	-0.311			3.433		3.854	2.77	2.047	1.615
2010-08-10 12:00:00	11.856	5.565	3.854	3.089	0.467	0.467	0.329	-0.311			3.591		3.775	2.744	2.021	1.615
2010-08-10 13:00:00	13.233	6.102	4.168	3.168	0.439	0.439	0.329	-0.311			4.011		3.775	2.69	2.021	1.615
2010-08-10 14:00:00	13.112	6.737	4.61	3.274	0.412	0.439	0.301	-0.311			4.48		3.906	2.637	1.994	1.615
2010-08-10 15:00:00	15.915	7.77	5.179	3.354	0.384	0.439	0.301	-0.311			5.282		4.141	2.61	1.967	1.588
2010-08-10 16:00:00	21.581	9.238	6.051	3.485	0.384	0.412	0.301	-0.311			6.357		4.506	2.584	1.94	1.588
2010-08-10 17:00:00	16.749	10.222	6.889	3.722	0.412	0.412	0.301	-0.311			7.268		4.973	2.557	1.913	1.561
2010-08-10 18:00:00	16.796	10.124	7.242	3.958	0.384	0.412	0.329	-0.311			7.87		5.462	2.557	1.913	1.561
2010-08-10 19:00:00	12.847	10.418	7.444	4.168	0.412	0.439	0.356	-0.311			8.494		5.898	2.557	1.886	1.534
2010-08-10 20:00:00	11.734	9.903	7.393	4.35	0.439	0.467	0.356	-0.311			8.891		6.306	2.61	1.886	1.534
2010-08-10 21:00:00	10.443	9.361	7.242	4.454	0.467	0.495	0.384	-0.311			8.941		6.636	2.637	1.886	1.534
2010-08-10 22:00:00	8.965	8.717	6.99	4.532	0.495	0.522	0.412	-0.311			8.568		6.788	2.69	1.886	1.534
2010-08-10 23:00:00	7.845	7.995	6.687	4.532	0.522	0.55	0.439	-0.311			7.995		6.763	2.77	1.886	1.534
2010-08-11	7.393	7.368	6.382	4.506	0.55	0.577	0.467	-0.311			7.393		6.585	2.797	1.913	1.534
2010-08-11 01:00:00	6.636	6.864	6.102	4.454	0.577	0.605	0.467	-0.311			6.839		6.331	2.85	1.913	1.534
2010-08-11 02:00:00	5.821	6.281	5.796	4.35	0.605	0.605	0.467	-0.311			6.281		6.051	2.877	1.94	1.561
2010-08-11 03:00:00	5.385	5.796	5.539	4.246	0.605	0.605	0.467	-0.311			5.77		5.77	2.903	1.967	1.561
2010-08-11 04:00:00	4.921	5.385	5.282	4.141	0.605	0.632	0.467	-0.311			5.36		5.488	2.93	1.994	1.588
2010-08-11 05:00:00	4.506	4.999	5.024	4.037	0.605	0.632	0.467	-0.311			5.024		5.231	2.93	1.994	1.588
2010-08-11 06:00:00	4.947	4.714	4.792	3.906	0.577	0.605	0.439	-0.311			4.714		4.999	2.93	2.021	1.588
2010-08-11 07:00:00	5.591	4.662	4.61	3.801	0.605	0.605	0.439	-0.311			4.558		4.792	2.93	2.021	1.588
2010-08-11 08:00:00	6.484	4.818	4.506	3.67	0.577	0.605	0.439	-0.311			4.532		4.636	2.903	2.047	1.615
2010-08-11 09:00:00	7.519	5.102	4.48	3.617	0.55	0.577	0.412	-0.311			4.636		4.584	2.877	2.047	1.615
2010-08-11 10:00:00	9.089	5.539	4.532	3.538	0.55	0.55	0.412	-0.311			4.869		4.558	2.85	2.047	1.615
2010-08-11 11:00:00	12.389	6.204	4.688	3.512	0.55	0.55	0.384	-0.311			5.205		4.636	2.797	2.021	1.615
2010-08-11 12:00:00	13.305	7.015	4.947	3.538	0.522	0.55	0.384	-0.311			5.514		4.74	2.797	2.047	1.615
2010-08-11 13:00:00	14.385	7.695	5.282	3.617	0.495	0.522	0.384	-0.311			5.975		4.869	2.77	2.021	1.615
2010-08-11 14:00:00	15.008	8.419	5.719	3.722	0.495	0.522	0.384	-0.311			6.484		5.076	2.744	1.994	1.615
2010-08-11 15:00:00	17.558	9.485	6.281	3.854	0.495	0.522	0.384	-0.311			7.242		5.334	2.744	1.994	1.615
2010-08-11 16:00:00	13.93	10.198	6.839	4.011	0.495	0.522	0.384	-0.311			7.845		5.719	2.744	1.994	1.588
2010-08-11 17:00:00	12.944	10.075	7.116	4.22	0.495	0.55	0.384	-0.311			7.995		6.026	2.744	1.994	1.588
2010-08-11 18:00:00	11.078	9.829	7.142	4.376	0.495	0.55	0.412	-0.311			8.02		6.255	2.797	1.994	1.588
2010-08-11 19:00:00	11.224	9.435	7.116	4.506	0.522	0.55	0.439	-0.311			7.895		6.357	2.823	1.994	1.588
2010-08-11 20:00:00	10.81	9.213	7.041	4.584	0.55	0.605	0.467	-0.311			7.845		6.408	2.85	1.994	1.615
2010-08-11 21:00:00	10.369	8.99	6.965	4.61	0.577	0.605	0.467	-0.311			7.745		6.433	2.903	1.994	1.615
2010-08-11 22:00:00	9.854	8.717	6.889	4.636	0.605	0.632	0.495	-0.311			7.619		6.408	2.93	2.021	1.615
2010-08-11 23:00:00	9.163	8.394	6.788	4.662	0.605	0.66	0.522	-0.311			7.444		6.382	2.983	2.021	1.615
2010-08-12	8.817	8.02	6.661	4.662	0.632	0.66	0.522	-0.311			7.217		6.306	3.009	2.047	1.615
2010-08-12 01:00:00	8.668	7.72	6.509	4.61	0.66	0.687	0.55	-0.311			6.965		6.204	3.036	2.074	1.643
2010-08-12 02:00:00	8.369	7.469	6.357	4.584	0.66	0.687	0.55	-0.311			6.763		6.102	3.063	2.101	1.67
2010-08-12 03:00:00	7.945	7.242	6.204	4.532	0.66	0.715	0.55	-0.311			6.56		6	3.089	2.128	1.67
2010-08-12 04:00:00	6.585	6.889	6.051	4.506	0.687	0.715	0.55	-0.311			6.281		5.872	3.089	2.155	1.697
2010-08-12 05:00:00	6.535	6.357	5.847	4.428	0.66	0.715	0.55	-0.311			5.898		5.719	3.116	2.155	1.697
2010-08-12 06:00:00	7.142	6.153	5.668	4.35	0.687	0.715	0.55	-0.311			5.616		5.514	3.116	2.182	1.724
2010-08-12 07:00:00	7.92	6.179	5.539	4.272	0.66	0.715	0.55	-0.311			5.462		5.36	3.116	2.182	1.724
2010-08-12 08:00:00	8.444	6.408	5.488	4.22	0.66	0.715	0.55	-0.311			5.514		5.257	3.089	2.209	1.751
2010-08-12 09:00:00	8.941	6.56	5.488	4.168	0.66	0.687	0.522	-0.311			5.539		5.205	3.089	2.236	1.778
2010-08-12 10:00:00	11.88	7.041	5.565	4.141	0.66	0.687	0.522	-0.311			5.616		5.179	3.063	2.236	1.778
2010-08-12 11:00:00	14.433	7.995	5.821	4.141	0.66	0.66	0.522	-0.311			5.847		5.179	3.063	2.236	1.778
2010-08-12 12:00:00	13.112	8.742	6.102	4.22	0.632	0.66	0.495	-0.311			6.204		5.282	3.036	2.236	1.778
2010-08-12 13:00:00	13.906	9.287	6.433	4.35	0.632	0.66	0.495	-0.311			6.712		5.437	3.036	2.236	1.778
2010-08-12 14:00:00	14.194	9.731	6.788	4.454	0.632	0.66	0.495	-0.311			7.167		5.668	3.036	2.236	1.805
2010-08-12 15:00:00	13.81	10.124	7.091	4.558	0.632	0.66	0.495	-0.311			7.645		5.898	3.009	2.236	1.805
2010-08-12 16:00:00	14.433	10.443	7.343	4.688	0.632	0.66	0.495	-0.311			8.045		6.179	3.036	2.236	1.805
2010-08-12 17:00:00	13.762	10.638	7.544	4.818	0.632	0.66	0.495	-0.311			8.319		6.433	3.036	2.236	1.805
2010-08-12 18:00:00	12.606	10.492	7.645	4.921	0.632	0.687	0.522	-0.311			8.394		6.636	3.063	2.236	1.805
2010-08-12 19:00:00	12.243	10.222	7.645	4.999	0.66	0.687	0.522	-0.311			8.394		6.788	3.089	2.236	1.805
2010-08-12 20:00:00	11.394	9.952	7.594	5.076	0.687	0.715	0.55	-0.311			8.344		6.864	3.142	2.262	1.805
2010-08-12 21:00:00	10.81	9.558	7.494	5.102	0.687	0.715	0.577	-0.311			8.245		6.94	3.195	2.262	1.832
2010-08-12 22:00:00	10.443	9.188	7.368	5.128	0.715	0.742	0.577	-0.311			8.095		6.94	3.221	2.289	1.832
2010-08-12 23:00:00	10.394	8.916	7.242	5.102	0.715	0.77	0.605	-0.283			7.92		6.914	3.248	2.289	1.832
2010-08-13	10.149	8.717	7.142	5.102	0.742	0.77	0.605	-0.311			7.695		6.839	3.301	2.343	1.859
2010-08-13 01:00:00	9.952	8.519	7.041	5.05	0.742	0.77	0.605	-0.311			7.519		6.788	3.327	2.343	1.859
2010-08-13 02:00:00	9.879	8.344	6.94	5.024	0.742	0.797	0.632	-0.311			7.368		6.687	3.354	2.37	1.886
2010-08-13 03:00:00	9.829	8.22	6.839	4.999	0.77	0.797	0.632	-0.311			7.217		6.611	3.38	2.37	1.886
2010-08-13 04:00:00	9.706	8.12	6.763	4.947	0.77	0.825	0.632	-0.311			7.091		6.509	3.38	2.396	1.913
2010-08-13 05:00:00	9.657	8.02	6.712	4.921	0.77	0.825	0.632	-0.283			7.041		6.433	3.38	2.423	1.94
2010-08-13 06:00:00	9.534	7.945	6.636	4.895	0.77	0.825	0.632	-0.311			6.94		6.357	3.406	2.423	1.94
2010-08-13 07:00:00	9.386	7.845	6.585	4.844	0.77	0.825	0.632	-0.311			6.889		6.306	3.38	2.45	1.967
2010-08-13 08:00:00	9.238	7.745	6.509	4.818	0.77	0.825	0.632	-0.311			6.813		6.281	3.38	2.477	1.967
2010-08-13 09:00:00	9.386	7.67	6.458	4.766	0.77	0.825	0.632	-0.311			6.763		6.23	3.38	2.477	1.994
2010-08-13 10:00:00	9.879	7.72	6.408	4.74	0.77	0.825	0.632	-0.283			6.763		6.204	3.38	2.477	1.994
2010-08-13 11:00:00	10.443	7.895	6.408	4.74	0.742	0.797	0.632	-0.311			6.788		6.179	3.38	2.503	2.021
2010-08-13 12:00:00	11.053	8.145	6.484	4.714	0.742	0.797	0.632	-0.283			6.864		6.204	3.38	2.503	2.021
2010-08-13 13:00:00	11.832	8.543	6.585	4.714	0.742	0.797	0.605	-0.311			7.015		6.255	3.38	2.503	2.021
2010-08-13 14:00:00	10.247	8.593	6.661	4.766	0.742	0.797	0.605	-0.311			7.041		6.306	3.38	2.503	2.021
2010-08-13 15:00:00	13.016	8.494	6.737	4.792	0.742	0.797	0.605	-0.311			7.066		6.306	3.38	2.503	2.021
2010-08-13 16:00:00	12.896	9.064	6.914	4.818	0.742	0.797	0.632	-0.311			7.192		6.331	3.38	2.53	2.047
2010-08-13 17:00:00	11.904	9.386	7.091	4.895	0.742	0.797	0.632	-0.311			7.293		6.382	3.38	2.53	2.047
2010-08-13 18:00:00	12.968	9.608	7.268	4.947	0.742	0.797	0.632	-0.311			7.494		6.458	3.406	2.53	2.047
2010-08-13 19:00:00	11.102	9.682	7.393	5.024	0.77	0.825	0.632	-0.311			7.569		6.56	3.406	2.53	2.074
2010-08-13 20:00:00	10.59	9.435	7.444	5.102	0.77	0.825	0.632	-0.311			7.619		6.611	3.433	2.53	2.074
2010-08-13 21:00:00	9.731	9.015	7.368	5.128	0.77	0.825	0.66	-0.283			7.544		6.636	3.433	2.53	2.074
2010-08-13 22:00:00	8.717	8.519	7.242	5.154	0.77	0.852	0.66	-0.283			7.368		6.611	3.433	2.557	2.074
2010-08-13 23:00:00	7.192	7.92	7.041	5.128	0.77	0.852	0.687	-0.283			7.116		6.535	3.459	2.557	2.101
2010-08-14	5.77	7.192	6.788	5.076	0.797	0.852	0.687	-0.283			6.788		6.382	3.485	2.584	2.101
2010-08-14 01:00:00	5.591	6.56	6.484	4.973	0.797	0.88	0.687	-0.283			6.458		6.23	3.485	2.584	2.101
2010-08-14 02:00:00	6.382	6.179	6.23	4.869	0.797	0.852	0.687	-0.283			6.204		6.051	3.485	2.584	2.101
2010-08-14 03:00:00	6.204	6.051	6	4.74	0.797	0.852	0.687	-0.283			6.026		5.898	3.485	2.584	2.128
2010-08-14 04:00:00	6.357	5.949	5.821	4.636	0.797	0.852	0.66	-0.283			5.898		5.77	3.485	2.61	2.128
2010-08-14 05:00:00	5.668	5.821	5.668	4.532	0.797	0.852	0.66	-0.283			5.77		5.668	3.485	2.61	2.128
2010-08-14 06:00:00	5.924	5.565	5.514	4.428	0.77	0.825	0.632	-0.283			5.616		5.539	3.459	2.61	2.128
2010-08-14 07:00:00	6.535	5.539	5.385	4.324	0.742	0.825	0.632	-0.283			5.539		5.462	3.459	2.61	2.128
2010-08-14 08:00:00	6.763	5.642	5.308	4.246	0.742	0.797	0.632	-0.283			5.488		5.36	3.406	2.61	2.128
2010-08-14 09:00:00	6.94	5.719	5.257	4.168	0.742	0.77	0.605	-0.283			5.488		5.308	3.406	2.61	2.128
2010-08-14 10:00:00	7.368	5.847	5.231	4.115	0.715	0.77	0.577	-0.283			5.488		5.257	3.38	2.61	2.128
2010-08-14 11:00:00	8.344	6.051	5.231	4.063	0.715	0.742	0.577	-0.283			5.539		5.231	3.354	2.584	2.128
2010-08-14 12:00:00	8.916	6.509	5.308	4.011	0.687	0.742	0.577	-0.283			5.719		5.257	3.327	2.584	2.128
2010-08-14 13:00:00	9.928	6.864	5.437	4.011	0.66	0.715	0.55	-0.283			5.898		5.282	3.301	2.557	2.128
2010-08-14 14:00:00	10.32	7.368	5.591	4.037	0.66	0.715	0.55	-0.283			6.128		5.36	3.274	2.557	2.128
2010-08-14 15:00:00	11.297	7.695	5.77	4.063	0.66	0.715	0.55	-0.311			6.331		5.462	3.274	2.53	2.101
2010-08-14 16:00:00	12.413	8.145	6	4.141	0.632	0.715	0.55	-0.283			6.585		5.565	3.274	2.53	2.101
2010-08-14 17:00:00	12.243	8.543	6.255	4.22	0.632	0.687	0.55	-0.311			6.839		5.693	3.248	2.53	2.101
2010-08-14 18:00:00	11.807	8.693	6.484	4.298	0.632	0.715	0.55	-0.283			7.066		5.821	3.248	2.503	2.074
2010-08-14 19:00:00	10.051	8.792	6.611	4.402	0.632	0.715	0.55	-0.283			7.116		5.949	3.274	2.503	2.074
2010-08-14 20:00:00	9.213	8.419	6.611	4.48	0.66	0.715	0.55	-0.283			7.015		6.026	3.274	2.503	2.074
2010-08-14 21:00:00	8.593	8.07	6.56	4.532	0.66	0.742	0.577	-0.283			6.839		6.026	3.301	2.477	2.074
2010-08-14 22:00:00	7.82	7.645	6.458	4.558	0.66	0.742	0.577	-0.283			6.661		5.975	3.301	2.477	2.074
2010-08-14 23:00:00	7.192	7.217	6.306	4.532	0.687	0.742	0.577	-0.283			6.408		5.872	3.301	2.503	2.074
2010-08-15	6.864	6.813	6.153	4.506	0.687	0.77	0.605	-0.283			6.179		5.77	3.327	2.503	2.047
2010-08-15 01:00:00	6.788	6.509	5.975	4.454	0.687	0.77	0.605	-0.283			6		5.668	3.327	2.503	2.047
2010-08-15 02:00:00	6.535	6.281	5.821	4.376	0.715	0.77	0.605	-0.283			5.847		5.565	3.327	2.503	2.047
2010-08-15 03:00:00	6.281	6.051	5.668	4.324	0.715	0.77	0.632	-0.283			5.693		5.462	3.327	2.503	2.047
2010-08-15 04:00:00	6.077	5.847	5.539	4.246	0.715	0.77	0.605	-0.283			5.565		5.385	3.327	2.503	2.047
2010-08-15 05:00:00	5.872	5.642	5.385	4.168	0.715	0.77	0.605	-0.283			5.437		5.282	3.301	2.503	2.047
2010-08-15 06:00:00	5.924	5.488	5.257	4.089	0.715	0.77	0.605	-0.283			5.308		5.205	3.301	2.503	2.074
2010-08-15 07:00:00	6.636	5.411	5.179	4.011	0.687	0.77	0.605	-0.283			5.231		5.102	3.274	2.503	2.047
2010-08-15 08:00:00	6.661	5.514	5.102	3.932	0.687	0.742	0.577	-0.283			5.205		5.05	3.248	2.503	2.047
2010-08-15 09:00:00	7.091	5.616	5.05	3.906	0.687	0.742	0.577	-0.283			5.205		4.999	3.248	2.503	2.047
2010-08-15 10:00:00	7.519	5.796	5.05	3.854	0.66	0.715	0.577	-0.283			5.257		4.973	3.221	2.503	2.047
2010-08-15 11:00:00	8.717	6.077	5.102	3.801	0.66	0.715	0.55	-0.283			5.334		4.973	3.195	2.477	2.047
2010-08-15 12:00:00	10.394	6.535	5.205	3.801	0.66	0.715	0.55	-0.283			5.488		4.999	3.168	2.477	2.047
2010-08-15 13:00:00	10.663	6.99	5.36	3.827	0.632	0.687	0.55	-0.283			5.693		5.05	3.168	2.477	2.047
2010-08-15 14:00:00	10.81	7.544	5.565	3.88	0.632	0.687	0.55	-0.283			5.898		5.154	3.142	2.45	2.021
2010-08-15 15:00:00	10.98	7.92	5.796	3.958	0.632	0.687	0.522	-0.283			6.102		5.257	3.142	2.45	2.021
2010-08-15 16:00:00	15.414	8.444	6.128	4.037	0.632	0.687	0.522	-0.283			6.382		5.36	3.116	2.423	2.021
2010-08-15 17:00:00	13.329	9.238	6.509	4.168	0.632	0.687	0.55	-0.283			6.737		5.514	3.116	2.423	1.994
2010-08-15 18:00:00	11.832	9.485	6.839	4.298	0.632	0.687	0.55	-0.283			7.041		5.693	3.116	2.423	1.994
2010-08-15 19:00:00	10.932	9.287	6.965	4.454	0.632	0.715	0.55	-0.283			7.167		5.872	3.142	2.423	1.994
2010-08-15 20:00:00	9.879	9.04	6.99	4.558	0.66	0.715	0.577	-0.283			7.217		6	3.142	2.396	1.994
2010-08-15 21:00:00	8.891	8.593	6.889	4.61	0.66	0.742	0.605	-0.283			7.091		6.051	3.168	2.396	1.994
2010-08-15 22:00:00	7.995	8.12	6.763	4.662	0.687	0.742	0.605	-0.283			6.889		6.051	3.195	2.396	1.994
2010-08-15 23:00:00	6.737	7.594	6.56	4.662	0.715	0.77	0.605	-0.283			6.636		5.975	3.221	2.396	1.967
2010-08-16	4.454	6.813	6.255	4.636	0.715	0.797	0.632	-0.283			6.255		5.872	3.221	2.423	1.994
2010-08-16 01:00:00	3.854	5.847	5.924	4.558	0.742	0.797	0.632	-0.283			5.847		5.693	3.248	2.423	1.994
2010-08-16 02:00:00	4.895	5.334	5.616	4.428	0.742	0.797	0.632	-0.283			5.539		5.488	3.274	2.423	1.994
2010-08-16 03:00:00	5.102	5.179	5.385	4.298	0.742	0.825	0.66	-0.283			5.334		5.308	3.274	2.423	1.994
2010-08-16 04:00:00	4.999	5.05	5.179	4.194	0.742	0.797	0.632	-0.283			5.179		5.179	3.274	2.45	1.994
2010-08-16 05:00:00	4.921	4.947	4.999	4.063	0.742	0.797	0.632	-0.283			5.05		5.05	3.248	2.45	1.994
2010-08-16 06:00:00	4.999	4.818	4.844	3.958	0.715	0.77	0.605	-0.283			4.921		4.921	3.221	2.45	1.994
2010-08-16 07:00:00	5.257	4.766	4.74	3.88	0.715	0.77	0.605	-0.283			4.844		4.844	3.221	2.45	2.021
2010-08-16 08:00:00	5.231	4.766	4.636	3.775	0.687	0.742	0.577	-0.283			4.766		4.766	3.195	2.45	1.994
2010-08-16 09:00:00	5.565	4.766	4.558	3.696	0.687	0.742	0.577	-0.283			4.74		4.688	3.168	2.45	1.994
2010-08-16 10:00:00	6.204	4.921	4.532	3.643	0.66	0.715	0.55	-0.283			4.74		4.636	3.142	2.423	1.994
2010-08-16 11:00:00	6.94	5.205	4.558	3.591	0.66	0.715	0.522	-0.283			4.844		4.61	3.089	2.423	1.967
2010-08-16 12:00:00	7.695	5.539	4.61	3.564	0.632	0.687	0.522	-0.283			4.999		4.636	3.063	2.396	1.994
2010-08-16 13:00:00	9.361	5.924	4.74	3.538	0.632	0.687	0.522	-0.283			5.205		4.688	3.036	2.396	1.967
2010-08-16 14:00:00	9.435	6.509	4.921	3.564	0.605	0.66	0.495	-0.283			5.462		4.766	3.009	2.396	1.967
2010-08-16 15:00:00	9.682	6.889	5.102	3.591	0.605	0.66	0.495	-0.283			5.719		4.921	3.009	2.37	1.94
2010-08-16 16:00:00	9.336	7.167	5.282	3.67	0.605	0.66	0.495	-0.283			5.949		5.05	2.983	2.343	1.94
2010-08-16 17:00:00	9.213	7.293	5.411	3.722	0.605	0.66	0.495	-0.283			6.102		5.179	2.983	2.343	1.94
2010-08-16 18:00:00	8.817	7.318	5.514	3.775	0.577	0.66	0.495	-0.283			6.204		5.282	2.983	2.316	1.94
2010-08-16 19:00:00	8.145	7.192	5.539	3.827	0.577	0.66	0.522	-0.283			6.23		5.36	2.983	2.316	1.913
2010-08-16 20:00:00	7.619	6.965	5.539	3.88	0.605	0.66	0.522	-0.283			6.153		5.385	2.983	2.316	1.913
2010-08-16 21:00:00	6.914	6.687	5.488	3.906	0.605	0.66	0.522	-0.283			6.051		5.385	3.009	2.289	1.913
2010-08-16 22:00:00	6.23	6.331	5.385	3.906	0.632	0.687	0.522	-0.283			5.898		5.36	3.009	2.316	1.913
2010-08-16 23:00:00	5.616	5.949	5.231	3.88	0.632	0.687	0.55	-0.283			5.693		5.282	3.036	2.289	1.913
2010-08-17	5.154	5.591	5.076	3.854	0.632	0.687	0.55	-0.255			5.488		5.179	3.036	2.316	1.886
2010-08-17 01:00:00	4.74	5.257	4.921	3.801	0.632	0.715	0.55	-0.255			5.282		5.076	3.036	2.289	1.886
2010-08-17 02:00:00	4.532	4.947	4.766	3.722	0.632	0.715	0.55	-0.283			5.076		4.947	3.036	2.316	1.886
2010-08-17 03:00:00	4.194	4.662	4.584	3.643	0.632	0.687	0.55	-0.255			4.895		4.844	3.036	2.316	1.886
2010-08-17 04:00:00	4.141	4.428	4.428	3.564	0.632	0.687	0.55	-0.255			4.714		4.714	3.036	2.316	1.886
2010-08-17 05:00:00	4.168	4.246	4.272	3.485	0.632	0.687	0.55	-0.283			4.584		4.584	3.009	2.316	1.886
2010-08-17 06:00:00	4.141	4.141	4.168	3.406	0.632	0.687	0.522	-0.283			4.454		4.506	2.983	2.316	1.886
2010-08-17 07:00:00	4.48	4.063	4.063	3.327	0.605	0.66	0.522	-0.283			4.376		4.402	2.983	2.316	1.886
2010-08-17 08:00:00	5.642	4.168	4.011	3.248	0.605	0.66	0.522	-0.283			4.35		4.324	2.956	2.289	1.886
2010-08-17 09:00:00	5.872	4.402	3.985	3.195	0.577	0.632	0.495	-0.283			4.428		4.298	2.93	2.289	1.886
2010-08-17 10:00:00	6.864	4.662	4.011	3.142	0.577	0.632	0.495	-0.283			4.532		4.272	2.903	2.289	1.886
2010-08-17 11:00:00	7.845	4.999	4.089	3.089	0.577	0.632	0.467	-0.283			4.74		4.324	2.877	2.289	1.859
2010-08-17 12:00:00	8.99	5.257	4.168	3.089	0.55	0.605	0.467	-0.283			4.895		4.402	2.85	2.262	1.859
2010-08-17 13:00:00	9.312	5.591	4.324	3.142	0.55	0.605	0.467	-0.283			5.076		4.48	2.823	2.236	1.859
2010-08-17 14:00:00	10.761	6.255	4.558	3.168	0.522	0.605	0.439	-0.283			5.36		4.558	2.823	2.236	1.859
2010-08-17 15:00:00	9.509	6.763	4.766	3.221	0.522	0.577	0.439	-0.283			5.668		4.74	2.823	2.209	1.832
2010-08-17 16:00:00	9.287	6.965	4.973	3.301	0.522	0.577	0.439	-0.283			5.924		4.895	2.797	2.209	1.832
2010-08-17 17:00:00	9.534	7.066	5.128	3.406	0.522	0.577	0.439	-0.283			6.128		5.05	2.797	2.209	1.832
2010-08-17 18:00:00	8.519	7.041	5.231	3.485	0.522	0.577	0.467	-0.283			6.281		5.205	2.823	2.182	1.805
2010-08-17 19:00:00	8.319	6.99	5.282	3.538	0.522	0.605	0.467	-0.283			6.357		5.282	2.823	2.182	1.805
2010-08-17 20:00:00	7.619	6.839	5.282	3.591	0.55	0.605	0.467	-0.255			6.331		5.36	2.85	2.182	1.805
2010-08-17 21:00:00	6.914	6.611	5.231	3.617	0.55	0.605	0.495	-0.255			6.23		5.385	2.85	2.182	1.805
2010-08-17 22:00:00	6.408	6.255	5.154	3.643	0.577	0.632	0.522	-0.255			6.077		5.385	2.877	2.182	1.805
2010-08-17 23:00:00	4.818	5.872	4.999	3.643	0.577	0.66	0.522	-0.255			5.847		5.308	2.903	2.182	1.805
2010-08-18	4.532	5.257	4.818	3.617	0.605	0.66	0.522	-0.283			5.539		5.231	2.93	2.182	1.805
2010-08-18 01:00:00	4.428	4.869	4.636	3.564	0.605	0.66	0.522	-0.255			5.257		5.076	2.93	2.209	1.805
2010-08-18 02:00:00	4.063	4.558	4.454	3.485	0.605	0.66	0.55	-0.255			5.024		4.921	2.956	2.209	1.805
2010-08-18 03:00:00	4.063	4.298	4.272	3.406	0.605	0.66	0.522	-0.283			4.792		4.766	2.956	2.209	1.805
2010-08-18 04:00:00	3.906	4.089	4.115	3.327	0.605	0.66	0.522	-0.255			4.584		4.636	2.93	2.236	1.805
2010-08-18 05:00:00	3.88	3.932	3.985	3.248	0.605	0.66	0.522	-0.255			4.428		4.506	2.93	2.236	1.805
2010-08-18 06:00:00	3.958	3.801	3.854	3.168	0.605	0.66	0.522	-0.255			4.298		4.376	2.903	2.236	1.805
2010-08-18 07:00:00	4.402	3.749	3.749	3.089	0.577	0.632	0.495	-0.255			4.194		4.272	2.903	2.236	1.832
2010-08-18 08:00:00	5.024	3.854	3.696	3.009	0.577	0.632	0.495	-0.255			4.168		4.194	2.877	2.236	1.832
2010-08-18 09:00:00	5.975	4.089	3.696	2.956	0.55	0.632	0.467	-0.283			4.22		4.141	2.85	2.236	1.832
2010-08-18 10:00:00	7.066	4.48	3.749	2.903	0.55	0.605	0.467	-0.255			4.402		4.115	2.823	2.209	1.832
2010-08-18 11:00:00	7.67	4.947	3.88	2.877	0.522	0.577	0.439	-0.255			4.662		4.194	2.797	2.209	1.805
2010-08-18 12:00:00	9.139	5.334	4.011	2.903	0.522	0.577	0.439	-0.283			4.895		4.298	2.77	2.209	1.805
2010-08-18 13:00:00	10.516	5.642	4.22	2.93	0.522	0.577	0.439	-0.283			5.05		4.376	2.77	2.182	1.805
2010-08-18 14:00:00	11.248	6.255	4.532	3.009	0.495	0.577	0.412	-0.255			5.257		4.454	2.744	2.182	1.805
2010-08-18 15:00:00	12.219	7.116	4.947	3.089	0.495	0.55	0.439	-0.255			5.642		4.584	2.744	2.182	1.778
2010-08-18 16:00:00	18.652	8.394	5.642	3.221	0.495	0.55	0.439	-0.255			6.255		4.766	2.744	2.155	1.778
2010-08-18 17:00:00	13.642	9.312	6.255	3.406	0.495	0.55	0.439	-0.283			6.864		5.076	2.744	2.128	1.778
2010-08-18 18:00:00	14.122	9.41	6.585	3.617	0.495	0.577	0.439	-0.255			7.268		5.385	2.744	2.155	1.778
2010-08-18 19:00:00	11.419	9.485	6.813	3.827	0.522	0.577	0.467	-0.255			7.745		5.693	2.77	2.128	1.751
2010-08-18 20:00:00	10.59	9.089	6.813	3.985	0.55	0.605	0.495	-0.283			8.07		5.975	2.797	2.128	1.751
2010-08-18 21:00:00	8.965	8.643	6.712	4.089	0.577	0.632	0.495	-0.255			8.12		6.23	2.85	2.128	1.751
2010-08-18 22:00:00	7.594	7.945	6.484	4.168	0.605	0.66	0.522	-0.255			7.795		6.357	2.877	2.128	1.751
2010-08-18 23:00:00	5.898	7.192	6.204	4.194	0.632	0.687	0.55	-0.255			7.343		6.331	2.93	2.155	1.751
2010-08-19	5.154	6.306	5.872	4.168	0.632	0.715	0.577	-0.255			6.763		6.179	2.983	2.182	1.778
2010-08-19 01:00:00	6.611	5.821	5.591	4.089	0.66	0.715	0.577	-0.255			6.255		5.949	3.009	2.182	1.778
2010-08-19 02:00:00	6.763	5.745	5.411	4.011	0.687	0.715	0.577	-0.255			5.949		5.719	3.063	2.209	1.778
2010-08-19 03:00:00	6.306	5.693	5.231	3.932	0.687	0.742	0.577	-0.255			5.745		5.539	3.063	2.236	1.805
2010-08-19 04:00:00	6.026	5.488	5.102	3.854	0.687	0.715	0.577	-0.255			5.539		5.36	3.089	2.262	1.805
2010-08-19 05:00:00	6.281	5.334	4.973	3.775	0.66	0.742	0.577	-0.255			5.36		5.257	3.089	2.262	1.805
2010-08-19 06:00:00	5.821	5.231	4.844	3.722	0.66	0.715	0.577	-0.255			5.231		5.128	3.089	2.262	1.832
2010-08-19 07:00:00	6.128	5.128	4.74	3.67	0.66	0.715	0.55	-0.255			5.102		4.999	3.063	2.289	1.832
2010-08-19 08:00:00	6.965	5.154	4.688	3.591	0.66	0.715	0.55	-0.255			5.024		4.895	3.063	2.289	1.832
2010-08-19 09:00:00	6.712	5.282	4.662	3.538	0.632	0.687	0.55	-0.255			5.024		4.844	3.036	2.289	1.832
2010-08-19 10:00:00	9.41	5.488	4.714	3.512	0.632	0.687	0.522	-0.255			5.05		4.792	3.036	2.289	1.832
2010-08-19 11:00:00	12.968	6.23	4.844	3.485	0.605	0.66	0.522	-0.255			5.154		4.766	3.009	2.289	1.832
2010-08-19 12:00:00	12.703	7.041	5.102	3.538	0.605	0.66	0.495	-0.255			5.36		4.792	2.983	2.289	1.832
2010-08-19 13:00:00	14.314	7.594	5.437	3.617	0.605	0.632	0.495	-0.283			5.668		4.869	2.956	2.262	1.832
2010-08-19 14:00:00	15.151	8.419	5.924	3.722	0.577	0.632	0.495	-0.255			6		4.973	2.956	2.262	1.832
2010-08-19 15:00:00	17.034	9.534	6.585	3.854	0.577	0.632	0.495	-0.255			6.611		5.154	2.93	2.262	1.832
2010-08-19 16:00:00	23.665	10.98	7.444	4.037	0.577	0.632	0.495	-0.255			7.293		5.411	2.93	2.236	1.832
2010-08-19 17:00:00		11.759	8.12	4.298	0.577	0.632	0.495	-0.255			7.87		5.77	2.93	2.236	1.832
2010-08-19 18:00:00	16.987	11.54	8.369	4.558	0.605	0.632	0.522	-0.255			8.469		6.153	2.956	2.236	1.832
2010-08-19 19:00:00	14.146	11.467	8.469	4.766	0.605	0.687	0.55	-0.255			8.965		6.535	2.983	2.236	1.832
2010-08-19 20:00:00	12.509	10.883	8.369	4.947	0.632	0.715	0.55	-0.255			9.287		6.864	3.036	2.236	1.832
2010-08-19 21:00:00	11.492	10.198	8.145	5.05	0.66	0.742	0.605	-0.255			9.287		7.116	3.089	2.236	1.832
2010-08-19 22:00:00	10.296	9.534	7.845	5.102	0.687	0.77	0.632	-0.255			8.941		7.242	3.142	2.262	1.832
2010-08-19 23:00:00	9.163	8.841	7.544	5.128	0.715	0.797	0.632	-0.255			8.394		7.217	3.221	2.289	1.832
2010-08-20	7.845	8.145	7.217	5.076	0.77	0.825	0.66	-0.255			7.795		7.041	3.274	2.289	1.859
2010-08-20 01:00:00	7.015	7.419	6.889	4.999	0.77	0.852	0.687	-0.255			7.192		6.788	3.301	2.316	1.859
2010-08-20 02:00:00	6.636	6.813	6.56	4.895	0.797	0.852	0.687	-0.255			6.636		6.509	3.354	2.343	1.859
2010-08-20 03:00:00	5.591	6.255	6.23	4.792	0.797	0.852	0.687	-0.255			6.102		6.179	3.38	2.37	1.886
2010-08-20 04:00:00	4.688	5.693	5.898	4.662	0.797	0.852	0.687	-0.255			5.642		5.872	3.38	2.396	1.913
2010-08-20 05:00:00	3.985	5.179	5.565	4.532	0.797	0.852	0.687	-0.255			5.231		5.591	3.406	2.423	1.913
2010-08-20 06:00:00	3.906	4.662	5.257	4.376	0.797	0.852	0.66	-0.255			4.895		5.308	3.38	2.423	1.913
2010-08-20 07:00:00	4.48	4.376	4.999	4.22	0.797	0.825	0.66	-0.255			4.558		5.05	3.354	2.45	1.94
2010-08-20 08:00:00	5.949	4.35	4.792	4.089	0.77	0.825	0.632	-0.255			4.298		4.818	3.327	2.45	1.94
2010-08-20 09:00:00	7.293	4.688	4.688	3.932	0.742	0.797	0.605	-0.255			4.089		4.61	3.274	2.45	1.94
2010-08-20 10:00:00	9.336	5.231	4.688	3.854	0.715	0.77	0.605	-0.255			3.932		4.428	3.248	2.45	1.967
2010-08-20 11:00:00	13.185	6.102	4.844	3.801	0.687	0.742	0.577	-0.255			3.932		4.298	3.195	2.45	1.967
2010-08-20 12:00:00	12.799	6.965	5.076	3.775	0.687	0.715	0.55	-0.255			4.168		4.246	3.142	2.423	1.94
2010-08-20 13:00:00	13.882	7.419	5.411	3.854	0.66	0.687	0.522	-0.255			4.558		4.298	3.089	2.423	1.94
2010-08-20 14:00:00	14.625	8.17	5.847	3.906	0.632	0.687	0.522	-0.255			4.973		4.402	3.036	2.396	1.94
2010-08-20 15:00:00	16.463	9.114	6.408	4.011	0.632	0.66	0.495	-0.255			5.668		4.636	3.009	2.37	1.94
2010-08-20 16:00:00		10.467	7.217	4.168	0.605	0.66	0.495	-0.255			6.661		4.973	2.956	2.343	1.913
2010-08-20 17:00:00	16.392	11.2	7.845	4.376	0.605	0.66	0.495	-0.255			7.393		5.385	2.93	2.343	1.913
2010-08-20 18:00:00	16.558	10.907	8.02	4.584	0.605	0.66	0.495	-0.255			8.07		5.821	2.93	2.316	1.913
2010-08-20 19:00:00	13.714	10.785	8.095	4.766	0.632	0.687	0.522	-0.255			8.643		6.281	2.956	2.289	1.886
2010-08-20 20:00:00	12.316	10.271	7.97	4.921	0.632	0.687	0.55	-0.255			8.99		6.687	2.983	2.289	1.886
2010-08-20 21:00:00	11.346	9.706	7.77	4.999	0.66	0.715	0.577	-0.255			8.99		6.965	3.009	2.289	1.886
2010-08-20 22:00:00	9.756	9.089	7.494	5.024	0.687	0.742	0.605	-0.255			8.643		7.091	3.063	2.262	1.886
2010-08-20 23:00:00	8.394	8.295	7.167	5.024	0.715	0.77	0.632	-0.255			8.07		7.041	3.116	2.289	1.886
2010-08-21	7.116	7.519	6.813	4.973	0.742	0.797	0.632	-0.255			7.419		6.839	3.168	2.289	1.886
2010-08-21 01:00:00	5.514	6.737	6.408	4.895	0.77	0.825	0.66	-0.255			6.737		6.56	3.195	2.316	1.886
2010-08-21 02:00:00	5.36	6	6.077	4.766	0.77	0.825	0.66	-0.255			6.128		6.23	3.221	2.316	1.886
2010-08-21 03:00:00	3.958	5.437	5.693	4.636	0.77	0.825	0.66	-0.255			5.642		5.898	3.248	2.343	1.886
2010-08-21 04:00:00	3.248	4.792	5.334	4.48	0.77	0.825	0.66	-0.255			5.205		5.565	3.248	2.343	1.913
2010-08-21 05:00:00	3.301	4.298	4.999	4.324	0.77	0.825	0.66	-0.255			4.844		5.282	3.248	2.37	1.913
2010-08-21 06:00:00	3.009	3.906	4.688	4.141	0.77	0.825	0.632	-0.255			4.506		5.024	3.248	2.37	1.913
2010-08-21 07:00:00	3.958	3.643	4.428	3.985	0.742	0.797	0.605	-0.255			4.246		4.766	3.195	2.37	1.913
2010-08-21 08:00:00	5.77	3.775	4.246	3.827	0.715	0.77	0.605	-0.255			4.011		4.558	3.168	2.396	1.913
2010-08-21 09:00:00	7.066	4.22	4.168	3.696	0.687	0.742	0.577	-0.255			3.801		4.376	3.116	2.37	1.913
2010-08-21 10:00:00	9.386	4.844	4.22	3.591	0.66	0.715	0.55	-0.255			3.643		4.194	3.063	2.37	1.913
2010-08-21 11:00:00	13.69	5.847	4.402	3.564	0.66	0.687	0.522	-0.255			3.564		4.063	3.009	2.343	1.913
2010-08-21 12:00:00	13.137	6.864	4.74	3.564	0.632	0.66	0.522	-0.255			3.775		3.985	2.956	2.343	1.913
2010-08-21 13:00:00	14.601	7.419	5.154	3.617	0.605	0.66	0.495	-0.255			4.194		4.011	2.903	2.316	1.886
2010-08-21 14:00:00	16.106	8.319	5.719	3.722	0.577	0.632	0.467	-0.255			4.714		4.141	2.877	2.289	1.886
2010-08-21 15:00:00	18.319	9.509	6.484	3.854	0.577	0.632	0.467	-0.255			5.539		4.402	2.823	2.262	1.886
2010-08-21 16:00:00		11.053	7.494	4.037	0.55	0.605	0.467	-0.255			6.611		4.766	2.797	2.236	1.859
2010-08-21 17:00:00	18.033	11.856	8.17	4.298	0.55	0.605	0.467	-0.255			7.368		5.231	2.77	2.209	1.832
2010-08-21 18:00:00	15.7	11.589	8.369	4.558	0.577	0.605	0.467	-0.255			7.995		5.719	2.77	2.182	1.832
2010-08-21 19:00:00	14.649	11.321	8.419	4.792	0.577	0.632	0.495	-0.255			8.494		6.128	2.797	2.182	1.805
2010-08-21 20:00:00	13.257	10.712	8.27	4.947	0.605	0.66	0.522	-0.255			8.767		6.509	2.823	2.155	1.805
2010-08-21 21:00:00	12.122	10.075	8.02	5.05	0.632	0.687	0.55	-0.255			8.742		6.763	2.85	2.155	1.805
2010-08-21 22:00:00	10.834	9.41	7.745	5.076	0.66	0.715	0.577	-0.255			8.369		6.864	2.903	2.155	1.805
2010-08-21 23:00:00	9.46	8.717	7.444	5.076	0.687	0.742	0.605	-0.255			7.87		6.813	2.956	2.155	1.805
2010-08-22	8.22	7.97	7.091	5.05	0.715	0.77	0.632	-0.255			7.293		6.661	3.009	2.182	1.805
2010-08-22 01:00:00	7.116	7.268	6.763	4.973	0.742	0.797	0.632	-0.227			6.712		6.382	3.063	2.209	1.805
2010-08-22 02:00:00	6.509	6.636	6.408	4.869	0.742	0.825	0.66	-0.227			6.153		6.102	3.089	2.209	1.805
2010-08-22 03:00:00	6.102	6.077	6.077	4.74	0.77	0.825	0.66	-0.227			5.668		5.821	3.116	2.236	1.805
2010-08-22 04:00:00	5.693	5.668	5.77	4.61	0.77	0.825	0.66	-0.255			5.257		5.539	3.116	2.236	1.832
2010-08-22 05:00:00	5.076	5.308	5.488	4.48	0.77	0.825	0.632	-0.227			4.869		5.257	3.142	2.262	1.832
2010-08-22 06:00:00	4.947	4.921	5.231	4.35	0.77	0.797	0.632	-0.255			4.558		4.999	3.116	2.289	1.832
2010-08-22 07:00:00	5.668	4.74	5.024	4.22	0.742	0.797	0.632	-0.227			4.298		4.766	3.089	2.289	1.832
2010-08-22 08:00:00	6.788	4.766	4.869	4.089	0.715	0.77	0.605	-0.227			4.089		4.558	3.063	2.289	1.832
2010-08-22 09:00:00	7.77	5.102	4.792	3.958	0.715	0.77	0.605	-0.255			3.958		4.376	3.036	2.289	1.832
2010-08-22 10:00:00	9.731	5.539	4.818	3.88	0.687	0.742	0.577	-0.255			3.932		4.272	2.983	2.289	1.832
2010-08-22 11:00:00	13.69	6.331	4.973	3.854	0.687	0.715	0.55	-0.255			4.063		4.194	2.956	2.289	1.832
2010-08-22 12:00:00	13.377	7.142	5.205	3.854	0.66	0.715	0.55	-0.255			4.324		4.194	2.903	2.262	1.832
2010-08-22 13:00:00	14.05	7.569	5.514	3.906	0.632	0.687	0.522	-0.255			4.688		4.272	2.877	2.262	1.832
2010-08-22 14:00:00	15.629	8.295	5.949	3.958	0.632	0.687	0.495	-0.227			5.076		4.402	2.823	2.236	1.832
2010-08-22 15:00:00	17.153	9.262	6.56	4.063	0.605	0.66	0.495	-0.255			5.872		4.61	2.797	2.209	1.832
2010-08-22 16:00:00		10.492	7.368	4.194	0.605	0.66	0.495	-0.255			6.687		4.947	2.77	2.209	1.805
2010-08-22 17:00:00	16.201	11.005	7.82	4.376	0.605	0.66	0.495	-0.255			7.393		5.334	2.77	2.182	1.805
2010-08-22 18:00:00	15.151	10.59	7.97	4.584	0.605	0.66	0.522	-0.227			8.02		5.77	2.77	2.182	1.805
2010-08-22 19:00:00	13.642	10.418	7.97	4.74	0.605	0.66	0.522	-0.227			8.543		6.179	2.797	2.155	1.778
2010-08-22 20:00:00	13.04	10.075	7.87	4.869	0.632	0.715	0.55	-0.255			8.817		6.56	2.797	2.128	1.778
2010-08-22 21:00:00	11.783	9.731	7.72	4.947	0.66	0.715	0.577	-0.227			8.693		6.813	2.85	2.128	1.778
2010-08-22 22:00:00	10.59	9.188	7.494	4.973	0.687	0.742	0.605	-0.255			8.344		6.889	2.903	2.155	1.778
2010-08-22 23:00:00	8.841	8.543	7.242	4.973	0.715	0.77	0.632	-0.255			7.895		6.813	2.956	2.155	1.778
2010-08-23	6.94	7.745	6.889	4.947	0.742	0.797	0.632	-0.227			7.368		6.661	3.009	2.155	1.778
2010-08-23 01:00:00	6.509	6.914	6.56	4.869	0.742	0.825	0.66	-0.227			6.788		6.408	3.036	2.182	1.778
2010-08-23 02:00:00	5.745	6.23	6.179	4.766	0.77	0.825	0.66	-0.255			6.204		6.128	3.063	2.182	1.778
2010-08-23 03:00:00	5.179	5.745	5.847	4.662	0.77	0.825	0.66	-0.227			5.745		5.847	3.089	2.209	1.805
2010-08-23 04:00:00	5.975	5.437	5.591	4.532	0.77	0.825	0.66	-0.227			5.385		5.565	3.089	2.236	1.805
2010-08-23 05:00:00	5.898	5.334	5.36	4.376	0.77	0.825	0.66	-0.227			5.231		5.36	3.116	2.236	1.805
2010-08-23 06:00:00	5.591	5.179	5.179	4.272	0.77	0.825	0.66	-0.227			5.128		5.205	3.089	2.262	1.832
2010-08-23 07:00:00	5.437	4.999	5.024	4.141	0.742	0.797	0.632	-0.227			5.024		5.076	3.089	2.262	1.832
2010-08-23 08:00:00	5.385	4.844	4.869	4.037	0.742	0.797	0.632	-0.227			4.947		4.973	3.063	2.262	1.832
2010-08-23 09:00:00	5.821	4.766	4.74	3.932	0.715	0.77	0.605	-0.227			4.921		4.895	3.036	2.289	1.832
2010-08-23 10:00:00	6.408	4.818	4.662	3.854	0.715	0.77	0.577	-0.227			4.973		4.844	3.009	2.289	1.832
2010-08-23 11:00:00	6.687	4.999	4.61	3.775	0.687	0.742	0.577	-0.227			5.076		4.818	3.009	2.262	1.832
2010-08-23 12:00:00	7.142	5.154	4.61	3.722	0.66	0.715	0.55	-0.227			5.205		4.844	2.983	2.262	1.832
2010-08-23 13:00:00	7.745	5.385	4.636	3.67	0.66	0.715	0.55	-0.227			5.411		4.895	2.956	2.262	1.832
2010-08-23 14:00:00	8.07	5.539	4.662	3.643	0.66	0.687	0.55	-0.227			5.591		4.973	2.93	2.262	1.832
2010-08-23 15:00:00	11.71	5.898	4.844	3.617	0.632	0.687	0.522	-0.227			5.872		5.076	2.903	2.236	1.832
2010-08-23 16:00:00	11.151	6.788	5.128	3.617	0.632	0.687	0.522	-0.227			6.255		5.205	2.903	2.236	1.832
2010-08-23 17:00:00	9.015	6.813	5.257	3.67	0.605	0.66	0.522	-0.227			6.433		5.36	2.903	2.236	1.832
2010-08-23 18:00:00	7.67	6.484	5.282	3.722	0.605	0.66	0.522	-0.227			6.433		5.488	2.903	2.209	1.805
2010-08-23 19:00:00	7.142	6.128	5.231	3.749	0.605	0.66	0.522	-0.227			6.331		5.514	2.903	2.209	1.805
2010-08-23 20:00:00	6.965	5.872	5.154	3.775	0.605	0.66	0.522	-0.227			6.204		5.514	2.903	2.209	1.805
2010-08-23 21:00:00	6.535	5.719	5.05	3.749	0.605	0.687	0.522	-0.227			6.102		5.462	2.903	2.209	1.805
2010-08-23 22:00:00	5.462	5.385	4.921	3.722	0.632	0.687	0.55	-0.227			5.924		5.411	2.93	2.209	1.805
2010-08-23 23:00:00	4.869	5.024	4.766	3.67	0.632	0.687	0.55	-0.227			5.693		5.308	2.93	2.209	1.805
2010-08-24	4.272	4.636	4.584	3.617	0.632	0.687	0.55	-0.227			5.411		5.205	2.93	2.209	1.805
2010-08-24 01:00:00	3.932	4.272	4.376	3.538	0.632	0.687	0.55	-0.227			5.102		5.05	2.93	2.209	1.805
2010-08-24 02:00:00	3.696	4.011	4.194	3.459	0.605	0.687	0.55	-0.227			4.869		4.895	2.93	2.209	1.805
2010-08-24 03:00:00	3.406	3.775	4.011	3.354	0.632	0.687	0.55	-0.227			4.636		4.74	2.93	2.209	1.805
2010-08-24 04:00:00	1.805	3.485	3.827	3.274	0.605	0.687	0.55	-0.227			4.428		4.584	2.93	2.236	1.805
2010-08-24 05:00:00	0.107	2.85	3.564	3.168	0.605	0.66	0.522	-0.227			4.141		4.428	2.903	2.209	1.805
2010-08-24 06:00:00	-0.816	2.209	3.301	3.036	0.605	0.66	0.522	-0.227			3.854		4.246	2.877	2.209	1.805
2010-08-24 07:00:00	-0.535	1.697	3.009	2.903	0.577	0.632	0.495	-0.227			3.617		4.063	2.85	2.209	1.805
2010-08-24 08:00:00	1.099	1.453	2.77	2.744	0.577	0.632	0.495	-0.227			3.38		3.88	2.823	2.209	1.805
2010-08-24 09:00:00	3.327	1.751	2.61	2.61	0.55	0.605	0.467	-0.227			3.195		3.696	2.77	2.182	1.778
2010-08-24 10:00:00	4.844	2.343	2.584	2.503	0.522	0.577	0.439	-0.227			3.009		3.564	2.744	2.182	1.778
2010-08-24 11:00:00	6.331	3.036	2.637	2.423	0.495	0.55	0.412	-0.227			2.956		3.433	2.69	2.155	1.778
2010-08-24 12:00:00	7.569	3.696	2.797	2.396	0.495	0.522	0.412	-0.227			3.195		3.38	2.637	2.155	1.751
2010-08-24 13:00:00	8.668	4.037	3.036	2.396	0.467	0.522	0.384	-0.227			3.485		3.406	2.61	2.128	1.751
2010-08-24 14:00:00	11.734	4.74	3.433	2.423	0.439	0.495	0.356	-0.227			3.749		3.485	2.557	2.101	1.751
2010-08-24 15:00:00	13.786	5.821	3.985	2.477	0.412	0.467	0.356	-0.227			4.298		3.591	2.503	2.074	1.724
2010-08-24 16:00:00	21.533	7.217	4.844	2.61	0.412	0.467	0.329	-0.227			5.024		3.827	2.477	2.047	1.724
2010-08-24 17:00:00	12.678	7.87	5.411	2.797	0.412	0.467	0.329	-0.227			5.77		4.168	2.477	2.021	1.697
2010-08-24 18:00:00	11.783	7.645	5.668	3.009	0.412	0.467	0.329	-0.227			6.331		4.506	2.45	1.994	1.697
2010-08-24 19:00:00	10.394	7.67	5.77	3.168	0.412	0.467	0.356	-0.227			6.813		4.869	2.45	1.994	1.67
2010-08-24 20:00:00	8.767	7.192	5.693	3.301	0.412	0.495	0.356	-0.227			7.041		5.154	2.477	1.967	1.643
2010-08-24 21:00:00	7.469	6.687	5.539	3.38	0.439	0.495	0.384	-0.227			6.914		5.385	2.477	1.967	1.643
2010-08-24 22:00:00	5.411	6	5.257	3.406	0.467	0.522	0.412	-0.227			6.535		5.437	2.503	1.94	1.643
2010-08-24 23:00:00	3.274	5.128	4.921	3.406	0.495	0.55	0.439	-0.227			5.975		5.36	2.557	1.94	1.615
2010-08-25	2.983	4.298	4.558	3.354	0.495	0.55	0.439	-0.227			5.36		5.179	2.584	1.94	1.615
2010-08-25 01:00:00	2.956	3.749	4.246	3.248	0.522	0.577	0.439	-0.227			4.844		4.895	2.584	1.967	1.615
2010-08-25 02:00:00	3.827	3.459	3.985	3.142	0.522	0.577	0.439	-0.227			4.402		4.636	2.61	1.967	1.615
2010-08-25 03:00:00	4.61	3.459	3.775	3.009	0.522	0.577	0.439	-0.227			4.063		4.376	2.61	1.967	1.615
2010-08-25 04:00:00	5.128	3.617	3.643	2.93	0.522	0.577	0.439	-0.227			3.827		4.168	2.584	1.967	1.615
2010-08-25 05:00:00	5.154	3.722	3.564	2.85	0.495	0.55	0.412	-0.227			3.722		4.011	2.584	1.967	1.615
2010-08-25 06:00:00	5.334	3.749	3.538	2.797	0.495	0.55	0.412	-0.227			3.67		3.88	2.557	1.967	1.615
2010-08-25 07:00:00	5.693	3.854	3.512	2.717	0.495	0.522	0.384	-0.227			3.67		3.801	2.53	1.967	1.588
2010-08-25 08:00:00	5.719	3.958	3.512	2.69	0.467	0.522	0.384	-0.227			3.722		3.749	2.503	1.94	1.588
2010-08-25 09:00:00	6.56	4.089	3.512	2.664	0.467	0.522	0.356	-0.227			3.801		3.749	2.477	1.94	1.588
2010-08-25 10:00:00	7.77	4.402	3.591	2.637	0.467	0.495	0.356	-0.227			3.958		3.749	2.45	1.94	1.588
2010-08-25 11:00:00	11.127	4.818	3.722	2.637	0.439	0.495	0.356	-0.227			4.22		3.801	2.423	1.913	1.561
2010-08-25 12:00:00	11.005	5.36	3.932	2.664	0.439	0.467	0.356	-0.227			4.506		3.906	2.396	1.886	1.561
2010-08-25 13:00:00	11.71	5.898	4.22	2.717	0.412	0.467	0.356	-0.227			4.74		3.985	2.37	1.886	1.561
2010-08-25 14:00:00	14.888	6.687	4.636	2.797	0.412	0.467	0.329	-0.227			4.973		4.089	2.37	1.859	1.534
2010-08-25 15:00:00	15.079	7.519	5.102	2.93	0.412	0.467	0.329	-0.227			5.437		4.22	2.343	1.859	1.534
2010-08-25 16:00:00	13.882	8.12	5.539	3.063	0.412	0.467	0.356	-0.227			5.898		4.454	2.343	1.832	1.534
2010-08-25 17:00:00	13.329	8.344	5.847	3.248	0.412	0.467	0.356	-0.227			6.331		4.688	2.343	1.832	1.507
2010-08-25 18:00:00	12.847	8.22	6	3.406	0.439	0.495	0.356	-0.227			6.611		4.947	2.37	1.805	1.507
2010-08-25 19:00:00	11.443	8.195	6.026	3.538	0.439	0.495	0.384	-0.227			6.737		5.154	2.396	1.805	1.507
2010-08-25 20:00:00	10.541	7.87	6	3.643	0.467	0.522	0.412	-0.227			6.636		5.257	2.396	1.832	1.48
2010-08-25 21:00:00	10.075	7.569	5.949	3.722	0.467	0.55	0.439	-0.227			6.484		5.308	2.45	1.805	1.48
2010-08-25 22:00:00	9.41	7.293	5.872	3.749	0.495	0.55	0.439	-0.227			6.306		5.308	2.477	1.832	1.48
2010-08-25 23:00:00	9.089	6.914	5.77	3.775	0.522	0.577	0.467	-0.227			6.102		5.257	2.503	1.832	1.507
2010-08-26	9.114	6.737	5.668	3.775	0.55	0.605	0.467	-0.227			5.949		5.205	2.557	1.859	1.507
2010-08-26 01:00:00	9.04	6.535	5.565	3.775	0.55	0.632	0.495	-0.227			5.847		5.128	2.557	1.859	1.507
2010-08-26 02:00:00	8.891	6.408	5.488	3.775	0.55	0.632	0.522	-0.227			5.77		5.076	2.584	1.886	1.507
2010-08-26 03:00:00	8.519	6.255	5.411	3.749	0.577	0.66	0.495	-0.227			5.642		5.024	2.61	1.886	1.507
2010-08-26 04:00:00	8.419	6.102	5.334	3.722	0.605	0.66	0.522	-0.227			5.565		4.973	2.637	1.913	1.534
2010-08-26 05:00:00	8.369	6	5.282	3.696	0.605	0.66	0.522	-0.227			5.462		4.921	2.637	1.913	1.534
2010-08-26 06:00:00	8.444	5.924	5.231	3.696	0.605	0.66	0.522	-0.227			5.437		4.869	2.664	1.94	1.561
2010-08-26 07:00:00	8.394	5.949	5.179	3.67	0.605	0.66	0.522	-0.227			5.411		4.818	2.664	1.94	1.561
2010-08-26 08:00:00	8.245	6	5.154	3.643	0.605	0.66	0.522	-0.227			5.437		4.818	2.664	1.967	1.561
2010-08-26 09:00:00	8.195	6	5.154	3.643	0.605	0.66	0.522	-0.227			5.539		4.869	2.664	1.967	1.561
2010-08-26 10:00:00	9.534	6.331	5.205	3.775	0.605	0.687	0.522	-0.199			5.616		4.947	2.664	1.994	1.588
2010-08-26 11:00:00	9.435	6.94	5.334	4.895	0.605	0.687	0.522	-0.227			5.693		5.076	2.69	1.994	1.588
2010-08-26 12:00:00	9.805	7.192	5.462	5.488	0.632	0.715	0.55	-0.227			5.719		5.154	2.69	1.994	1.588
2010-08-26 13:00:00	10.345	7.469	5.591	5.539	0.687	0.742	0.55	-0.227			5.796		5.231	2.69	1.994	1.615
2010-08-26 14:00:00	10.858	7.82	5.77	5.385	0.687	0.742	0.577	-0.227			5.924		5.282	2.69	2.021	1.615
2010-08-26 15:00:00	10.834	8.045	5.949	5.231	0.715	0.797	0.605	-0.227			6.051		5.334	2.69	2.021	1.615
2010-08-26 16:00:00	10.565	8.22	6.102	5.102	0.715	0.797	0.605	-0.227			6.153		5.411	2.69	2.021	1.615
2010-08-26 17:00:00	11.832	8.195	6.23	5.024	0.742	0.825	0.632	-0.227			6.23		5.437	2.69	2.021	1.615
2010-08-26 18:00:00	11.856	8.519	6.408	4.973	0.742	0.825	0.632	-0.227			6.458		5.488	2.69	2.047	1.615
2010-08-26 19:00:00	10.956	8.618	6.56	4.921	0.77	0.825	0.66	-0.227			6.611		5.591	2.69	2.047	1.643
2010-08-26 20:00:00	10.198	8.543	6.636	4.921	0.77	0.852	0.66	-0.227			6.788		5.668	2.717	2.047	1.643
2010-08-26 21:00:00	8.045	8.07	6.585	4.895	0.797	0.852	0.66	-0.227			6.763		5.745	2.717	2.047	1.643
2010-08-26 22:00:00	7.041	7.419	6.408	4.869	0.797	0.852	0.687	-0.199			6.535		5.77	2.717	2.074	1.643
2010-08-26 23:00:00	6.484	6.788	6.179	4.818	0.797	0.88	0.687	-0.227			6.128		5.693	2.744	2.074	1.67
2010-08-27	6.306	6.306	5.949	4.714	0.797	0.88	0.715	-0.227			5.77		5.565	2.744	2.074	1.67
2010-08-27 01:00:00	6.153	5.949	5.745	4.61	0.825	0.88	0.687	-0.227			5.488		5.385	2.77	2.101	1.697
2010-08-27 02:00:00	6.458	5.796	5.565	4.506	0.825	0.88	0.715	-0.199			5.282		5.205	2.77	2.101	1.697
2010-08-27 03:00:00	6.408	5.719	5.437	4.402	0.825	0.88	0.687	-0.227			5.154		5.076	2.77	2.128	1.697
2010-08-27 04:00:00	6.611	5.642	5.334	4.298	0.797	0.88	0.687	-0.199			5.076		4.973	2.77	2.128	1.724
2010-08-27 05:00:00	4.947	5.462	5.179	4.22	0.797	0.852	0.66	-0.227			4.921		4.869	2.77	2.128	1.724
2010-08-27 06:00:00	4.921	5.024	5.024	4.115	0.797	0.825	0.66	-0.227			4.662		4.766	2.77	2.128	1.724
2010-08-27 07:00:00	4.792	4.714	4.869	4.011	0.77	0.825	0.66	-0.199			4.454		4.61	2.744	2.155	1.751
2010-08-27 08:00:00	5.719	4.584	4.714	3.906	0.77	0.825	0.632	-0.199			4.298		4.48	2.744	2.155	1.751
2010-08-27 09:00:00	6.94	4.869	4.636	3.827	0.742	0.797	0.632	-0.227			4.272		4.376	2.717	2.155	1.751
2010-08-27 10:00:00	8.891	5.282	4.662	3.749	0.742	0.797	0.605	-0.227			4.376		4.298	2.69	2.128	1.751
2010-08-27 11:00:00	11.977	6.051	4.818	3.696	0.715	0.77	0.605	-0.227			4.558		4.298	2.69	2.128	1.751
2010-08-27 12:00:00	10.736	6.611	4.999	3.696	0.687	0.742	0.577	-0.227			4.714		4.324	2.664	2.128	1.751
2010-08-27 13:00:00	11.565	7.015	5.257	3.749	0.687	0.742	0.55	-0.227			4.869		4.376	2.637	2.128	1.751
2010-08-27 14:00:00	12.968	7.82	5.616	3.827	0.66	0.715	0.55	-0.227			5.102		4.428	2.61	2.101	1.751
2010-08-27 15:00:00	12.243	8.394	5.949	3.932	0.66	0.715	0.55	-0.227			5.36		4.532	2.61	2.101	1.751
2010-08-27 16:00:00	16.963	8.618	6.331	4.063	0.66	0.715	0.55	-0.227			5.616		4.662	2.61	2.074	1.724
2010-08-27 17:00:00	14.314	9.361	6.712	4.194	0.66	0.715	0.55	-0.227			6		4.818	2.61	2.074	1.724
2010-08-27 18:00:00	12.678	9.534	6.965	4.35	0.66	0.715	0.55	-0.227			6.382		5.05	2.61	2.074	1.724
2010-08-27 19:00:00	10.614	9.386	7.116	4.48	0.66	0.715	0.577	-0.199			6.687		5.282	2.637	2.074	1.724
2010-08-27 20:00:00	9.238	8.767	7.041	4.61	0.66	0.742	0.577	-0.199			6.788		5.462	2.637	2.074	1.724
2010-08-27 21:00:00	7.72	8.095	6.839	4.662	0.687	0.77	0.605	-0.199			6.712		5.591	2.664	2.074	1.724
2010-08-27 22:00:00	5.847	7.268	6.535	4.662	0.715	0.77	0.632	-0.227			6.408		5.616	2.69	2.074	1.724
2010-08-27 23:00:00	4.115	6.331	6.179	4.61	0.742	0.797	0.632	-0.199			5.949		5.539	2.717	2.074	1.724
2010-08-28	2.77	5.385	5.77	4.532	0.742	0.825	0.66	-0.199			5.437		5.334	2.744	2.101	1.724
2010-08-28 01:00:00	2.155	4.584	5.36	4.402	0.77	0.825	0.66	-0.199			4.973		5.128	2.77	2.101	1.724
2010-08-28 02:00:00	2.343	4.011	4.999	4.22	0.77	0.825	0.66	-0.199			4.584		4.869	2.797	2.101	1.724
2010-08-28 03:00:00	2.423	3.617	4.662	4.037	0.77	0.825	0.66	-0.227			4.246		4.61	2.77	2.128	1.751
2010-08-28 04:00:00	2.047	3.327	4.35	3.88	0.77	0.825	0.66	-0.199			3.985		4.402	2.77	2.128	1.751
2010-08-28 05:00:00	1.805	3.063	4.063	3.696	0.742	0.797	0.632	-0.199			3.749		4.194	2.77	2.128	1.751
2010-08-28 06:00:00	1.751	2.797	3.827	3.538	0.742	0.77	0.605	-0.227			3.538		4.011	2.744	2.128	1.751
2010-08-28 07:00:00	1.94	2.584	3.591	3.38	0.715	0.77	0.577	-0.199			3.354		3.854	2.717	2.128	1.751
2010-08-28 08:00:00	3.168	2.503	3.406	3.248	0.687	0.742	0.577	-0.199			3.195		3.696	2.69	2.128	1.751
2010-08-28 09:00:00	4.947	2.77	3.327	3.089	0.66	0.715	0.55	-0.199			3.036		3.538	2.637	2.101	1.751
2010-08-28 10:00:00	6.864	3.38	3.301	2.983	0.632	0.687	0.522	-0.227			2.93		3.433	2.584	2.101	1.751
2010-08-28 11:00:00	8.519	4.246	3.459	2.93	0.605	0.66	0.495	-0.227			2.85		3.301	2.53	2.074	1.724
2010-08-28 12:00:00	9.78	5.102	3.722	2.93	0.605	0.632	0.467	-0.199			3.116		3.248	2.503	2.074	1.724
2010-08-28 13:00:00	9.706	5.693	4.037	2.956	0.577	0.605	0.439	-0.227			3.538		3.301	2.45	2.047	1.697
2010-08-28 14:00:00	12.34	6.382	4.428	3.036	0.55	0.577	0.412	-0.227			4.037		3.459	2.423	2.021	1.697
2010-08-28 15:00:00	13.112	7.293	4.869	3.142	0.522	0.577	0.412	-0.227			4.61		3.67	2.396	1.994	1.697
2010-08-28 16:00:00	12.413	7.87	5.282	3.301	0.522	0.577	0.412	-0.199			5.102		3.932	2.37	1.967	1.67
2010-08-28 17:00:00	12.509	8.17	5.616	3.459	0.522	0.55	0.412	-0.199			5.514		4.194	2.37	1.94	1.643
2010-08-28 18:00:00	12.703	8.593	5.924	3.617	0.522	0.577	0.439	-0.199			5.847		4.428	2.37	1.94	1.643
2010-08-28 19:00:00	12.389	8.817	6.179	3.749	0.522	0.577	0.439	-0.199			6.128		4.662	2.37	1.913	1.615
2010-08-28 20:00:00	11.467	8.866	6.331	3.906	0.522	0.577	0.467	-0.227			6.281		4.869	2.396	1.913	1.615
2010-08-28 21:00:00	10.271	8.643	6.382	4.037	0.55	0.632	0.495	-0.199			6.23		5.024	2.423	1.886	1.588
2010-08-28 22:00:00	9.04	8.17	6.331	4.115	0.577	0.632	0.522	-0.199			6.077		5.102	2.477	1.886	1.588
2010-08-28 23:00:00	8.419	7.594	6.204	4.168	0.605	0.66	0.55	-0.199			5.847		5.102	2.503	1.886	1.588
2010-08-29	8.195	7.192	6.077	4.194	0.605	0.687	0.55	-0.199			5.616		5.05	2.53	1.913	1.588
2010-08-29 01:00:00	7.82	6.839	5.898	4.168	0.632	0.715	0.577	-0.199			5.437		4.947	2.584	1.913	1.588
2010-08-29 02:00:00	7.142	6.484	5.745	4.141	0.66	0.715	0.577	-0.199			5.231		4.869	2.61	1.913	1.588
2010-08-29 03:00:00	6.889	6.128	5.591	4.089	0.66	0.742	0.605	-0.199			5.024		4.766	2.637	1.94	1.588
2010-08-29 04:00:00	6.535	5.821	5.411	4.037	0.687	0.742	0.605	-0.199			4.818		4.636	2.637	1.967	1.588
2010-08-29 05:00:00	7.041	5.591	5.257	3.958	0.687	0.742	0.605	-0.199			4.662		4.532	2.664	1.967	1.588
2010-08-29 06:00:00	7.519	5.616	5.179	3.906	0.687	0.77	0.605	-0.199			4.61		4.454	2.664	1.994	1.615
2010-08-29 07:00:00	7.217	5.668	5.102	3.854	0.687	0.742	0.605	-0.199			4.61		4.376	2.664	1.994	1.615
2010-08-29 08:00:00	7.795	5.591	5.05	3.801	0.687	0.742	0.605	-0.199			4.584		4.35	2.637	1.994	1.615
2010-08-29 09:00:00	8.419	5.796	5.05	3.749	0.687	0.742	0.577	-0.199			4.636		4.324	2.637	2.021	1.643
2010-08-29 10:00:00	10.051	6.153	5.102	3.722	0.687	0.742	0.577	-0.199			4.74		4.324	2.637	2.021	1.643
2010-08-29 11:00:00	11.516	6.687	5.231	3.722	0.687	0.742	0.577	-0.199			4.895		4.35	2.637	2.021	1.643
2010-08-29 12:00:00	12.534	7.242	5.437	3.749	0.66	0.715	0.577	-0.199			5.102		4.402	2.61	2.021	1.643
2010-08-29 13:00:00	12.968	7.97	5.719	3.827	0.66	0.715	0.577	-0.199			5.385		4.506	2.61	2.021	1.643
2010-08-29 14:00:00	13.978	8.817	6.077	3.932	0.66	0.715	0.577	-0.199			5.745		4.662	2.61	2.021	1.643
2010-08-29 15:00:00	13.305	9.262	6.408	4.037	0.66	0.715	0.577	-0.199			6.077		4.869	2.61	2.021	1.643
2010-08-29 16:00:00	12.534	9.336	6.636	4.194	0.66	0.715	0.577	-0.199			6.306		5.076	2.637	2.021	1.643
2010-08-29 17:00:00	11.759	9.262	6.763	4.298	0.66	0.742	0.577	-0.199			6.458		5.257	2.637	2.021	1.643
2010-08-29 18:00:00	10.712	8.965	6.788	4.402	0.687	0.742	0.605	-0.199			6.458		5.385	2.664	2.021	1.643
2010-08-29 19:00:00	9.706	8.543	6.737	4.48	0.687	0.77	0.605	-0.199			6.382		5.462	2.69	2.021	1.643
2010-08-29 20:00:00	8.965	8.095	6.636	4.532	0.715	0.77	0.632	-0.199			6.281		5.462	2.744	2.047	1.643
2010-08-29 21:00:00	8.02	7.594	6.484	4.532	0.715	0.797	0.66	-0.199			6.128		5.437	2.77	2.047	1.67
2010-08-29 22:00:00	7.242	7.066	6.281	4.506	0.715	0.825	0.66	-0.199			5.924		5.385	2.797	2.074	1.67
2010-08-29 23:00:00	6.712	6.585	6.077	4.48	0.742	0.825	0.687	-0.199			5.719		5.282	2.823	2.074	1.67
2010-08-30	6.382	6.179	5.847	4.402	0.77	0.852	0.687	-0.199			5.539		5.179	2.85	2.101	1.697
2010-08-30 01:00:00	6.128	5.847	5.642	4.324	0.77	0.852	0.715	-0.199			5.36		5.076	2.877	2.128	1.697
2010-08-30 02:00:00	5.949	5.591	5.437	4.246	0.77	0.852	0.715	-0.199			5.179		4.973	2.903	2.128	1.724
2010-08-30 03:00:00	5.693	5.36	5.257	4.141	0.77	0.852	0.715	-0.199			5.05		4.869	2.903	2.155	1.724
2010-08-30 04:00:00	5.565	5.179	5.102	4.063	0.77	0.852	0.715	-0.199			4.921		4.792	2.903	2.182	1.724
2010-08-30 05:00:00	5.565	4.999	4.947	3.985	0.77	0.852	0.687	-0.199			4.792		4.688	2.903	2.182	1.751
2010-08-30 06:00:00	5.437	4.869	4.818	3.88	0.77	0.852	0.687	-0.199			4.714		4.61	2.903	2.209	1.751
2010-08-30 07:00:00	5.437	4.766	4.688	3.801	0.77	0.825	0.687	-0.199			4.61		4.532	2.877	2.209	1.778
2010-08-30 08:00:00	5.565	4.714	4.584	3.722	0.77	0.825	0.687	-0.199			4.558		4.454	2.877	2.209	1.778
2010-08-30 09:00:00	5.796	4.662	4.506	3.643	0.742	0.825	0.66	-0.199			4.506		4.402	2.877	2.209	1.778
2010-08-30 10:00:00	7.795	4.766	4.454	3.591	0.715	0.797	0.66	-0.199			4.428		4.35	2.85	2.209	1.778
2010-08-30 11:00:00	10.687	5.282	4.506	3.538	0.715	0.797	0.632	-0.199			4.402		4.298	2.85	2.209	1.805
2010-08-30 12:00:00	11.516	5.924	4.662	3.538	0.715	0.77	0.632	-0.199			4.506		4.272	2.823	2.209	1.805
2010-08-30 13:00:00	12.799	6.763	4.973	3.564	0.687	0.77	0.605	-0.199			4.74		4.272	2.797	2.209	1.805
2010-08-30 14:00:00	15.652	7.895	5.411	3.643	0.687	0.742	0.605	-0.199			5.076		4.35	2.77	2.209	1.805
2010-08-30 15:00:00	18.509	8.99	6.051	3.749	0.66	0.742	0.605	-0.199			5.668		4.506	2.77	2.209	1.805
2010-08-30 16:00:00	23.569	10.026	6.813	3.932	0.66	0.742	0.577	-0.199			6.306		4.766	2.77	2.209	1.805
2010-08-30 17:00:00	16.344	10.712	7.343	4.168	0.66	0.742	0.577	-0.199			6.864		5.076	2.744	2.182	1.805
2010-08-30 18:00:00	14.601	10.614	7.594	4.402	0.66	0.742	0.605	-0.199			7.192		5.411	2.77	2.182	1.805
2010-08-30 19:00:00	13.497	10.32	7.645	4.61	0.687	0.77	0.605	-0.199			7.318		5.668	2.797	2.182	1.778
2010-08-30 20:00:00	12.122	9.879	7.569	4.74	0.715	0.77	0.632	-0.199			7.268		5.847	2.823	2.182	1.778
2010-08-30 21:00:00	11.005	9.361	7.444	4.844	0.715	0.797	0.66	-0.199			7.167		5.949	2.877	2.182	1.805
2010-08-30 22:00:00	9.485	8.742	7.217	4.869	0.742	0.825	0.687	-0.199			6.965		5.975	2.903	2.182	1.805
2010-08-30 23:00:00	7.544	7.92	6.94	4.869	0.77	0.852	0.715	-0.199			6.687		5.949	2.956	2.209	1.805
2010-08-31	6.357	7.066	6.611	4.844	0.797	0.88	0.742	-0.199			6.281		5.847	2.983	2.236	1.805
2010-08-31 01:00:00	6.153	6.357	6.281	4.766	0.825	0.88	0.742	-0.199			5.872		5.668	3.009	2.236	1.805
2010-08-31 02:00:00	6.281	5.949	5.975	4.662	0.825	0.907	0.77	-0.199			5.539		5.488	3.063	2.262	1.832
2010-08-31 03:00:00	5.847	5.668	5.693	4.532	0.825	0.934	0.77	-0.199			5.257		5.282	3.063	2.289	1.832
2010-08-31 04:00:00	4.428	5.205	5.411	4.428	0.852	0.934	0.77	-0.199			4.973		5.128	3.089	2.316	1.832
2010-08-31 05:00:00	4.35	4.714	5.154	4.298	0.852	0.907	0.742	-0.199			4.662		4.921	3.089	2.316	1.859
2010-08-31 06:00:00	5.308	4.428	4.895	4.141	0.852	0.907	0.742	-0.199			4.402		4.714	3.063	2.343	1.859
2010-08-31 07:00:00	5.924	4.506	4.74	4.037	0.825	0.907	0.742	-0.199			4.272		4.558	3.063	2.343	1.859
2010-08-31 08:00:00	5.796	4.558	4.61	3.906	0.825	0.88	0.715	-0.199			4.194		4.428	3.036	2.343	1.886
2010-08-31 09:00:00	6.585	4.636	4.532	3.801	0.797	0.88	0.715	-0.199			4.115		4.324	3.009	2.343	1.886
2010-08-31 10:00:00	8.543	4.921	4.506	3.722	0.797	0.852	0.687	-0.199			4.089		4.246	2.983	2.343	1.886
2010-08-31 11:00:00	11.589	5.539	4.61	3.67	0.77	0.825	0.66	-0.199			4.115		4.194	2.956	2.343	1.886
2010-08-31 12:00:00	12.05	6.255	4.792	3.67	0.742	0.797	0.632	-0.199			4.298		4.168	2.903	2.343	1.886
2010-08-31 13:00:00	13.882	7.091	5.128	3.722	0.742	0.797	0.632	-0.199			4.558		4.194	2.877	2.316	1.886
2010-08-31 14:00:00	16.058	8.12	5.591	3.801	0.715	0.77	0.605	-0.199			4.921		4.324	2.85	2.316	1.886
2010-08-31 15:00:00	19.032	9.089	6.179	3.906	0.715	0.77	0.605	-0.199			5.514		4.48	2.823	2.289	1.886
2010-08-31 16:00:00	25.501	10.345	7.041	4.089	0.715	0.742	0.605	-0.199			6.179		4.74	2.797	2.289	1.886
2010-08-31 17:00:00	16.773	10.98	7.619	4.35	0.687	0.742	0.605	-0.199			6.813		5.05	2.797	2.262	1.859
2010-08-31 18:00:00	15.581	10.712	7.845	4.584	0.687	0.742	0.605	-0.199			7.318		5.411	2.797	2.262	1.859
2010-08-31 19:00:00	14.505	10.638	7.945	4.766	0.687	0.77	0.632	-0.199			7.72		5.77	2.823	2.262	1.859
2010-08-31 20:00:00	12.92	10.198	7.895	4.921	0.715	0.797	0.632	-0.199			7.945		6.051	2.85	2.236	1.859
2010-08-31 21:00:00	10.907	9.608	7.72	4.999	0.742	0.825	0.66	-0.199			7.82		6.255	2.877	2.236	1.832
2010-08-31 22:00:00	8.866	8.717	7.444	5.05	0.77	0.825	0.687	-0.199			7.469		6.331	2.93	2.236	1.832
2010-08-31 23:00:00	8.394	7.92	7.116	5.024	0.797	0.852	0.715	-0.199			6.99		6.281	2.983	2.236	1.859
2010-09-01	7.795	7.242	6.788	4.973	0.825	0.88	0.715	-0.199			6.535		6.128	3.009	2.262	1.859
2010-09-01 01:00:00	9.04	6.94	6.535	4.895	0.825	0.907	0.742	-0.199			6.179		5.924	3.036	2.289	1.859
2010-09-01 02:00:00	8.866	6.914	6.331	4.792	0.852	0.907	0.77	-0.199			6		5.745	3.063	2.289	1.859
2010-09-01 03:00:00	7.569	6.687	6.153	4.714	0.852	0.907	0.742	-0.199			5.847		5.616	3.089	2.316	1.859
2010-09-01 04:00:00	7.795	6.357	5.975	4.636	0.852	0.934	0.742	-0.199			5.693		5.514	3.116	2.316	1.859
2010-09-01 05:00:00	7.795	6.255	5.821	4.558	0.852	0.907	0.742	-0.199			5.616		5.411	3.089	2.343	1.886
2010-09-01 06:00:00	7.87	6.179	5.719	4.454	0.852	0.907	0.742	-0.199			5.591		5.334	3.089	2.343	1.886
2010-09-01 07:00:00	8.543	6.23	5.642	4.376	0.852	0.907	0.742	-0.199			5.591		5.282	3.089	2.37	1.886
2010-09-01 08:00:00	8.519	6.408	5.591	4.324	0.825	0.907	0.742	-0.199			5.642		5.282	3.089	2.37	1.886
2010-09-01 09:00:00	7.995	6.408	5.539	4.272	0.825	0.907	0.715	-0.199			5.642		5.282	3.089	2.37	1.913
2010-09-01 10:00:00	7.619	6.255	5.488	4.246	0.825	0.88	0.715	-0.199			5.642		5.308	3.063	2.37	1.913
2010-09-01 11:00:00	7.945	6.179	5.462	4.714	0.825	0.88	0.715	-0.199			5.565		5.334	3.089	2.37	1.913
2010-09-01 12:00:00	8.742	6.331	5.462	4.947	0.825	0.88	0.687	-0.199			5.462		5.308	3.063	2.37	1.913
2010-09-01 13:00:00	8.99	6.687	5.488	4.921	0.825	0.88	0.687	-0.199			5.565		5.308	3.063	2.37	1.913
2010-09-01 14:00:00	8.693	6.839	5.514	4.869	0.825	0.852	0.687	-0.199			5.642		5.334	3.036	2.37	1.913
2010-09-01 15:00:00	8.245	6.839	5.539	4.792	0.797	0.852	0.687	-0.199			5.693		5.36	3.036	2.37	1.913
2010-09-01 16:00:00	7.845	6.712	5.514	4.714	0.797	0.852	0.687	-0.199			5.719		5.385	3.036	2.37	1.913
2010-09-01 17:00:00	7.519	6.56	5.488	4.662	0.77	0.852	0.687	-0.199			5.719		5.385	3.009	2.37	1.913
2010-09-01 18:00:00	7.293	6.357	5.437	4.584	0.77	0.852	0.687	-0.199			5.668		5.385	3.009	2.343	1.913
2010-09-01 19:00:00	6.94	6.204	5.36	4.48	0.77	0.852	0.687	-0.199			5.616		5.36	3.009	2.343	1.913
2010-09-01 20:00:00	6.56	6	5.282	4.428	0.77	0.852	0.687	-0.171			5.539		5.334	3.009	2.343	1.913
2010-09-01 21:00:00	6.051	5.77	5.179	4.35	0.77	0.825	0.687	-0.199			5.437		5.282	3.009	2.343	1.913
2010-09-01 22:00:00	5.693	5.514	5.05	4.272	0.77	0.852	0.687	-0.171			5.308		5.205	2.983	2.343	1.913
2010-09-01 23:00:00	5.205	5.231	4.921	4.168	0.77	0.852	0.687	-0.199			5.076		5.154	2.983	2.343	1.913
2010-09-02	4.999	4.973	4.766	4.089	0.77	0.852	0.687	-0.199			4.921		5.05	2.983	2.343	1.913
2010-09-02 01:00:00	4.895	4.766	4.636	4.037	0.77	0.825	0.687	-0.171			4.636		4.947	2.983	2.343	1.913
2010-09-02 02:00:00	4.74	4.584	4.506	4.376	0.742	0.825	0.687	-0.199			4.246		4.688	2.956	2.343	1.913
2010-09-02 03:00:00	4.636	4.454	4.376	4.35	0.687	0.797	0.66	-0.199			3.512		3.854	2.93	2.343	1.913
2010-09-02 04:00:00	4.558	4.35	4.272	4.272	0.66	0.742	0.66	-0.199			3.168		3.512	2.93	2.343	1.913
2010-09-02 05:00:00	4.584	4.272	4.168	4.168	0.66	0.715	0.66	-0.171			2.93		3.301	2.903	2.343	1.913
2010-09-02 06:00:00	4.584	4.22	4.089	4.115	0.687	0.715	0.632	-0.171			2.823		3.142	2.877	2.343	1.913
2010-09-02 07:00:00	4.636	4.194	4.011	4.063	0.715	0.687	0.605	-0.171			2.744		3.036	2.85	2.316	1.913
2010-09-02 08:00:00	4.402	4.141	3.932	3.985	0.687	0.687	0.605	-0.199			2.717		2.983	2.797	2.316	1.913
2010-09-02 09:00:00	4.168	4.037	3.854	3.854	0.687	0.66	0.577	-0.199			2.69		2.93	2.77	2.289	1.886
2010-09-02 10:00:00	4.558	3.958	3.775	3.696	0.687	0.66	0.55	-0.171			2.69		2.903	2.744	2.289	1.913
2010-09-02 11:00:00	5.205	4.063	3.722	3.538	0.66	0.66	0.55	-0.171			2.717		2.903	2.717	2.262	1.886
2010-09-02 12:00:00	5.693	4.272	3.67	3.406	0.66	0.632	0.522	-0.199			2.77		2.93	2.69	2.262	1.886
2010-09-02 13:00:00	6.102	4.428	3.67	3.301	0.66	0.632	0.522	-0.171			2.877		2.983	2.664	2.236	1.859
2010-09-02 14:00:00	6.636	4.662	3.696	3.195	0.632	0.632	0.522	-0.171			3.009		3.063	2.61	2.209	1.859
2010-09-02 15:00:00	7.015	4.921	3.749	3.116	0.632	0.632	0.495	-0.171			3.168		3.168	2.584	2.209	1.832
2010-09-02 16:00:00	6.458	5.076	3.801	3.089	0.632	0.632	0.495	-0.199			3.354		3.301	2.557	2.182	1.832
2010-09-02 17:00:00	6.585	5.05	3.827	3.036	0.632	0.632	0.495	-0.199			3.538		3.406	2.53	2.155	1.805
2010-09-02 18:00:00	6.458	5.076	3.854	3.009	0.605	0.632	0.495	-0.171			3.722		3.538	2.53	2.128	1.805
2010-09-02 19:00:00	5.975	5.024	3.854	3.009	0.632	0.632	0.495	-0.171			3.88		3.643	2.503	2.128	1.805
2010-09-02 20:00:00	5.282	4.844	3.801	2.983	0.632	0.632	0.495	-0.171			4.037		3.749	2.503	2.101	1.778
2010-09-02 21:00:00	4.558	4.558	3.722	2.956	0.632	0.632	0.495	-0.171			4.115		3.827	2.503	2.101	1.778
2010-09-02 22:00:00	3.932	4.194	3.617	2.903	0.632	0.66	0.495	-0.171			4.141		3.88	2.503	2.074	1.751
2010-09-02 23:00:00	3.801	3.854	3.485	2.85	0.66	0.66	0.522	-0.171			4.089		3.906	2.503	2.074	1.751
2010-09-03	3.696	3.643	3.354	2.797	0.66	0.687	0.522	-0.171			4.011		3.88	2.53	2.047	1.724
2010-09-03 01:00:00	3.591	3.459	3.248	2.717	0.66	0.687	0.522	-0.171			3.932		3.854	2.53	2.047	1.724
2010-09-03 02:00:00	3.512	3.327	3.116	2.664	0.66	0.687	0.522	-0.171			3.88		3.801	2.53	2.047	1.724
2010-09-03 03:00:00	3.327	3.221	3.009	2.584	0.66	0.687	0.522	-0.171			3.801		3.749	2.53	2.047	1.697
2010-09-03 04:00:00	3.142	3.089	2.903	2.503	0.66	0.715	0.55	-0.171			3.722		3.696	2.53	2.047	1.697
2010-09-03 05:00:00	2.956	2.956	2.823	2.45	0.66	0.715	0.522	-0.171			3.67		3.643	2.53	2.047	1.697
2010-09-03 06:00:00	2.744	2.797	2.717	2.37	0.66	0.715	0.55	-0.171			3.591		3.617	2.53	2.021	1.697
2010-09-03 07:00:00	2.797	2.664	2.637	2.316	0.66	0.715	0.55	-0.171			3.512		3.538	2.503	2.021	1.697
2010-09-03 08:00:00	2.93	2.637	2.53	2.236	0.66	0.687	0.55	-0.171			3.433		3.485	2.503	2.021	1.67
2010-09-03 09:00:00	3.089	2.61	2.477	2.182	0.66	0.687	0.522	-0.171			3.38		3.433	2.503	2.021	1.67
2010-09-03 10:00:00	3.274	2.664	2.423	2.128	0.66	0.687	0.522	-0.171			3.327		3.38	2.477	2.021	1.67
2010-09-03 11:00:00	3.512	2.744	2.423	2.074	0.632	0.687	0.522	-0.171			3.327		3.354	2.45	1.994	1.67
2010-09-03 12:00:00	3.775	2.823	2.396	2.021	0.632	0.66	0.522	-0.171			3.327		3.354	2.423	1.994	1.643
2010-09-03 13:00:00	4.22	3.036	2.423	2.021	0.605	0.66	0.522	-0.171			3.38		3.354	2.423	1.994	1.643
2010-09-03 14:00:00	4.298	3.195	2.45	1.994	0.605	0.66	0.495	-0.171			3.459		3.38	2.396	1.967	1.643
2010-09-03 15:00:00	4.376	3.301	2.477	1.994	0.605	0.66	0.495	-0.171			3.564		3.433	2.396	1.967	1.643
2010-09-03 16:00:00	4.298	3.327	2.503	1.994	0.605	0.66	0.495	-0.171			3.67		3.485	2.37	1.94	1.615
2010-09-03 17:00:00	4.376	3.301	2.53	1.994	0.605	0.632	0.495	-0.171			3.749		3.538	2.343	1.94	1.615
2010-09-03 18:00:00	4.636	3.38	2.557	1.994	0.577	0.632	0.495	-0.171			3.801		3.591	2.343	1.94	1.615
2010-09-03 19:00:00	4.428	3.433	2.584	1.994	0.577	0.632	0.467	-0.171			3.854		3.617	2.316	1.913	1.615
2010-09-03 20:00:00	4.089	3.406	2.584	1.994	0.577	0.632	0.467	-0.171			3.88		3.643	2.316	1.913	1.588
2010-09-03 21:00:00	3.801	3.274	2.584	1.994	0.577	0.605	0.467	-0.171			3.88		3.643	2.316	1.886	1.588
2010-09-03 22:00:00	3.591	3.142	2.557	1.994	0.577	0.605	0.467	-0.171			3.854		3.67	2.316	1.886	1.588
2010-09-03 23:00:00	3.406	3.009	2.503	1.967	0.577	0.605	0.467	-0.171			3.801		3.643	2.316	1.886	1.561
2010-09-04	3.248	2.877	2.45	1.967	0.55	0.605	0.467	-0.171			3.722		3.617	2.316	1.859	1.561
2010-09-04 01:00:00	3.195	2.77	2.396	1.94	0.577	0.605	0.467	-0.171			3.67		3.564	2.289	1.859	1.561
2010-09-04 02:00:00	3.195	2.69	2.343	1.886	0.55	0.605	0.467	-0.171			3.591		3.512	2.289	1.859	1.534
2010-09-04 03:00:00	3.063	2.637	2.316	1.859	0.55	0.605	0.467	-0.171			3.538		3.485	2.289	1.859	1.534
2010-09-04 04:00:00	2.77	2.53	2.262	1.832	0.55	0.605	0.467	-0.171			3.485		3.433	2.289	1.832	1.534
2010-09-04 05:00:00	2.477	2.423	2.182	1.805	0.55	0.605	0.467	-0.171			3.406		3.38	2.262	1.832	1.534
2010-09-04 06:00:00	2.53	2.289	2.128	1.751	0.55	0.605	0.467	-0.171			3.354		3.327	2.262	1.832	1.534
2010-09-04 07:00:00	2.343	2.182	2.074	1.724	0.55	0.577	0.439	-0.171			3.274		3.274	2.262	1.832	1.507
2010-09-04 08:00:00	2.877	2.128	2.021	1.67	0.522	0.577	0.439	-0.171			3.195		3.221	2.236	1.805	1.507
2010-09-04 09:00:00	3.406	2.236	1.994	1.643	0.522	0.577	0.439	-0.171			3.142		3.168	2.209	1.805	1.507
2010-09-04 10:00:00	3.854	2.423	2.021	1.615	0.522	0.577	0.439	-0.171			3.116		3.142	2.209	1.805	1.507
2010-09-04 11:00:00	4.376	2.664	2.047	1.588	0.522	0.55	0.412	-0.171			3.142		3.116	2.182	1.778	1.48
2010-09-04 12:00:00	5.385	3.009	2.155	1.588	0.495	0.55	0.412	-0.171			3.168		3.142	2.182	1.778	1.48
2010-09-04 13:00:00	6.179	3.38	2.262	1.588	0.495	0.55	0.412	-0.171			3.274		3.168	2.155	1.778	1.48
2010-09-04 14:00:00	6.737	3.801	2.423	1.615	0.495	0.55	0.412	-0.171			3.433		3.248	2.155	1.751	1.48
2010-09-04 15:00:00	6.864	4.22	2.584	1.67	0.467	0.522	0.412	-0.171			3.617		3.354	2.128	1.751	1.453
2010-09-04 16:00:00	8.145	4.532	2.797	1.751	0.467	0.522	0.384	-0.171			3.827		3.485	2.128	1.724	1.453
2010-09-04 17:00:00	7.92	4.869	2.983	1.832	0.467	0.522	0.384	-0.171			4.037		3.617	2.101	1.724	1.425
2010-09-04 18:00:00	7.242	5.024	3.142	1.94	0.467	0.522	0.384	-0.171			4.272		3.775	2.101	1.724	1.425
2010-09-04 19:00:00	6.99	5.05	3.274	2.021	0.495	0.522	0.384	-0.171			4.48		3.932	2.101	1.697	1.425
2010-09-04 20:00:00	6.484	4.869	3.354	2.128	0.495	0.522	0.384	-0.171			4.662		4.089	2.101	1.697	1.398
2010-09-04 21:00:00	4.921	4.61	3.327	2.182	0.495	0.55	0.412	-0.171			4.792		4.22	2.128	1.697	1.398
2010-09-04 22:00:00	3.643	4.141	3.274	2.236	0.522	0.55	0.412	-0.171			4.844		4.324	2.155	1.697	1.398
2010-09-04 23:00:00	2.047	3.564	3.089	2.236	0.522	0.577	0.439	-0.171			4.792		4.35	2.155	1.67	1.398
2010-09-05	1.507	2.877	2.903	2.209	0.55	0.577	0.439	-0.171			4.636		4.324	2.182	1.697	1.371
2010-09-05 01:00:00	1.262	2.423	2.69	2.155	0.55	0.605	0.467	-0.171			4.428		4.22	2.209	1.697	1.371
2010-09-05 02:00:00	1.044	2.101	2.503	2.074	0.55	0.605	0.467	-0.171			4.168		4.089	2.209	1.697	1.371
2010-09-05 03:00:00	0.989	1.859	2.316	1.994	0.577	0.632	0.467	-0.171			3.854		3.906	2.236	1.697	1.371
2010-09-05 04:00:00	0.962	1.67	2.155	1.886	0.577	0.605	0.495	-0.171			3.617		3.722	2.236	1.697	1.371
2010-09-05 05:00:00	0.989	1.534	1.994	1.805	0.577	0.632	0.495	-0.171			3.38		3.538	2.236	1.697	1.371
2010-09-05 06:00:00	1.099	1.398	1.859	1.724	0.577	0.632	0.495	-0.171			3.221		3.406	2.236	1.697	1.371
2010-09-05 07:00:00	1.208	1.317	1.751	1.643	0.55	0.605	0.495	-0.171			3.089		3.274	2.236	1.697	1.371
2010-09-05 08:00:00	1.643	1.235	1.643	1.561	0.55	0.605	0.495	-0.171			2.956		3.168	2.236	1.724	1.371
2010-09-05 09:00:00	2.047	1.208	1.561	1.507	0.55	0.605	0.467	-0.171			2.85		3.063	2.236	1.724	1.371
2010-09-05 10:00:00	2.557	1.317	1.507	1.425	0.522	0.605	0.467	-0.171			2.77		2.983	2.209	1.697	1.371
2010-09-05 11:00:00	5.642	1.588	1.534	1.371	0.522	0.577	0.467	-0.171			2.744		2.903	2.209	1.697	1.371
2010-09-05 12:00:00	6.051	2.128	1.615	1.344	0.495	0.55	0.439	-0.171			2.77		2.877	2.182	1.697	1.371
2010-09-05 13:00:00	8.668	2.69	1.805	1.371	0.495	0.55	0.439	-0.171			2.823		2.85	2.155	1.697	1.371
2010-09-05 14:00:00	12.799	3.564	2.101	1.425	0.467	0.522	0.412	-0.171			2.93		2.85	2.128	1.697	1.371
2010-09-05 15:00:00	13.954	4.324	2.45	1.534	0.467	0.522	0.412	-0.171			3.168		2.93	2.128	1.697	1.344
2010-09-05 16:00:00	17.058	5.231	3.036	1.67	0.439	0.495	0.412	-0.171			3.564		3.089	2.074	1.67	1.344
2010-09-05 17:00:00	11.856	6.102	3.564	1.859	0.439	0.495	0.384	-0.171			4.011		3.38	2.074	1.67	1.344
2010-09-05 18:00:00	9.854	6.128	3.88	2.074	0.439	0.495	0.384	-0.171			4.454		3.67	2.047	1.643	1.344
2010-09-05 19:00:00	7.217	5.847	3.985	2.262	0.439	0.522	0.412	-0.171			4.844		4.011	2.047	1.643	1.344
2010-09-05 20:00:00	5.539	5.205	3.932	2.396	0.467	0.522	0.412	-0.171			5.102		4.298	2.047	1.643	1.317
2010-09-05 21:00:00	5.205	4.662	3.827	2.477	0.495	0.55	0.412	-0.171			5.179		4.48	2.074	1.643	1.317
2010-09-05 22:00:00	3.327	4.168	3.643	2.503	0.522	0.577	0.439	-0.171			5.154		4.584	2.101	1.615	1.317
2010-09-05 23:00:00	3.327	3.538	3.433	2.477	0.55	0.605	0.467	-0.171			5.05		4.584	2.101	1.643	1.317
2010-09-06	3.459	3.248	3.248	2.45	0.577	0.632	0.495	-0.171			4.869		4.532	2.128	1.615	1.317
2010-09-06 01:00:00	1.643	2.903	3.009	2.396	0.577	0.66	0.495	-0.171			4.688		4.454	2.155	1.643	1.317
2010-09-06 02:00:00	1.208	2.45	2.797	2.316	0.605	0.66	0.522	-0.171			4.48		4.376	2.182	1.643	1.317
2010-09-06 03:00:00	0.989	2.128	2.584	2.209	0.605	0.687	0.55	-0.171			4.22		4.22	2.182	1.643	1.317
2010-09-06 04:00:00	0.77	1.886	2.396	2.128	0.632	0.687	0.55	-0.171			3.932		4.037	2.209	1.643	1.317
2010-09-06 05:00:00	0.495	1.697	2.209	2.021	0.632	0.687	0.55	-0.171			3.67		3.827	2.209	1.643	1.317
2010-09-06 06:00:00	0.246	1.534	2.047	1.913	0.605	0.687	0.55	-0.171			3.406		3.643	2.209	1.67	1.317
2010-09-06 07:00:00	0.218	1.371	1.886	1.805	0.605	0.687	0.55	-0.171			3.195		3.459	2.236	1.67	1.317
2010-09-06 08:00:00	0.246	1.235	1.751	1.724	0.605	0.66	0.55	-0.171			2.956		3.274	2.209	1.67	1.317
2010-09-06 09:00:00	0.439	1.126	1.615	1.615	0.605	0.66	0.522	-0.171			2.797		3.116	2.209	1.67	1.317
2010-09-06 10:00:00	1.994	1.044	1.534	1.534	0.55	0.632	0.522	-0.171			2.637		2.956	2.182	1.67	1.317
2010-09-06 11:00:00	5.719	0.989	1.453	1.453	0.55	0.605	0.495	-0.171			2.503		2.823	2.182	1.67	1.317
2010-09-06 12:00:00	7.015	1.344	1.507	1.398	0.522	0.605	0.495	-0.171			2.45		2.717	2.155	1.67	1.317
2010-09-06 13:00:00	9.608	2.423	1.67	1.371	0.522	0.577	0.495	-0.171			2.53		2.69	2.128	1.67	1.317
2010-09-06 14:00:00	14.05	3.775	2.021	1.425	0.495	0.55	0.467	-0.171			2.797		2.744	2.101	1.643	1.317
2010-09-06 15:00:00	13.69	4.558	2.396	1.534	0.467	0.522	0.439	-0.171			3.248		2.93	2.074	1.643	1.317
2010-09-06 16:00:00	17.296	5.282	2.956	1.697	0.467	0.522	0.439	-0.171			3.775		3.221	2.074	1.643	1.317
2010-09-06 17:00:00	10.418	5.898	3.406	1.886	0.467	0.522	0.412	-0.171			4.298		3.538	2.047	1.615	1.317
2010-09-06 18:00:00	9.238	5.693	3.67	2.074	0.439	0.522	0.412	-0.171			4.74		3.854	2.021	1.615	1.289
2010-09-06 19:00:00	7.494	5.437	3.801	2.236	0.467	0.522	0.439	-0.171			5.128		4.22	2.021	1.615	1.289
2010-09-06 20:00:00	6.458	5.05	3.801	2.343	0.467	0.55	0.439	-0.171			5.411		4.506	2.047	1.615	1.289
2010-09-06 21:00:00	4.376	4.584	3.722	2.396	0.495	0.577	0.467	-0.171			5.539		4.74	2.047	1.615	1.289
2010-09-06 22:00:00	2.93	3.906	3.538	2.423	0.522	0.605	0.467	-0.143			5.488		4.844	2.074	1.588	1.289
2010-09-06 23:00:00	2.744	3.248	3.327	2.423	0.55	0.605	0.495	-0.171			5.282		4.844	2.101	1.615	1.289
2010-09-07	2.128	2.77	3.089	2.37	0.577	0.632	0.522	-0.171			4.973		4.714	2.128	1.615	1.289
2010-09-07 01:00:00	1.534	2.37	2.85	2.289	0.605	0.66	0.522	-0.171			4.636		4.532	2.155	1.615	1.289
2010-09-07 02:00:00	1.099	2.074	2.637	2.209	0.605	0.687	0.55	-0.171			4.272		4.35	2.182	1.615	1.289
2010-09-07 03:00:00	0.88	1.886	2.45	2.101	0.605	0.687	0.55	-0.171			3.932		4.115	2.182	1.615	1.289
2010-09-07 04:00:00	0.605	1.697	2.262	1.994	0.632	0.687	0.55	-0.171			3.643		3.906	2.209	1.643	1.289
2010-09-07 05:00:00	0.412	1.534	2.101	1.913	0.605	0.687	0.577	-0.171			3.38		3.696	2.209	1.643	1.289
2010-09-07 06:00:00	0.329	1.371	1.94	1.805	0.605	0.687	0.55	-0.143			3.168		3.485	2.209	1.643	1.289
2010-09-07 07:00:00	0.301	1.262	1.805	1.697	0.605	0.66	0.55	-0.171			2.93		3.301	2.236	1.643	1.289
2010-09-07 08:00:00	0.66	1.153	1.67	1.615	0.605	0.66	0.55	-0.143			2.744		3.116	2.209	1.67	1.289
2010-09-07 09:00:00	1.724	1.071	1.561	1.534	0.577	0.632	0.522	-0.171			2.584		2.956	2.182	1.67	1.289
2010-09-07 10:00:00	3.036	0.989	1.48	1.453	0.55	0.605	0.522	-0.171			2.45		2.797	2.155	1.643	1.289
2010-09-07 11:00:00	4.792	1.044	1.48	1.371	0.522	0.605	0.495	-0.171			2.343		2.69	2.128	1.643	1.289
2010-09-07 12:00:00	5.924	1.507	1.507	1.344	0.522	0.577	0.495	-0.171			2.262		2.61	2.101	1.643	1.289
2010-09-07 13:00:00	5.514	2.074	1.615	1.317	0.495	0.55	0.467	-0.171			2.262		2.53	2.074	1.643	1.289
2010-09-07 14:00:00	6.102	2.53	1.751	1.344	0.467	0.522	0.439	-0.143			2.37		2.53	2.047	1.643	1.289
2010-09-07 15:00:00	5.36	2.85	1.886	1.371	0.439	0.522	0.439	-0.171			2.584		2.584	2.021	1.615	1.289
2010-09-07 16:00:00	4.921	3.063	2.021	1.425	0.439	0.495	0.412	-0.171			2.823		2.69	1.994	1.615	1.289
2010-09-07 17:00:00	4.506	3.036	2.101	1.48	0.439	0.495	0.412	-0.143			3.063		2.823	1.994	1.615	1.289
2010-09-07 18:00:00	4.115	3.009	2.182	1.534	0.412	0.495	0.412	-0.171			3.248		2.956	1.967	1.588	1.262
2010-09-07 19:00:00	3.958	2.93	2.209	1.561	0.412	0.467	0.412	-0.171			3.38		3.063	1.94	1.588	1.262
2010-09-07 20:00:00	3.564	2.823	2.209	1.588	0.412	0.467	0.384	-0.143			3.433		3.142	1.94	1.561	1.262
2010-09-07 21:00:00	2.903	2.664	2.182	1.588	0.439	0.495	0.412	-0.143			3.433		3.195	1.94	1.561	1.262
2010-09-07 22:00:00	2.664	2.503	2.128	1.588	0.412	0.495	0.412	-0.171			3.406		3.195	1.913	1.561	1.262
2010-09-07 23:00:00	2.316	2.316	2.074	1.561	0.439	0.495	0.412	-0.171			3.327		3.195	1.94	1.561	1.262
2010-09-08	2.155	2.155	2.021	1.534	0.439	0.495	0.412	-0.171			3.248		3.142	1.913	1.534	1.235
2010-09-08 01:00:00	1.994	2.021	1.94	1.507	0.439	0.495	0.412	-0.171			3.168		3.089	1.94	1.534	1.235
2010-09-08 02:00:00	1.832	1.886	1.886	1.48	0.439	0.495	0.412	-0.143			3.063		3.036	1.94	1.534	1.235
2010-09-08 03:00:00	1.67	1.778	1.805	1.453	0.439	0.495	0.412	-0.143			2.956		2.983	1.94	1.534	1.235
2010-09-08 04:00:00	1.561	1.67	1.724	1.398	0.439	0.495	0.412	-0.171			2.877		2.903	1.94	1.534	1.235
2010-09-08 05:00:00	1.398	1.561	1.643	1.371	0.439	0.495	0.412	-0.171			2.77		2.85	1.913	1.534	1.235
2010-09-08 06:00:00	1.371	1.453	1.588	1.317	0.439	0.495	0.412	-0.171			2.69		2.797	1.913	1.534	1.235
2010-09-08 07:00:00	1.398	1.371	1.534	1.289	0.439	0.495	0.384	-0.143			2.61		2.717	1.886	1.534	1.208
2010-09-08 08:00:00	1.588	1.344	1.48	1.235	0.412	0.495	0.384	-0.143			2.53		2.637	1.886	1.507	1.208
2010-09-08 09:00:00	2.182	1.371	1.453	1.208	0.412	0.467	0.384	-0.143			2.45		2.584	1.859	1.507	1.208
2010-09-08 10:00:00	2.744	1.534	1.453	1.153	0.412	0.467	0.384	-0.143			2.423		2.557	1.859	1.507	1.208
2010-09-08 11:00:00	3.67	1.805	1.48	1.153	0.412	0.467	0.356	-0.143			2.45		2.53	1.832	1.507	1.208
2010-09-08 12:00:00	4.22	2.128	1.561	1.126	0.384	0.439	0.356	-0.143			2.53		2.53	1.805	1.48	1.208
2010-09-08 13:00:00	4.194	2.503	1.643	1.153	0.384	0.439	0.356	-0.171			2.637		2.584	1.805	1.48	1.18
2010-09-08 14:00:00	4.714	2.664	1.751	1.18	0.384	0.439	0.329	-0.171			2.797		2.664	1.778	1.48	1.18
2010-09-08 15:00:00	4.662	2.903	1.859	1.208	0.356	0.412	0.329	-0.143			2.93		2.744	1.751	1.453	1.18
2010-09-08 16:00:00	5.231	3.063	1.967	1.262	0.356	0.412	0.329	-0.143			3.089		2.823	1.751	1.453	1.18
2010-09-08 17:00:00	5.591	3.327	2.074	1.317	0.356	0.412	0.329	-0.171			3.248		2.93	1.724	1.425	1.18
2010-09-08 18:00:00	5.591	3.564	2.209	1.371	0.356	0.412	0.329	-0.171			3.433		3.036	1.724	1.425	1.153
2010-09-08 19:00:00	5.076	3.67	2.316	1.425	0.356	0.412	0.329	-0.171			3.591		3.168	1.724	1.425	1.153
2010-09-08 20:00:00	4.428	3.591	2.37	1.48	0.384	0.412	0.329	-0.143			3.696		3.274	1.724	1.398	1.153
2010-09-08 21:00:00	3.617	3.38	2.396	1.534	0.384	0.412	0.329	-0.143			3.749		3.354	1.724	1.398	1.153
2010-09-08 22:00:00	3.168	3.063	2.37	1.588	0.384	0.439	0.329	-0.171			3.749		3.38	1.751	1.398	1.126
2010-09-08 23:00:00	2.69	2.823	2.316	1.588	0.412	0.467	0.329	-0.143			3.696		3.406	1.751	1.371	1.126
2010-09-09	1.262	2.423	2.209	1.588	0.412	0.467	0.356	-0.143			3.617		3.38	1.778	1.371	1.126
2010-09-09 01:00:00	1.099	1.994	2.074	1.561	0.412	0.467	0.356	-0.143			3.459		3.327	1.778	1.371	1.126
2010-09-09 02:00:00	1.044	1.697	1.94	1.534	0.412	0.495	0.356	-0.143			3.274		3.221	1.805	1.371	1.126
2010-09-09 03:00:00	0.66	1.507	1.805	1.48	0.439	0.495	0.384	-0.143			3.089		3.089	1.805	1.398	1.126
2010-09-09 04:00:00	0.301	1.317	1.67	1.398	0.439	0.495	0.384	-0.143			2.903		2.983	1.805	1.398	1.126
2010-09-09 05:00:00	0.024	1.18	1.561	1.344	0.439	0.495	0.384	-0.143			2.69		2.85	1.805	1.398	1.126
2010-09-09 06:00:00	-0.395	1.044	1.425	1.262	0.439	0.495	0.384	-0.143			2.503		2.69	1.832	1.398	1.126
2010-09-09 07:00:00	-0.704	0.934	1.289	1.208	0.439	0.495	0.384	-0.143			2.343		2.557	1.832	1.398	1.126
2010-09-09 08:00:00	-0.199	0.825	1.18	1.153	0.412	0.495	0.384	-0.143			2.182		2.423	1.805	1.398	1.126
2010-09-09 09:00:00	0.024	0.742	1.099	1.071	0.412	0.467	0.384	-0.143			2.047		2.316	1.805	1.398	1.099
2010-09-09 10:00:00	0.246	0.687	1.044	1.017	0.412	0.467	0.356	-0.143			1.94		2.209	1.778	1.398	1.099
2010-09-09 11:00:00	1.615	0.632	0.989	0.989	0.384	0.439	0.356	-0.143			1.859		2.128	1.778	1.398	1.099
2010-09-09 12:00:00	3.512	0.632	0.962	0.934	0.356	0.439	0.329	-0.171			1.805		2.047	1.751	1.398	1.099
2010-09-09 13:00:00	5.488	0.66	0.989	0.88	0.356	0.412	0.329	-0.143			1.778		1.994	1.724	1.371	1.099
2010-09-09 14:00:00	8.792	1.153	1.099	0.852	0.329	0.412	0.329	-0.171			1.778		1.94	1.697	1.371	1.099
2010-09-09 15:00:00	8.593	2.128	1.317	0.88	0.329	0.384	0.329	-0.171			1.913		1.967	1.697	1.371	1.099
2010-09-09 16:00:00	10.001	3.009	1.67	0.934	0.301	0.384	0.301	-0.143			2.289		2.074	1.67	1.371	1.099
2010-09-09 17:00:00	7.419	3.564	1.967	1.044	0.301	0.356	0.301	-0.143			2.744		2.289	1.643	1.371	1.099
2010-09-09 18:00:00	6.914	3.775	2.182	1.153	0.301	0.356	0.273	-0.143			3.168		2.53	1.643	1.344	1.099
2010-09-09 19:00:00	6.026	3.906	2.343	1.289	0.301	0.356	0.273	-0.143			3.512		2.797	1.615	1.344	1.099
2010-09-09 20:00:00	5.282	3.801	2.45	1.371	0.301	0.356	0.301	-0.143			3.722		3.009	1.615	1.317	1.071
2010-09-09 21:00:00	4.141	3.591	2.503	1.48	0.329	0.356	0.301	-0.143			3.854		3.195	1.615	1.317	1.071
2010-09-09 22:00:00	3.195	3.221	2.45	1.507	0.329	0.384	0.301	-0.143			3.88		3.301	1.643	1.317	1.071
2010-09-09 23:00:00	2.877	2.823	2.37	1.561	0.356	0.412	0.329	-0.143			3.801		3.354	1.643	1.317	1.071
2010-09-10	2.77	2.557	2.289	1.561	0.356	0.412	0.329	-0.143			3.643		3.327	1.67	1.317	1.071
2010-09-10 01:00:00	2.074	2.343	2.182	1.534	0.384	0.439	0.356	-0.143			3.485		3.274	1.697	1.317	1.071
2010-09-10 02:00:00	1.099	1.994	2.021	1.507	0.412	0.467	0.356	-0.143			3.327		3.195	1.697	1.317	1.071
2010-09-10 03:00:00	1.344	1.615	1.886	1.48	0.412	0.467	0.384	-0.143			3.116		3.089	1.724	1.317	1.071
2010-09-10 04:00:00	1.697	1.48	1.778	1.425	0.412	0.495	0.384	-0.143			2.903		2.956	1.724	1.317	1.071
2010-09-10 05:00:00	1.832	1.48	1.67	1.371	0.412	0.495	0.384	-0.143			2.744		2.85	1.751	1.317	1.071
2010-09-10 06:00:00	1.859	1.507	1.615	1.317	0.412	0.495	0.412	-0.143			2.61		2.744	1.751	1.344	1.071
2010-09-10 07:00:00	1.859	1.507	1.534	1.262	0.412	0.495	0.384	-0.143			2.53		2.664	1.751	1.344	1.071
2010-09-10 08:00:00	1.859	1.48	1.507	1.235	0.412	0.495	0.384	-0.143			2.45		2.584	1.751	1.344	1.071
2010-09-10 09:00:00	2.664	1.534	1.48	1.18	0.412	0.467	0.384	-0.143			2.37		2.53	1.724	1.344	1.071
2010-09-10 10:00:00	3.327	1.751	1.48	1.153	0.412	0.467	0.384	-0.143			2.343		2.477	1.724	1.344	1.071
2010-09-10 11:00:00	3.958	2.074	1.534	1.153	0.384	0.467	0.384	-0.143			2.37		2.45	1.697	1.344	1.071
2010-09-10 12:00:00	4.506	2.37	1.643	1.153	0.384	0.439	0.356	-0.143			2.477		2.477	1.697	1.344	1.071
2010-09-10 13:00:00	6.331	2.797	1.751	1.153	0.384	0.439	0.356	-0.143			2.61		2.53	1.67	1.344	1.071
2010-09-10 14:00:00	7.945	3.354	1.94	1.208	0.356	0.439	0.356	-0.143			2.797		2.61	1.643	1.344	1.071
2010-09-10 15:00:00	7.142	3.749	2.128	1.262	0.356	0.412	0.356	-0.143			3.063		2.717	1.643	1.317	1.071
2010-09-10 16:00:00	7.845	4.037	2.343	1.344	0.356	0.412	0.329	-0.143			3.38		2.877	1.643	1.317	1.044
2010-09-10 17:00:00	8.295	4.35	2.53	1.453	0.356	0.412	0.329	-0.143			3.643		3.063	1.643	1.317	1.071
2010-09-10 18:00:00	6.712	4.558	2.69	1.561	0.356	0.412	0.329	-0.143			3.932		3.274	1.615	1.317	1.044
2010-09-10 19:00:00	5.668	4.428	2.797	1.643	0.384	0.439	0.356	-0.143			4.141		3.459	1.643	1.289	1.044
2010-09-10 20:00:00	4.947	4.168	2.85	1.724	0.384	0.439	0.356	-0.143			4.246		3.591	1.643	1.289	1.044
2010-09-10 21:00:00	4.22	3.88	2.823	1.805	0.384	0.467	0.356	-0.143			4.246		3.67	1.67	1.289	1.044
2010-09-10 22:00:00	3.801	3.564	2.77	1.832	0.412	0.495	0.384	-0.143			4.194		3.696	1.697	1.289	1.044
2010-09-10 23:00:00	3.406	3.274	2.69	1.832	0.439	0.495	0.412	-0.143			4.089		3.696	1.697	1.289	1.044
2010-09-11	3.195	3.009	2.61	1.832	0.467	0.522	0.412	-0.143			3.958		3.643	1.751	1.289	1.044
2010-09-11 01:00:00	2.983	2.823	2.53	1.805	0.467	0.55	0.439	-0.143			3.827		3.591	1.751	1.317	1.044
2010-09-11 02:00:00	2.85	2.664	2.423	1.805	0.495	0.55	0.439	-0.143			3.696		3.512	1.778	1.317	1.044
2010-09-11 03:00:00	2.744	2.53	2.343	1.751	0.495	0.577	0.439	-0.143			3.564		3.433	1.805	1.344	1.044
2010-09-11 04:00:00	2.664	2.396	2.262	1.724	0.495	0.577	0.467	-0.143			3.459		3.38	1.832	1.344	1.044
2010-09-11 05:00:00	2.69	2.343	2.182	1.697	0.522	0.577	0.467	-0.143			3.354		3.301	1.832	1.344	1.071
2010-09-11 06:00:00	2.664	2.289	2.128	1.67	0.522	0.577	0.467	-0.143			3.248		3.248	1.832	1.344	1.071
2010-09-11 07:00:00	2.69	2.236	2.074	1.615	0.522	0.577	0.467	-0.143			3.168		3.168	1.859	1.371	1.071
2010-09-11 08:00:00	2.77	2.236	2.047	1.588	0.522	0.577	0.467	-0.143			3.089		3.116	1.859	1.371	1.071
2010-09-11 09:00:00	3.036	2.236	2.021	1.561	0.522	0.577	0.467	-0.143			3.036		3.063	1.859	1.371	1.071
2010-09-11 10:00:00	3.459	2.343	1.994	1.534	0.495	0.577	0.467	-0.143			3.009		3.009	1.832	1.398	1.071
2010-09-11 11:00:00	4.246	2.584	2.021	1.507	0.522	0.577	0.467	-0.143			3.009		2.983	1.832	1.398	1.071
2010-09-11 12:00:00	5.076	2.877	2.101	1.507	0.495	0.55	0.467	-0.143			3.063		2.983	1.832	1.398	1.071
2010-09-11 13:00:00	5.179	3.221	2.182	1.534	0.495	0.55	0.439	-0.143			3.168		3.036	1.832	1.398	1.071
2010-09-11 14:00:00	5.128	3.406	2.262	1.561	0.495	0.55	0.439	-0.143			3.301		3.089	1.805	1.398	1.099
2010-09-11 15:00:00	4.999	3.538	2.343	1.588	0.467	0.55	0.439	-0.143			3.433		3.168	1.805	1.398	1.099
2010-09-11 16:00:00	5.154	3.591	2.423	1.643	0.467	0.55	0.439	-0.143			3.538		3.221	1.805	1.398	1.099
2010-09-11 17:00:00	5.308	3.67	2.503	1.67	0.467	0.55	0.439	-0.143			3.617		3.301	1.805	1.398	1.099
2010-09-11 18:00:00	5.257	3.749	2.557	1.724	0.467	0.55	0.439	-0.143			3.696		3.354	1.805	1.371	1.099
2010-09-11 19:00:00	4.636	3.722	2.61	1.751	0.495	0.55	0.439	-0.143			3.801		3.406	1.805	1.371	1.099
2010-09-11 20:00:00	4.168	3.617	2.61	1.778	0.495	0.55	0.439	-0.143			3.854		3.485	1.805	1.398	1.099
2010-09-11 21:00:00	3.801	3.433	2.61	1.805	0.495	0.55	0.439	-0.143			3.854		3.512	1.805	1.371	1.099
2010-09-11 22:00:00	3.564	3.221	2.557	1.832	0.495	0.55	0.439	-0.143			3.827		3.512	1.832	1.371	1.071
2010-09-11 23:00:00	3.433	3.063	2.53	1.832	0.495	0.577	0.467	-0.143			3.775		3.512	1.832	1.398	1.099
2010-09-12	3.301	2.93	2.477	1.805	0.495	0.577	0.467	-0.143			3.696		3.485	1.859	1.371	1.099
2010-09-12 01:00:00	3.195	2.823	2.423	1.805	0.522	0.577	0.467	-0.143			3.617		3.459	1.859	1.398	1.099
2010-09-12 02:00:00	3.089	2.744	2.37	1.778	0.522	0.605	0.467	-0.143			3.538		3.406	1.886	1.398	1.099
2010-09-12 03:00:00	2.93	2.637	2.316	1.751	0.522	0.605	0.467	-0.143			3.485		3.38	1.886	1.398	1.099
2010-09-12 04:00:00	2.877	2.53	2.262	1.751	0.522	0.605	0.467	-0.143			3.406		3.327	1.886	1.398	1.099
2010-09-12 05:00:00	2.823	2.477	2.236	1.724	0.522	0.605	0.467	-0.143			3.327		3.274	1.886	1.425	1.099
2010-09-12 06:00:00	2.77	2.396	2.182	1.697	0.522	0.605	0.467	-0.143			3.274		3.221	1.886	1.425	1.099
2010-09-12 07:00:00	2.744	2.37	2.128	1.643	0.522	0.605	0.467	-0.143			3.195		3.195	1.886	1.425	1.099
2010-09-12 08:00:00	2.85	2.316	2.101	1.643	0.522	0.605	0.467	-0.143			3.168		3.142	1.886	1.425	1.099
2010-09-12 09:00:00	3.116	2.316	2.074	1.615	0.522	0.577	0.467	-0.143			3.089		3.089	1.886	1.425	1.099
2010-09-12 10:00:00	3.406	2.423	2.074	1.588	0.522	0.577	0.467	-0.143			3.063		3.063	1.886	1.425	1.099
2010-09-12 11:00:00	3.564	2.53	2.047	1.561	0.495	0.577	0.467	-0.143			3.089		3.036	1.859	1.425	1.126
2010-09-12 12:00:00	3.958	2.664	2.101	1.561	0.495	0.577	0.439	-0.143			3.089		3.036	1.859	1.425	1.126
2010-09-12 13:00:00	4.22	2.823	2.128	1.561	0.495	0.55	0.439	-0.143			3.168		3.036	1.859	1.425	1.099
2010-09-12 14:00:00	4.74	3.009	2.182	1.561	0.495	0.55	0.439	-0.143			3.248		3.089	1.859	1.425	1.099
2010-09-12 15:00:00	5.179	3.327	2.262	1.588	0.467	0.55	0.439	-0.143			3.38		3.142	1.832	1.425	1.126
2010-09-12 16:00:00	5.488	3.538	2.343	1.615	0.467	0.55	0.439	-0.143			3.564		3.248	1.832	1.425	1.099
2010-09-12 17:00:00	5.154	3.749	2.45	1.643	0.495	0.55	0.412	-0.143			3.722		3.354	1.832	1.425	1.099
2010-09-12 18:00:00	4.688	3.749	2.503	1.697	0.467	0.55	0.439	-0.143			3.88		3.433	1.832	1.425	1.099
2010-09-12 19:00:00	4.428	3.617	2.557	1.751	0.495	0.55	0.439	-0.143			3.985		3.538	1.832	1.398	1.099
2010-09-12 20:00:00	4.115	3.485	2.557	1.778	0.495	0.55	0.439	-0.143			3.985		3.591	1.832	1.425	1.099
2010-09-12 21:00:00	3.617	3.327	2.557	1.778	0.495	0.55	0.439	-0.143			3.985		3.617	1.859	1.398	1.099
2010-09-12 22:00:00	3.354	3.116	2.503	1.805	0.495	0.577	0.439	-0.143			3.906		3.617	1.859	1.398	1.099
2010-09-12 23:00:00	3.221	2.93	2.477	1.805	0.522	0.577	0.467	-0.143			3.827		3.591	1.886	1.398	1.099
2010-09-13	3.036	2.797	2.396	1.778	0.522	0.577	0.467	-0.143			3.749		3.538	1.886	1.398	1.099
2010-09-13 01:00:00	2.903	2.664	2.343	1.778	0.522	0.605	0.467	-0.143			3.643		3.485	1.913	1.425	1.099
2010-09-13 02:00:00	2.85	2.557	2.289	1.751	0.522	0.605	0.467	-0.143			3.564		3.433	1.913	1.425	1.099
2010-09-13 03:00:00	2.744	2.477	2.236	1.724	0.522	0.577	0.467	-0.143			3.485		3.38	1.94	1.425	1.099
2010-09-13 04:00:00	2.637	2.396	2.182	1.697	0.522	0.605	0.467	-0.143			3.406		3.327	1.94	1.425	1.099
2010-09-13 05:00:00	2.61	2.316	2.128	1.67	0.522	0.577	0.467	-0.143			3.327		3.274	1.94	1.425	1.126
2010-09-13 06:00:00	2.53	2.262	2.074	1.643	0.522	0.577	0.467	-0.143			3.248		3.221	1.94	1.453	1.099
2010-09-13 07:00:00	2.316	2.182	2.021	1.615	0.522	0.577	0.467	-0.143			3.168		3.168	1.94	1.453	1.126
2010-09-13 08:00:00	2.209	2.101	1.994	1.588	0.522	0.577	0.467	-0.143			3.089		3.116	1.94	1.453	1.126
2010-09-13 09:00:00	2.423	2.021	1.94	1.534	0.495	0.577	0.467	-0.143			3.009		3.036	1.94	1.453	1.126
2010-09-13 10:00:00	2.557	2.047	1.913	1.507	0.495	0.577	0.467	-0.143			2.956		2.983	1.913	1.453	1.126
2010-09-13 11:00:00	2.903	2.074	1.859	1.48	0.495	0.577	0.439	-0.143			2.903		2.93	1.913	1.453	1.126
2010-09-13 12:00:00	3.406	2.182	1.886	1.48	0.495	0.55	0.439	-0.143			2.903		2.903	1.913	1.453	1.126
2010-09-13 13:00:00	4.22	2.45	1.94	1.453	0.467	0.55	0.439	-0.143			2.903		2.903	1.913	1.453	1.126
2010-09-13 14:00:00	4.428	2.744	1.967	1.453	0.467	0.55	0.439	-0.143			3.009		2.903	1.886	1.453	1.126
2010-09-13 15:00:00	4.246	2.903	2.021	1.453	0.467	0.522	0.412	-0.143			3.142		2.956	1.886	1.453	1.126
2010-09-13 16:00:00	4.428	3.036	2.101	1.48	0.467	0.522	0.412	-0.143			3.274		3.036	1.859	1.453	1.126
2010-09-13 17:00:00	5.154	3.168	2.182	1.507	0.467	0.522	0.412	-0.143			3.38		3.089	1.859	1.425	1.126
2010-09-13 18:00:00	4.869	3.38	2.262	1.534	0.467	0.522	0.412	-0.143			3.512		3.168	1.859	1.425	1.126
2010-09-13 19:00:00	4.532	3.327	2.316	1.588	0.439	0.522	0.412	-0.143			3.617		3.274	1.832	1.425	1.126
2010-09-13 20:00:00	2.877	3.195	2.343	1.615	0.467	0.522	0.412	-0.143			3.696		3.327	1.859	1.425	1.126
2010-09-13 21:00:00	2.584	2.823	2.316	1.643	0.467	0.522	0.412	-0.143			3.696		3.38	1.859	1.425	1.126
2010-09-13 22:00:00	2.477	2.557	2.262	1.643	0.467	0.522	0.412	-0.143			3.591		3.354	1.859	1.425	1.126
2010-09-13 23:00:00	2.37	2.37	2.182	1.643	0.467	0.55	0.412	-0.143			3.485		3.301	1.886	1.425	1.126
2010-09-14	2.289	2.236	2.101	1.615	0.467	0.55	0.439	-0.143			3.38		3.248	1.886	1.425	1.126
2010-09-14 01:00:00	2.155	2.128	2.047	1.588	0.495	0.55	0.439	-0.143			3.274		3.195	1.913	1.425	1.126
2010-09-14 02:00:00	2.074	2.021	1.967	1.561	0.495	0.55	0.439	-0.115			3.142		3.116	1.913	1.425	1.126
2010-09-14 03:00:00	2.021	1.94	1.913	1.507	0.467	0.55	0.439	-0.143			3.036		3.036	1.913	1.425	1.099
2010-09-14 04:00:00	2.021	1.859	1.859	1.48	0.495	0.55	0.439	-0.143			2.93		2.956	1.913	1.425	1.126
2010-09-14 05:00:00	1.967	1.805	1.805	1.453	0.467	0.55	0.439	-0.143			2.85		2.903	1.913	1.425	1.126
2010-09-14 06:00:00	1.967	1.751	1.751	1.425	0.467	0.55	0.439	-0.143			2.77		2.85	1.913	1.425	1.126
2010-09-14 07:00:00	1.94	1.724	1.697	1.371	0.467	0.55	0.412	-0.143			2.69		2.77	1.886	1.425	1.126
2010-09-14 08:00:00	1.913	1.697	1.67	1.344	0.467	0.522	0.412	-0.143			2.637		2.717	1.886	1.425	1.126
2010-09-14 09:00:00	2.262	1.697	1.643	1.317	0.467	0.522	0.412	-0.143			2.61		2.664	1.859	1.425	1.126
2010-09-14 10:00:00	2.584	1.778	1.615	1.289	0.439	0.522	0.412	-0.143			2.557		2.637	1.859	1.425	1.126
2010-09-14 11:00:00	2.956	1.913	1.643	1.262	0.439	0.495	0.384	-0.143			2.557		2.61	1.859	1.425	1.126
2010-09-14 12:00:00	3.38	2.074	1.67	1.262	0.439	0.495	0.384	-0.143			2.557		2.584	1.832	1.425	1.126
2010-09-14 13:00:00	3.932	2.289	1.724	1.289	0.439	0.495	0.384	-0.143			2.637		2.584	1.805	1.425	1.126
2010-09-14 14:00:00	4.089	2.584	1.805	1.317	0.412	0.467	0.384	-0.143			2.69		2.637	1.805	1.425	1.126
2010-09-14 15:00:00	4.194	2.85	1.886	1.425	0.412	0.467	0.356	-0.115			2.77		2.664	1.778	1.398	1.126
2010-09-14 16:00:00	4.324	3.009	1.967	1.615	0.412	0.467	0.356	-0.143			2.85		2.717	1.778	1.398	1.099
2010-09-14 17:00:00	4.584	3.195	2.047	1.778	0.412	0.467	0.356	-0.143			2.93		2.77	1.751	1.371	1.099
2010-09-14 18:00:00	4.636	3.327	2.128	1.886	0.412	0.439	0.356	-0.143			3.009		2.823	1.751	1.398	1.099
2010-09-14 19:00:00	4.22	3.406	2.209	1.94	0.412	0.439	0.356	-0.143			3.089		2.877	1.751	1.371	1.099
2010-09-14 20:00:00	3.67	3.301	2.236	1.994	0.384	0.439	0.356	-0.143			3.142		2.93	1.751	1.371	1.099
2010-09-14 21:00:00	3.301	3.142	2.262	2.021	0.384	0.439	0.356	-0.143			3.168		2.956	1.751	1.344	1.099
2010-09-14 22:00:00	3.063	2.983	2.262	2.074	0.384	0.439	0.356	-0.143			3.116		2.956	1.751	1.344	1.071
2010-09-14 23:00:00	2.983	2.823	2.236	2.182	0.412	0.439	0.356	-0.143			3.063		2.93	1.751	1.344	1.071
2010-09-15	2.93	2.717	2.209	2.155	0.384	0.439	0.356	-0.143			3.009		2.903	1.751	1.344	1.071
2010-09-15 01:00:00	2.85	2.637	2.182	2.128	0.384	0.439	0.356	-0.143			2.956		2.877	1.724	1.344	1.071
2010-09-15 02:00:00	2.637	2.557	2.155	2.101	0.384	0.439	0.356	-0.143			2.903		2.85	1.724	1.344	1.071
2010-09-15 03:00:00	2.289	2.45	2.101	2.101	0.384	0.439	0.356	-0.143			2.85		2.797	1.751	1.344	1.071
2010-09-15 04:00:00	2.128	2.289	2.074	2.047	0.412	0.439	0.356	-0.143			2.797		2.77	1.724	1.317	1.071
2010-09-15 05:00:00	2.182	2.182	1.994	1.994	0.412	0.439	0.356	-0.115			2.717		2.717	1.724	1.344	1.044
2010-09-15 06:00:00	2.236	2.101	1.967	1.913	0.412	0.439	0.356	-0.143			2.637		2.664	1.724	1.317	1.044
2010-09-15 07:00:00	2.182	2.047	1.913	1.859	0.412	0.412	0.356	-0.143			2.584		2.61	1.697	1.317	1.044
2010-09-15 08:00:00	2.209	2.021	1.859	1.805	0.384	0.412	0.329	-0.143			2.503		2.557	1.697	1.317	1.044
2010-09-15 09:00:00	2.423	1.994	1.832	1.751	0.384	0.412	0.329	-0.143			2.45		2.503	1.697	1.317	1.044
2010-09-15 10:00:00	2.664	2.047	1.805	1.697	0.384	0.412	0.329	-0.143			2.423		2.477	1.67	1.317	1.044
2010-09-15 11:00:00	3.009	2.128	1.805	1.643	0.384	0.412	0.329	-0.143			2.396		2.423	1.67	1.289	1.044
2010-09-15 12:00:00	3.643	2.262	1.832	1.643	0.356	0.384	0.329	-0.143			2.396		2.423	1.643	1.289	1.044
2010-09-15 13:00:00	4.115	2.503	1.886	1.643	0.356	0.384	0.301	-0.143			2.423		2.396	1.643	1.289	1.044
2010-09-15 14:00:00	4.22	2.744	1.94	1.67	0.329	0.384	0.301	-0.143			2.45		2.423	1.615	1.289	1.017
2010-09-15 15:00:00	4.818	2.93	1.994	1.697	0.329	0.384	0.301	-0.143			2.53		2.45	1.615	1.262	1.017
2010-09-15 16:00:00	4.973	3.195	2.101	1.751	0.329	0.384	0.301	-0.143			2.61		2.477	1.588	1.262	1.017
2010-09-15 17:00:00	5.102	3.38	2.182	1.778	0.301	0.356	0.301	-0.143			2.717		2.53	1.588	1.262	1.017
2010-09-15 18:00:00	4.844	3.485	2.289	1.805	0.301	0.356	0.301	-0.143			2.797		2.584	1.561	1.235	0.989
2010-09-15 19:00:00	4.089	3.459	2.343	1.832	0.301	0.356	0.301	-0.143			2.903		2.664	1.561	1.235	1.017
2010-09-15 20:00:00	3.564	3.301	2.343	1.859	0.301	0.356	0.301	-0.115			2.93		2.717	1.561	1.235	0.989
2010-09-15 21:00:00	2.85	3.063	2.343	1.859	0.301	0.356	0.273	-0.143			2.956		2.744	1.561	1.235	0.989
2010-09-15 22:00:00	2.021	2.77	2.289	1.832	0.301	0.356	0.273	-0.143			2.956		2.744	1.561	1.208	0.989
2010-09-15 23:00:00	1.126	2.396	2.182	1.805	0.329	0.356	0.301	-0.143			2.903		2.744	1.561	1.208	0.989
2010-09-16	1.044	1.994	2.074	1.751	0.329	0.356	0.301	-0.115			2.85		2.717	1.561	1.208	0.989
2010-09-16 01:00:00	0.907	1.751	1.94	1.67	0.329	0.356	0.301	-0.143			2.77		2.69	1.588	1.208	0.962
2010-09-16 02:00:00	0.797	1.561	1.805	1.588	0.329	0.356	0.301	-0.143			2.664		2.637	1.588	1.208	0.962
2010-09-16 03:00:00	0.687	1.398	1.697	1.507	0.329	0.356	0.301	-0.115			2.584		2.584	1.588	1.208	0.962
2010-09-16 04:00:00	0.577	1.262	1.588	1.425	0.329	0.356	0.301	-0.143			2.45		2.503	1.588	1.208	0.962
2010-09-16 05:00:00	0.55	1.153	1.48	1.344	0.329	0.356	0.301	-0.143			2.343		2.396	1.588	1.208	0.962
2010-09-16 06:00:00	0.522	1.071	1.371	1.289	0.329	0.356	0.273	-0.115			2.236		2.316	1.561	1.208	0.962
2010-09-16 07:00:00	0.467	0.989	1.289	1.208	0.329	0.356	0.301	-0.115			2.128		2.236	1.561	1.208	0.962
2010-09-16 08:00:00	0.467	0.934	1.208	1.153	0.329	0.356	0.273	-0.143			2.047		2.155	1.561	1.18	0.962
2010-09-16 09:00:00	0.467	0.852	1.153	1.071	0.301	0.356	0.273	-0.143			1.967		2.074	1.561	1.18	0.962
2010-09-16 10:00:00	0.439	0.797	1.071	1.017	0.301	0.329	0.273	-0.143			1.886		2.021	1.534	1.18	0.962
2010-09-16 11:00:00	0.605	0.77	1.017	0.989	0.301	0.329	0.246	-0.115			1.859		1.967	1.534	1.18	0.934
2010-09-16 12:00:00	1.561	0.742	0.989	0.934	0.273	0.329	0.273	-0.143			1.832		1.94	1.507	1.18	0.962
2010-09-16 13:00:00	3.063	0.797	0.962	0.88	0.273	0.329	0.246	-0.115			1.832		1.886	1.507	1.18	0.934
2010-09-16 14:00:00	4.063	1.208	1.017	0.852	0.273	0.301	0.246	-0.143			1.859		1.886	1.48	1.18	0.934
2010-09-16 15:00:00	3.854	1.697	1.099	0.852	0.246	0.301	0.218	-0.143			1.967		1.913	1.48	1.153	0.934
2010-09-16 16:00:00	3.722	2.021	1.208	0.907	0.246	0.301	0.218	-0.143			2.074		1.967	1.453	1.153	0.934
2010-09-16 17:00:00	3.301	2.182	1.317	0.934	0.246	0.273	0.218	-0.115			2.209		2.047	1.453	1.153	0.934
2010-09-16 18:00:00	2.93	2.209	1.398	0.962	0.246	0.273	0.218	-0.115			2.343		2.128	1.425	1.126	0.934
2010-09-16 19:00:00	2.37	2.128	1.453	1.017	0.246	0.273	0.218	-0.143			2.396		2.182	1.425	1.126	0.907
2010-09-16 20:00:00	2.074	1.994	1.453	1.044	0.246	0.273	0.218	-0.143			2.45		2.236	1.425	1.126	0.907
2010-09-16 21:00:00	0.852	1.778	1.425	1.044	0.246	0.273	0.218	-0.143			2.477		2.262	1.425	1.126	0.907
2010-09-16 22:00:00	0.742	1.453	1.371	1.044	0.246	0.273	0.218	-0.115			2.45		2.289	1.425	1.099	0.907
2010-09-16 23:00:00	0.66	1.235	1.317	1.017	0.218	0.273	0.218	-0.115			2.396		2.262	1.425	1.099	0.907
2010-09-17	0.577	1.071	1.235	0.989	0.246	0.301	0.218	-0.115			2.316		2.236	1.425	1.099	0.88
2010-09-17 01:00:00	0.522	0.962	1.153	0.934	0.246	0.301	0.218	-0.115			2.209		2.182	1.425	1.099	0.907
2010-09-17 02:00:00	0.439	0.852	1.099	0.907	0.246	0.301	0.218	-0.143			2.101		2.101	1.425	1.099	0.88
2010-09-17 03:00:00	0.384	0.797	1.017	0.852	0.246	0.273	0.218	-0.115			2.021		2.047	1.425	1.099	0.88
2010-09-17 04:00:00	0.329	0.715	0.962	0.825	0.246	0.273	0.218	-0.143			1.913		1.967	1.398	1.099	0.88
2010-09-17 05:00:00	0.301	0.66	0.907	0.77	0.218	0.273	0.218	-0.115			1.832		1.886	1.398	1.099	0.88
2010-09-17 06:00:00	0.163	0.632	0.852	0.742	0.218	0.273	0.218	-0.115			1.751		1.832	1.398	1.099	0.88
2010-09-17 07:00:00	0.107	0.577	0.797	0.715	0.218	0.273	0.218	-0.115			1.67		1.778	1.371	1.099	0.88
2010-09-17 08:00:00	0.079	0.55	0.77	0.66	0.218	0.273	0.218	-0.115			1.588		1.724	1.371	1.071	0.88
2010-09-17 09:00:00	0.135	0.495	0.715	0.632	0.19	0.246	0.19	-0.115			1.534		1.643	1.371	1.071	0.88
2010-09-17 10:00:00	0.163	0.467	0.687	0.605	0.19	0.246	0.19	-0.115			1.48		1.615	1.344	1.071	0.88
2010-09-17 11:00:00	0.246	0.439	0.66	0.577	0.19	0.246	0.19	-0.143			1.425		1.561	1.317	1.071	0.852
2010-09-17 12:00:00	0.797	0.439	0.632	0.55	0.19	0.246	0.163	-0.143			1.425		1.507	1.317	1.071	0.852
2010-09-17 13:00:00	3.036	0.412	0.605	0.522	0.163	0.218	0.163	-0.115			1.453		1.507	1.289	1.044	0.852
2010-09-17 14:00:00	3.749	0.687	0.66	0.495	0.163	0.218	0.163	-0.143			1.507		1.507	1.289	1.044	0.852
2010-09-17 15:00:00	4.141	1.262	0.742	0.495	0.163	0.19	0.163	-0.115			1.588		1.561	1.262	1.044	0.852
2010-09-17 16:00:00	8.295	1.805	0.934	0.55	0.135	0.19	0.135	-0.143			1.697		1.615	1.262	1.017	0.825
2010-09-17 17:00:00	5.385	2.316	1.153	0.605	0.135	0.19	0.163	-0.143			1.886		1.697	1.235	1.017	0.825
2010-09-17 18:00:00	5.154	2.53	1.344	0.687	0.163	0.19	0.135	-0.143			2.101		1.832	1.235	1.017	0.825
2010-09-17 19:00:00	3.591	2.637	1.48	0.77	0.135	0.19	0.135	-0.115			2.343		1.967	1.208	0.989	0.825
2010-09-17 20:00:00	1.994	2.37	1.534	0.852	0.163	0.19	0.163	-0.115			2.503		2.101	1.235	0.989	0.825
2010-09-17 21:00:00	0.907	1.913	1.507	0.907	0.163	0.218	0.163	-0.115			2.61		2.236	1.235	0.989	0.797
2010-09-17 22:00:00	0.852	1.534	1.453	0.934	0.163	0.218	0.163	-0.115			2.61		2.289	1.235	0.989	0.797
2010-09-17 23:00:00	0.632	1.289	1.371	0.907	0.163	0.218	0.163	-0.115			2.503		2.289	1.235	0.989	0.797
2010-09-18	0.412	1.099	1.262	0.88	0.19	0.246	0.19	-0.115			2.37		2.236	1.235	0.989	0.797
2010-09-18 01:00:00	0.163	0.962	1.18	0.852	0.19	0.246	0.19	-0.115			2.236		2.155	1.262	0.962	0.797
2010-09-18 02:00:00	-0.115	0.852	1.071	0.825	0.218	0.273	0.19	-0.115			2.101		2.074	1.262	0.989	0.797
2010-09-18 03:00:00	-0.563	0.742	0.989	0.77	0.218	0.273	0.218	-0.115			1.967		1.994	1.262	0.989	0.797
2010-09-18 04:00:00	-0.958	0.66	0.88	0.742	0.218	0.273	0.218	-0.115			1.859		1.913	1.262	0.989	0.797
2010-09-18 05:00:00	-1.184	0.577	0.77	0.687	0.218	0.273	0.218	-0.115			1.751		1.832	1.262	0.989	0.797
2010-09-18 06:00:00	-1.384	0.467	0.66	0.66	0.218	0.273	0.218	-0.115			1.643		1.751	1.289	0.989	0.797
2010-09-18 07:00:00	-1.498	0.356	0.577	0.605	0.19	0.273	0.218	-0.115			1.561		1.697	1.262	0.989	0.797
2010-09-18 08:00:00	-1.555	0.218	0.467	0.577	0.19	0.246	0.19	-0.115			1.48		1.615	1.262	0.989	0.797
2010-09-18 09:00:00	-1.128	0.135	0.412	0.55	0.19	0.246	0.19	-0.115			1.398		1.534	1.262	0.989	0.797
2010-09-18 10:00:00	-0.479	0.079	0.356	0.495	0.19	0.218	0.163	-0.143			1.317		1.48	1.235	0.989	0.77
2010-09-18 11:00:00	-0.115	0.051	0.329	0.467	0.163	0.218	0.163	-0.143			1.289		1.425	1.208	0.962	0.77
2010-09-18 12:00:00	0.051	0.079	0.301	0.439	0.163	0.218	0.163	-0.143			1.235		1.371	1.208	0.962	0.77
2010-09-18 13:00:00	1.697	0.079	0.273	0.412	0.163	0.19	0.163	-0.143			1.208		1.344	1.18	0.962	0.77
2010-09-18 14:00:00	5.102	0.079	0.273	0.384	0.135	0.19	0.163	-0.143			1.208		1.289	1.18	0.962	0.77
2010-09-18 15:00:00	7.569	0.107	0.273	0.384	0.135	0.19	0.135	-0.143			1.235		1.289	1.153	0.962	0.77
2010-09-18 16:00:00	9.682	0.135	0.467	0.356	0.107	0.19	0.135	-0.143			1.344		1.289	1.153	0.962	0.77
2010-09-18 17:00:00	5.411	0.329	0.632	0.329	0.107	0.163	0.135	-0.115			1.48		1.344	1.126	0.934	0.742
2010-09-18 18:00:00	4.168	0.467	0.715	0.329	0.107	0.163	0.135	-0.115			1.588		1.398	1.126	0.934	0.742
2010-09-18 19:00:00	2.53	0.522	0.77	0.356	0.107	0.163	0.135	-0.143			1.67		1.453	1.099	0.934	0.742
2010-09-18 20:00:00	1.099	0.522	0.77	0.384	0.107	0.163	0.135	-0.115			1.697		1.507	1.099	0.907	0.742
2010-09-18 21:00:00	0.742	0.467	0.715	0.384	0.079	0.163	0.135	-0.115			1.67		1.534	1.126	0.907	0.742
2010-09-18 22:00:00	0.467	0.412	0.66	0.384	0.107	0.163	0.135	-0.115			1.615		1.507	1.126	0.907	0.742
2010-09-18 23:00:00	0.301	0.384	0.605	0.384	0.107	0.163	0.135	-0.115			1.534		1.48	1.099	0.907	0.715
2010-09-19	0.107	0.356	0.577	0.384	0.107	0.163	0.135	-0.115			1.453		1.453	1.126	0.907	0.742
2010-09-19 01:00:00	-0.199	0.329	0.495	0.356	0.107	0.163	0.135	-0.115			1.371		1.398	1.126	0.907	0.742
2010-09-19 02:00:00	-0.732	0.273	0.467	0.356	0.107	0.163	0.135	-0.143			1.289		1.371	1.126	0.907	0.715
2010-09-19 03:00:00	-0.986	0.246	0.384	0.329	0.079	0.163	0.135	-0.115			1.208		1.317	1.126	0.907	0.715
2010-09-19 04:00:00	-1.156	0.19	0.329	0.329	0.079	0.163	0.135	-0.115			1.153		1.262	1.099	0.907	0.715
2010-09-19 05:00:00	-1.498	0.107	0.273	0.301	0.079	0.135	0.135	-0.115			1.099		1.208	1.099	0.88	0.715
2010-09-19 06:00:00	-1.67	0.024	0.218	0.273	0.079	0.135	0.107	-0.115			1.044		1.18	1.099	0.88	0.715
2010-09-19 07:00:00	-1.698	-0.087	0.163	0.273	0.079	0.135	0.107	-0.115			0.989		1.126	1.071	0.88	0.715
2010-09-19 08:00:00	-1.555	-0.171	0.135	0.246	0.079	0.135	0.107	-0.115			0.962		1.099	1.071	0.88	0.715
2010-09-19 09:00:00	-1.043	-0.199	0.107	0.246	0.051	0.107	0.107	-0.143			0.907		1.071	1.044	0.88	0.715
2010-09-19 10:00:00	-0.479	-0.199	0.107	0.218	0.051	0.107	0.079	-0.115			0.88		1.017	1.017	0.88	0.715
2010-09-19 11:00:00	-0.115	-0.143	0.079	0.19	0.051	0.107	0.079	-0.143			0.825		0.989	0.989	0.852	0.687
2010-09-19 12:00:00	0.079	-0.115	0.107	0.19	0.051	0.107	0.079	-0.143			0.797		0.962	0.989	0.852	0.687
2010-09-19 13:00:00	1.126	-0.087	0.107	0.163	0.051	0.079	0.079	-0.143			0.797		0.934	0.962	0.852	0.687
2010-09-19 14:00:00	4.402	-0.059	0.107	0.163	0.024	0.079	0.079	-0.143			0.77		0.907	0.962	0.825	0.687
2010-09-19 15:00:00	4.792	-0.059	0.107	0.135	0.024	0.079	0.051	-0.115			0.77		0.88	0.934	0.825	0.687
2010-09-19 16:00:00	8.095	-0.031	0.19	0.135	0.024	0.079	0.051	-0.143			0.797		0.88	0.907	0.825	0.66
2010-09-19 17:00:00	4.714	-0.004	0.218	0.135	0.024	0.079	0.051	-0.143			0.852		0.88	0.907	0.797	0.66
2010-09-19 18:00:00	3.906	0.051	0.301	0.135	0.024	0.079	0.051	-0.143			0.88		0.907	0.907	0.797	0.66
2010-09-19 19:00:00	2.903	0.135	0.384	0.135	-0.004	0.079	0.051	-0.115			0.907		0.907	0.88	0.797	0.66
2010-09-19 20:00:00	1.913	0.19	0.384	0.135	-0.004	0.051	0.051	-0.143			0.907		0.907	0.88	0.77	0.66
2010-09-19 21:00:00	1.588	0.218	0.412	0.135	-0.004	0.079	0.051	-0.143			0.907		0.907	0.88	0.77	0.632
2010-09-19 22:00:00	1.344	0.19	0.412	0.135	0.024	0.051	0.051	-0.115			0.88		0.907	0.88	0.77	0.632
2010-09-19 23:00:00	0.467	0.19	0.384	0.135	-0.004	0.051	0.051	-0.115			0.852		0.907	0.88	0.77	0.632
2010-09-20	0.356	0.19	0.384	0.135	-0.004	0.051	0.079	-0.143			0.797		0.88	0.88	0.742	0.632
2010-09-20 01:00:00	0.163	0.163	0.329	0.135	0.024	0.079	0.051	-0.143			0.77		0.852	0.88	0.742	0.632
2010-09-20 02:00:00	-0.004	0.163	0.329	0.135	-0.004	0.079	0.051	-0.115			0.742		0.852	0.88	0.742	0.605
2010-09-20 03:00:00	-0.199	0.135	0.273	0.107	-0.004	0.079	0.079	-0.115			0.715		0.825	0.88	0.742	0.605
2010-09-20 04:00:00	-0.591	0.135	0.246	0.107	-0.004	0.079	0.079	-0.115			0.687		0.797	0.852	0.742	0.605
2010-09-20 05:00:00	-0.873	0.107	0.218	0.107	0.024	0.051	0.051	-0.115			0.66		0.77	0.852	0.742	0.605
2010-09-20 06:00:00	-1.071	0.079	0.163	0.107	-0.004	0.051	0.051	-0.115			0.632		0.77	0.852	0.742	0.605
2010-09-20 07:00:00	-1.128	0.051	0.135	0.107	-0.004	0.051	0.051	-0.115			0.605		0.742	0.825	0.742	0.605
2010-09-20 08:00:00	-1.213	0.024	0.107	0.107	-0.004	0.051	0.051	-0.115			0.577		0.742	0.825	0.715	0.605
2010-09-20 09:00:00	-1.043	-0.031	0.079	0.079	-0.004	0.051	0.051	-0.115			0.577		0.715	0.797	0.715	0.577
2010-09-20 10:00:00	-0.704	-0.087	0.079	0.079	-0.004	0.051	0.024	-0.115			0.55		0.687	0.797	0.715	0.577
2010-09-20 11:00:00	-0.227	-0.115	0.051	0.079	-0.004	0.051	0.024	-0.143			0.522		0.66	0.77	0.687	0.577
2010-09-20 12:00:00	-0.004	-0.115	0.051	0.079	-0.004	0.024	0.024	-0.143			0.522		0.66	0.742	0.687	0.577
2010-09-20 13:00:00	0.577	-0.087	0.051	0.051	-0.031	0.024	0.024	-0.143			0.495		0.632	0.742	0.687	0.577
2010-09-20 14:00:00	2.423	-0.059	0.051	0.051	-0.031	0.024	0.024	-0.143			0.495		0.632	0.715	0.687	0.577
2010-09-20 15:00:00	3.089	-0.031	0.051	0.051	-0.031	0.024	-0.004	-0.143			0.522		0.605	0.715	0.66	0.55
2010-09-20 16:00:00	3.564	-0.031	0.079	0.051	-0.031	0.024	-0.004	-0.115			0.522		0.605	0.687	0.66	0.55
2010-09-20 17:00:00	2.956	-0.004	0.079	0.051	-0.031	0.024	-0.004	-0.143			0.55		0.605	0.687	0.66	0.55
2010-09-20 18:00:00	2.182	0.024	0.107	0.051	-0.031	0.024	-0.004	-0.143			0.55		0.605	0.687	0.632	0.55
2010-09-20 19:00:00	1.371	0.051	0.135	0.024	-0.031	0.024	-0.004	-0.143			0.577		0.605	0.687	0.632	0.522
2010-09-20 20:00:00	0.632	0.079	0.163	0.051	-0.031	0.024	0.024	-0.143			0.577		0.605	0.66	0.632	0.522
2010-09-20 21:00:00	0.412	0.079	0.163	0.051	-0.031	0.024	0.024	-0.143			0.577		0.605	0.687	0.605	0.522
2010-09-20 22:00:00	0.163	0.079	0.163	0.051	-0.031	0.024	0.024	-0.143			0.577		0.605	0.687	0.605	0.522
2010-09-20 23:00:00	0.19	0.079	0.163	0.024	-0.031	0.024	0.024	-0.143			0.55		0.605	0.687	0.605	0.522
2010-09-21	0.163	0.051	0.163	0.024	-0.031	0.024	0.024	-0.115			0.522		0.605	0.687	0.605	0.495
2010-09-21 01:00:00	0.19	0.051	0.163	0.024	-0.031	0.024	0.024	-0.143			0.495		0.605	0.687	0.605	0.495
2010-09-21 02:00:00	0.218	0.051	0.163	0.024	-0.031	0.024	0.024	-0.143			0.495		0.577	0.687	0.605	0.495
2010-09-21 03:00:00	0.218	0.051	0.135	0.024	-0.031	0.024	0.024	-0.115			0.467		0.577	0.687	0.605	0.495
2010-09-21 04:00:00	0.246	0.051	0.135	0.024	-0.031	0.024	0.024	-0.115			0.467		0.577	0.687	0.605	0.495
2010-09-21 05:00:00	0.273	0.051	0.135	0.024	-0.031	0.024	0.024	-0.115			0.439		0.55	0.66	0.605	0.495
2010-09-21 06:00:00	0.329	0.051	0.135	0.024	-0.031	0.024	0.024	-0.143			0.439		0.55	0.66	0.605	0.495
2010-09-21 07:00:00	0.384	0.051	0.135	0.024	-0.031	0.024	-0.004	-0.143			0.412		0.55	0.66	0.605	0.495
2010-09-21 08:00:00	0.384	0.051	0.135	0.024	-0.031	0.024	-0.004	-0.143			0.412		0.522	0.632	0.605	0.495
2010-09-21 09:00:00	0.522	0.051	0.135	0.024	-0.031	0.024	-0.004	-0.115			0.384		0.522	0.632	0.605	0.495
2010-09-21 10:00:00	0.715	0.051	0.135	0.024	-0.059	0.024	-0.004	-0.115			0.384		0.495	0.632	0.577	0.467
2010-09-21 11:00:00	0.962	0.051	0.163	0.024	-0.031	0.024	-0.004	-0.115			0.384		0.495	0.605	0.577	0.467
2010-09-21 12:00:00	1.126	0.079	0.163	0.024	-0.031	-0.004	-0.004	-0.115			0.384		0.495	0.605	0.577	0.495
2010-09-21 13:00:00	1.398	0.107	0.19	0.024	-0.031	0.024	-0.004	-0.115			0.384		0.495	0.577	0.55	0.467
2010-09-21 14:00:00	1.561	0.163	0.246	0.024	-0.031	0.024	-0.004	-0.143			0.384		0.495	0.577	0.55	0.467
2010-09-21 15:00:00	1.994	0.19	0.273	0.024	-0.031	0.024	-0.004	-0.115			0.384		0.467	0.577	0.55	0.467
2010-09-21 16:00:00	1.886	0.246	0.329	0.024	-0.031	-0.004	-0.004	-0.143			0.384		0.495	0.55	0.522	0.439
2010-09-21 17:00:00	1.724	0.273	0.356	0.051	-0.031	0.024	-0.004	-0.115			0.384		0.467	0.55	0.522	0.439
2010-09-21 18:00:00	1.588	0.301	0.384	0.051	-0.031	-0.004	-0.004	-0.115			0.412		0.467	0.55	0.522	0.439
2010-09-21 19:00:00	1.453	0.329	0.412	0.051	-0.059	-0.004	-0.004	-0.115			0.412		0.467	0.522	0.522	0.439
2010-09-21 20:00:00	1.317	0.329	0.439	0.079	-0.059	-0.004	-0.004	-0.143			0.384		0.467	0.522	0.495	0.439
2010-09-21 21:00:00	1.099	0.301	0.439	0.079	-0.031	0.024	-0.004	-0.115			0.384		0.495	0.522	0.495	0.439
2010-09-21 22:00:00	1.017	0.301	0.439	0.107	-0.059	-0.004	-0.004	-0.143			0.384		0.467	0.522	0.495	0.412
2010-09-21 23:00:00	0.962	0.301	0.439	0.107	-0.059	-0.004	-0.004	-0.143			0.384		0.467	0.495	0.495	0.412
2010-09-22	0.88	0.273	0.412	0.107	-0.031	0.024	-0.004	-0.115			0.356		0.467	0.495	0.467	0.412
2010-09-22 01:00:00	0.88	0.273	0.412	0.135	-0.031	0.024	-0.004	-0.115			0.356		0.467	0.495	0.467	0.412
2010-09-22 02:00:00	0.907	0.273	0.412	0.135	-0.031	0.024	-0.004	-0.115			0.329		0.439	0.495	0.467	0.412
2010-09-22 03:00:00	0.88	0.273	0.384	0.135	-0.031	-0.004	-0.004	-0.115			0.329		0.439	0.467	0.467	0.412
2010-09-22 04:00:00	0.852	0.273	0.384	0.135	-0.031	-0.004	-0.004	-0.115			0.329		0.439	0.467	0.467	0.384
2010-09-22 05:00:00	0.77	0.273	0.384	0.135	-0.031	0.024	-0.004	-0.143			0.329		0.439	0.467	0.439	0.384
2010-09-22 06:00:00	0.715	0.273	0.384	0.135	-0.031	0.024	-0.004	-0.115			0.301		0.439	0.467	0.439	0.384
2010-09-22 07:00:00	0.577	0.246	0.356	0.135	-0.031	0.024	-0.004	-0.143			0.301		0.439	0.439	0.439	0.384
2010-09-22 08:00:00	0.632	0.218	0.356	0.135	-0.031	0.024	-0.004	-0.143			0.301		0.412	0.439	0.439	0.356
2010-09-22 09:00:00	0.825	0.246	0.329	0.135	-0.031	-0.004	-0.004	-0.115			0.301		0.412	0.439	0.439	0.356
2010-09-22 10:00:00	1.071	0.273	0.356	0.135	-0.059	0.024	-0.004	-0.115			0.301		0.412	0.412	0.412	0.356
2010-09-22 11:00:00	1.235	0.301	0.356	0.135	-0.031	0.024	-0.004	-0.115			0.273		0.384	0.412	0.412	0.356
2010-09-22 12:00:00	1.507	0.384	0.384	0.135	-0.031	0.024	-0.004	-0.143			0.301		0.412	0.412	0.412	0.356
2010-09-22 13:00:00	1.697	0.467	0.439	0.163	-0.031	-0.004	-0.004	-0.143			0.301		0.412	0.384	0.384	0.329
2010-09-22 14:00:00	1.561	0.55	0.467	0.163	-0.031	-0.004	-0.004	-0.143			0.329		0.412	0.384	0.384	0.329
2010-09-22 15:00:00	1.534	0.605	0.495	0.19	-0.031	0.024	-0.004	-0.115			0.356		0.439	0.384	0.384	0.329
2010-09-22 16:00:00	1.507	0.632	0.522	0.218	-0.031	-0.004	-0.004	-0.143			0.384		0.439	0.384	0.384	0.329
2010-09-22 17:00:00	1.588	0.687	0.55	0.218	-0.031	-0.004	-0.004	-0.115			0.412		0.439	0.356	0.356	0.329
2010-09-22 18:00:00	1.588	0.742	0.577	0.246	-0.031	-0.004	-0.004	-0.115			0.412		0.467	0.356	0.356	0.301
2010-09-22 19:00:00	1.044	0.715	0.577	0.246	-0.059	-0.004	-0.004	-0.143			0.439		0.467	0.356	0.356	0.301
2010-09-22 20:00:00	0.934	0.632	0.577	0.273	-0.031	0.024	-0.004	-0.143			0.467		0.495	0.356	0.329	0.301
2010-09-22 21:00:00	0.577	0.55	0.577	0.273	-0.031	0.024	-0.004	-0.143			0.467		0.495	0.356	0.329	0.301
2010-09-22 22:00:00	0.439	0.467	0.55	0.273	-0.031	-0.004	-0.004	-0.143			0.439		0.495	0.356	0.329	0.301
2010-09-22 23:00:00	0.384	0.384	0.495	0.273	-0.031	0.024	-0.004	-0.115			0.412		0.495	0.356	0.329	0.301
2010-09-23	0.329	0.329	0.467	0.273	-0.031	0.024	-0.004	-0.115			0.384		0.467	0.356	0.329	0.273
2010-09-23 01:00:00	0.301	0.301	0.439	0.246	-0.031	0.024	-0.004	-0.115			0.356		0.467	0.356	0.329	0.273
2010-09-23 02:00:00	0.273	0.273	0.412	0.246	-0.031	0.024	-0.004	-0.115			0.356		0.439	0.356	0.329	0.273
2010-09-23 03:00:00	0.246	0.246	0.384	0.218	-0.004	0.024	-0.004	-0.143			0.329		0.412	0.329	0.329	0.273
2010-09-23 04:00:00	0.246	0.246	0.356	0.218	-0.031	0.024	-0.004	-0.143			0.301		0.412	0.356	0.301	0.273
2010-09-23 05:00:00	0.218	0.218	0.356	0.19	-0.031	0.024	-0.004	-0.143			0.301		0.412	0.329	0.301	0.273
2010-09-23 06:00:00	0.218	0.218	0.329	0.19	-0.031	0.024	-0.004	-0.115			0.301		0.384	0.329	0.301	0.273
2010-09-23 07:00:00	0.218	0.19	0.301	0.19	-0.031	0.024	-0.004	-0.115			0.273		0.384	0.329	0.301	0.273
2010-09-23 08:00:00	0.19	0.19	0.301	0.163	-0.031	0.024	-0.004	-0.143			0.273		0.356	0.329	0.301	0.246
2010-09-23 09:00:00	0.19	0.19	0.273	0.163	-0.031	0.024	-0.004	-0.115			0.246		0.356	0.329	0.301	0.246
2010-09-23 10:00:00	0.218	0.163	0.273	0.163	-0.031	0.024	-0.004	-0.143			0.246		0.356	0.301	0.301	0.246
2010-09-23 11:00:00	0.246	0.163	0.246	0.135	-0.031	0.024	-0.004	-0.115			0.246		0.356	0.301	0.273	0.246
2010-09-23 12:00:00	0.301	0.19	0.246	0.135	-0.031	0.024	-0.031	-0.143			0.246		0.329	0.301	0.273	0.246
2010-09-23 13:00:00	0.384	0.19	0.246	0.135	-0.031	-0.004	-0.031	-0.115			0.273		0.329	0.301	0.273	0.218
2010-09-23 14:00:00	0.797	0.218	0.246	0.135	-0.031	-0.004	-0.031	-0.143			0.273		0.356	0.273	0.273	0.246
2010-09-23 15:00:00	2.128	0.301	0.273	0.135	-0.031	-0.004	-0.031	-0.143			0.329		0.356	0.273	0.273	0.218
2010-09-23 16:00:00	1.994	0.439	0.301	0.135	-0.031	-0.004	-0.031	-0.115			0.412		0.384	0.273	0.246	0.218
2010-09-23 17:00:00	2.047	0.605	0.356	0.135	-0.031	-0.004	-0.031	-0.143			0.522		0.439	0.273	0.246	0.218
2010-09-23 18:00:00	1.615	0.77	0.439	0.163	-0.031	-0.004	-0.004	-0.115			0.632		0.495	0.273	0.246	0.218
2010-09-23 19:00:00	1.289	0.825	0.495	0.19	-0.031	-0.004	-0.031	-0.115			0.687		0.55	0.329	0.246	0.218
2010-09-23 20:00:00	0.852	0.742	0.495	0.246	-0.059	-0.004	-0.031	-0.143			0.715		0.577	0.273	0.246	0.218
2010-09-23 21:00:00	0.577	0.66	0.522	0.246	-0.031	-0.004	-0.031	-0.143			0.715		0.605	0.273	0.246	0.218
2010-09-23 22:00:00	0.495	0.55	0.495	0.273	-0.031	0.024	-0.031	-0.143			0.66		0.605	0.301	0.246	0.218
2010-09-23 23:00:00	0.412	0.467	0.495	0.273	-0.031	0.024	-0.031	-0.143			0.605		0.605	0.301	0.246	0.218
2010-09-24	0.356	0.412	0.467	0.246	-0.031	0.024	-0.031	-0.143			0.577		0.577	0.301	0.246	0.218
2010-09-24 01:00:00	0.329	0.356	0.439	0.246	-0.031	0.024	-0.031	-0.143			0.522		0.55	0.301	0.246	0.19
2010-09-24 02:00:00	0.301	0.329	0.412	0.246	-0.031	0.024	-0.031	-0.143			0.495		0.522	0.301	0.246	0.218
2010-09-24 03:00:00	0.273	0.301	0.384	0.218	-0.031	0.024	-0.004	-0.143			0.439		0.522	0.301	0.246	0.218
2010-09-24 04:00:00	0.246	0.273	0.356	0.218	-0.031	0.024	-0.031	-0.115			0.412		0.495	0.301	0.246	0.19
2010-09-24 05:00:00	0.218	0.246	0.356	0.19	-0.031	0.024	-0.031	-0.143			0.384		0.467	0.301	0.246	0.19
2010-09-24 06:00:00	0.19	0.246	0.329	0.19	-0.031	0.024	-0.004	-0.143			0.384		0.439	0.301	0.246	0.19
2010-09-24 07:00:00	0.19	0.218	0.301	0.19	-0.031	0.024	-0.031	-0.143			0.356		0.439	0.301	0.246	0.19
2010-09-24 08:00:00	0.163	0.19	0.273	0.163	-0.031	0.024	-0.004	-0.115			0.329		0.412	0.301	0.246	0.19
2010-09-24 09:00:00	0.163	0.19	0.273	0.163	-0.031	0.024	-0.031	-0.115			0.301		0.384	0.273	0.246	0.19
2010-09-24 10:00:00	0.163	0.163	0.273	0.163	-0.031	0.024	-0.004	-0.143			0.301		0.384	0.273	0.246	0.19
2010-09-24 11:00:00	0.163	0.163	0.246	0.135	-0.031	0.024	-0.031	-0.143			0.301		0.384	0.273	0.246	0.19
2010-09-24 12:00:00	0.163	0.163	0.218	0.135	-0.031	0.024	-0.031	-0.143			0.273		0.384	0.273	0.246	0.19
2010-09-24 13:00:00	0.163	0.163	0.218	0.135	-0.031	-0.004	-0.031	-0.143			0.273		0.356	0.273	0.246	0.19
2010-09-24 14:00:00	0.19	0.163	0.218	0.107	-0.031	-0.004	-0.031	-0.143			0.273		0.356	0.273	0.246	0.19
2010-09-24 15:00:00	0.19	0.163	0.218	0.107	-0.031	-0.004	-0.031	-0.115			0.273		0.356	0.246	0.246	0.19
2010-09-24 16:00:00	0.218	0.163	0.218	0.107	-0.031	0.024	-0.031	-0.143			0.273		0.356	0.246	0.246	0.19
2010-09-24 17:00:00	0.273	0.163	0.218	0.107	-0.031	0.024	-0.031	-0.143			0.273		0.329	0.246	0.218	0.19
2010-09-24 18:00:00	0.246	0.163	0.218	0.107	-0.031	-0.004	-0.031	-0.143			0.273		0.329	0.246	0.218	0.19
2010-09-24 19:00:00	0.246	0.163	0.218	0.107	-0.031	-0.004	-0.031	-0.143			0.273		0.329	0.246	0.218	0.19
2010-09-24 20:00:00	0.218	0.163	0.218	0.107	-0.031	-0.004	-0.031	-0.143			0.273		0.329	0.246	0.218	0.19
2010-09-24 21:00:00	0.19	0.163	0.218	0.079	-0.031	-0.004	-0.031	-0.143			0.273		0.329	0.246	0.218	0.163
2010-09-24 22:00:00	0.163	0.163	0.218	0.079	-0.031	0.024	-0.031	-0.143			0.273		0.329	0.246	0.218	0.163
2010-09-24 23:00:00	0.135	0.135	0.218	0.107	-0.031	0.024	-0.031	-0.115			0.246		0.329	0.246	0.218	0.163
2010-09-25	0.107	0.135	0.218	0.079	-0.031	-0.004	-0.004	-0.143			0.246		0.301	0.246	0.218	0.163
2010-09-25 01:00:00	0.107	0.135	0.218	0.079	-0.031	0.024	-0.031	-0.143			0.246		0.301	0.246	0.218	0.163
2010-09-25 02:00:00	0.107	0.107	0.19	0.079	-0.031	0.024	-0.031	-0.143			0.218		0.301	0.246	0.218	0.163
2010-09-25 03:00:00	0.079	0.135	0.19	0.079	-0.031	-0.004	-0.031	-0.143			0.218		0.301	0.246	0.218	0.163
2010-09-25 04:00:00	0.079	0.135	0.19	0.079	-0.031	-0.004	-0.031	-0.115			0.218		0.273	0.246	0.218	0.163
2010-09-25 05:00:00	0.079	0.107	0.163	0.079	-0.031	0.024	-0.004	-0.143			0.218		0.301	0.246	0.218	0.163
2010-09-25 06:00:00	0.079	0.107	0.163	0.051	-0.031	-0.004	-0.031	-0.143			0.218		0.273	0.218	0.19	0.163
2010-09-25 07:00:00	0.051	0.107	0.163	0.051	-0.031	0.024	-0.031	-0.143			0.218		0.273	0.218	0.19	0.163
2010-09-25 08:00:00	0.051	0.107	0.163	0.051	-0.031	-0.004	-0.031	-0.115			0.19		0.273	0.218	0.19	0.163
2010-09-25 09:00:00	0.051	0.107	0.163	0.051	-0.031	-0.004	-0.031	-0.143			0.19		0.273	0.218	0.19	0.163
2010-09-25 10:00:00	0.051	0.079	0.135	0.051	-0.031	-0.004	-0.031	-0.143			0.19		0.273	0.218	0.19	0.163
2010-09-25 11:00:00	0.079	0.079	0.135	0.051	-0.031	-0.004	-0.031	-0.143			0.19		0.273	0.218	0.19	0.163
2010-09-25 12:00:00	0.079	0.107	0.135	0.051	-0.059	-0.004	-0.031	-0.143			0.19		0.246	0.19	0.19	0.163
2010-09-25 13:00:00	0.107	0.107	0.135	0.051	-0.031	-0.004	-0.031	-0.143			0.19		0.273	0.19	0.19	0.163
2010-09-25 14:00:00	0.135	0.079	0.135	0.051	-0.031	-0.004	-0.031	-0.143			0.218		0.246	0.19	0.19	0.163
2010-09-25 15:00:00	0.163	0.107	0.135	0.024	-0.031	-0.004	-0.031	-0.143			0.218		0.246	0.19	0.19	0.163
2010-09-25 16:00:00	0.273	0.107	0.135	0.024	-0.031	-0.004	-0.031	-0.143			0.246		0.273	0.19	0.163	0.135
2010-09-25 17:00:00	0.218	0.107	0.135	0.024	-0.031	-0.004	-0.031	-0.143			0.273		0.273	0.19	0.163	0.135
2010-09-25 18:00:00	0.246	0.107	0.135	0.024	-0.031	-0.004	-0.031	-0.115			0.273		0.273	0.19	0.163	0.135
2010-09-25 19:00:00	0.218	0.107	0.135	0.024	-0.059	-0.004	-0.031	-0.143			0.273		0.301	0.19	0.163	0.135
2010-09-25 20:00:00	0.135	0.107	0.135	0.024	-0.059	-0.004	-0.031	-0.143			0.301		0.301	0.19	0.163	0.135
2010-09-25 21:00:00	0.079	0.107	0.135	0.024	-0.059	-0.004	-0.031	-0.143			0.273		0.301	0.19	0.163	0.135
2010-09-25 22:00:00	0.051	0.079	0.135	0.024	-0.059	0.024	-0.031	-0.143			0.273		0.301	0.19	0.163	0.135
2010-09-25 23:00:00	0.024	0.079	0.135	0.024	-0.031	-0.004	-0.004	-0.143			0.273		0.301	0.19	0.163	0.135
2010-09-26	0.024	0.079	0.135	0.024	-0.031	-0.004	-0.004	-0.143			0.246		0.301	0.19	0.163	0.135
2010-09-26 01:00:00	-0.004	0.079	0.135	0.024	-0.059	0.024	-0.004	-0.115			0.246		0.301	0.19	0.163	0.135
2010-09-26 02:00:00	-0.031	0.079	0.107	0.024	-0.031	0.024	-0.004	-0.143			0.246		0.301	0.19	0.163	0.135
2010-09-26 03:00:00	-0.031	0.079	0.107	0.024	-0.031	0.024	-0.004	-0.115			0.246		0.301	0.19	0.163	0.135
2010-09-26 04:00:00	-0.059	0.051	0.107	0.024	-0.031	0.024	-0.031	-0.143			0.218		0.273	0.19	0.163	0.135
2010-09-26 05:00:00	-0.115	0.051	0.107	0.024	-0.059	0.024	-0.004	-0.143			0.218		0.273	0.19	0.163	0.135
2010-09-26 06:00:00	-0.143	0.051	0.107	0.024	-0.059	-0.004	-0.004	-0.143			0.19		0.273	0.19	0.163	0.135
2010-09-26 07:00:00	-0.227	0.051	0.079	0.024	-0.059	0.024	-0.004	-0.143			0.19		0.273	0.163	0.163	0.135
2010-09-26 08:00:00	-0.311	0.051	0.079	0.024	-0.031	-0.004	-0.031	-0.143			0.19		0.273	0.19	0.163	0.135
2010-09-26 09:00:00	-0.367	0.051	0.079	-0.004	-0.031	-0.004	-0.031	-0.143			0.19		0.273	0.19	0.163	0.135
2010-09-26 10:00:00	-0.255	0.024	0.051	-0.004	-0.031	-0.004	-0.004	-0.143			0.19		0.246	0.163	0.163	0.135
2010-09-26 11:00:00	-0.199	0.024	0.051	-0.004	-0.059	-0.004	-0.031	-0.143			0.19		0.246	0.163	0.163	0.135
2010-09-26 12:00:00	-0.059	0.024	0.051	-0.004	-0.059	-0.004	-0.031	-0.143			0.19		0.246	0.163	0.163	0.135
2010-09-26 13:00:00	-0.031	0.024	0.051	-0.004	-0.059	-0.004	-0.031	-0.143			0.19		0.246	0.163	0.163	0.135
2010-09-26 14:00:00	-0.004	0.024	0.051	-0.004	-0.059	-0.004	-0.031	-0.115			0.19		0.246	0.163	0.163	0.135
2010-09-26 15:00:00	-0.004	0.024	0.051	-0.004	-0.059	-0.004	-0.031	-0.143			0.19		0.246	0.163	0.163	0.135
2010-09-26 16:00:00	-0.004	0.024	0.051	-0.004	-0.059	-0.004	-0.031	-0.143			0.218		0.246	0.163	0.135	0.135
2010-09-26 17:00:00	-0.004	0.051	0.051	-0.004	-0.059	-0.004	-0.031	-0.143			0.218		0.246	0.163	0.135	0.135
2010-09-26 18:00:00	-0.004	0.051	0.051	-0.004	-0.059	-0.004	-0.031	-0.143			0.246		0.246	0.163	0.135	0.135
2010-09-26 19:00:00	-0.004	0.024	0.051	-0.004	-0.059	-0.004	-0.031	-0.115			0.246		0.246	0.163	0.135	0.107
2010-09-26 20:00:00	-0.004	0.051	0.051	-0.004	-0.059	-0.004	-0.031	-0.143			0.246		0.273	0.163	0.135	0.107
2010-09-26 21:00:00	-0.059	0.051	0.051	-0.004	-0.059	-0.004	-0.004	-0.143			0.218		0.273	0.163	0.135	0.107
2010-09-26 22:00:00	-0.255	0.024	0.051	-0.004	-0.059	-0.004	-0.031	-0.143			0.246		0.273	0.163	0.135	0.135
2010-09-26 23:00:00	-0.535	0.024	0.051	-0.031	-0.059	-0.004	-0.004	-0.143			0.218		0.273	0.163	0.135	0.135
2010-09-27	-0.732	-0.004	0.024	-0.004	-0.031	-0.004	-0.004	-0.143			0.218		0.273	0.163	0.163	0.135
2010-09-27 01:00:00	-0.929	-0.031	0.024	-0.004	-0.059	-0.004	-0.004	-0.143			0.218		0.246	0.163	0.163	0.107
2010-09-27 02:00:00	-0.845	-0.059	0.024	-0.004	-0.059	-0.004	-0.004	-0.143			0.19		0.246	0.163	0.135	0.107
2010-09-27 03:00:00	-0.76	-0.059	-0.004	-0.004	-0.059	-0.004	-0.004	-0.143			0.19		0.246	0.163	0.163	0.107
2010-09-27 04:00:00	-0.901	-0.059	-0.004	-0.031	-0.059	-0.004	-0.004	-0.143			0.19		0.246	0.163	0.163	0.107
2010-09-27 05:00:00	-1.213	-0.059	-0.004	-0.031	-0.059	-0.004	-0.031	-0.143			0.19		0.246	0.163	0.163	0.135
2010-09-27 06:00:00	-1.071	-0.087	-0.004	-0.031	-0.059	-0.004	-0.004	-0.143			0.163		0.246	0.163	0.163	0.135
2010-09-27 07:00:00	-0.958	-0.087	-0.004	-0.031	-0.059	-0.004	-0.031	-0.143			0.163		0.218	0.163	0.163	0.107
2010-09-27 08:00:00	-0.958	-0.087	-0.004	-0.031	-0.059	-0.004	-0.031	-0.143			0.163		0.246	0.163	0.163	0.107
2010-09-27 09:00:00	-0.958	-0.115	-0.004	-0.031	-0.059	-0.004	-0.031	-0.115			0.163		0.218	0.163	0.163	0.135
2010-09-27 10:00:00	-0.816	-0.115	-0.004	-0.031	-0.059	-0.004	-0.031	-0.143			0.163		0.246	0.163	0.163	0.135
2010-09-27 11:00:00	-0.591	-0.115	-0.004	-0.031	-0.059	-0.004	-0.031	-0.143			0.163		0.218	0.163	0.163	0.135
2010-09-27 12:00:00	-0.395	-0.087	-0.004	-0.031	-0.059	-0.004	-0.031	-0.143			0.135		0.218	0.135	0.135	0.107
2010-09-27 13:00:00	-0.227	-0.087	-0.004	-0.031	-0.059	-0.004	-0.031	-0.143			0.135		0.218	0.135	0.135	0.107
2010-09-27 14:00:00	-0.115	-0.087	-0.004	-0.031	-0.059	-0.004	-0.059	-0.143			0.163		0.218	0.135	0.135	0.107
2010-09-27 15:00:00	-0.059	-0.059	-0.004	-0.031	-0.059	-0.004	-0.059	-0.143			0.163		0.218	0.135	0.135	0.107
2010-09-27 16:00:00	-0.059	-0.059	0.024	-0.031	-0.059	-0.004	-0.059	-0.143			0.163		0.218	0.135	0.135	0.107
2010-09-27 17:00:00	-0.031	-0.059	-0.004	-0.031	-0.059	-0.004	-0.031	-0.143			0.163		0.218	0.135	0.135	0.107
2010-09-27 18:00:00	-0.031	-0.031	0.024	-0.031	-0.059	-0.004	-0.031	-0.143			0.163		0.19	0.135	0.135	0.107
2010-09-27 19:00:00	-0.087	-0.059	0.024	-0.031	-0.059	-0.004	-0.031	-0.143			0.163		0.218	0.135	0.135	0.107
2010-09-27 20:00:00	-0.227	-0.059	0.024	-0.031	-0.059	-0.004	-0.031	-0.143			0.163		0.218	0.135	0.135	0.107
2010-09-27 21:00:00	-0.451	-0.059	0.024	-0.031	-0.059	-0.004	-0.031	-0.143			0.163		0.218	0.135	0.135	0.107
2010-09-27 22:00:00	-0.591	-0.087	-0.004	-0.031	-0.059	-0.004	-0.031	-0.143			0.163		0.218	0.135	0.135	0.107
2010-09-27 23:00:00	-0.732	-0.087	-0.004	-0.031	-0.059	-0.004	-0.031	-0.143			0.163		0.218	0.163	0.135	0.107
2010-09-28	-1.014	-0.115	0.024	-0.031	-0.059	-0.004	-0.031	-0.143			0.135		0.218	0.163	0.135	0.107
2010-09-28 01:00:00	-1.441	-0.143	-0.004	-0.059	-0.059	-0.004	-0.031	-0.143			0.135		0.218	0.163	0.135	0.107
2010-09-28 02:00:00	-1.526	-0.143	-0.004	-0.059	-0.059	-0.004	-0.031	-0.143			0.135		0.218	0.163	0.135	0.107
2010-09-28 03:00:00	-1.384	-0.171	-0.004	-0.059	-0.059	-0.004	-0.031	-0.143			0.135		0.19	0.163	0.135	0.107
2010-09-28 04:00:00	-1.213	-0.143	-0.004	-0.059	-0.059	-0.004	-0.031	-0.143			0.135		0.19	0.135	0.135	0.107
2010-09-28 05:00:00	-1.156	-0.143	-0.004	-0.059	-0.059	-0.004	-0.031	-0.143			0.135		0.19	0.135	0.135	0.107
2010-09-28 06:00:00	-1.128	-0.143	-0.004	-0.059	-0.059	-0.004	-0.031	-0.143			0.135		0.19	0.135	0.135	0.107
2010-09-28 07:00:00	-1.099	-0.143	-0.004	-0.059	-0.059	-0.004	-0.031	-0.143			0.135		0.19	0.135	0.135	0.107
2010-09-28 08:00:00	-1.184	-0.115	-0.004	-0.059	-0.059	-0.004	-0.031	-0.143			0.107		0.19	0.135	0.135	0.107
2010-09-28 09:00:00	-1.156	-0.143	-0.004	-0.059	-0.059	-0.004	-0.031	-0.143			0.107		0.19	0.135	0.135	0.107
2010-09-28 10:00:00	-1.099	-0.143	-0.004	-0.059	-0.059	-0.004	-0.031	-0.143			0.107		0.19	0.135	0.135	0.107
2010-09-28 11:00:00	-0.929	-0.143	-0.004	-0.059	-0.059	-0.004	-0.059	-0.115			0.107		0.19	0.135	0.135	0.107
2010-09-28 12:00:00	-0.788	-0.143	-0.004	-0.059	-0.059	-0.004	-0.059	-0.143			0.107		0.19	0.135	0.135	0.107
2010-09-28 13:00:00	-0.675	-0.115	-0.004	-0.059	-0.059	-0.004	-0.059	-0.143			0.135		0.19	0.135	0.135	0.107
2010-09-28 14:00:00	-0.563	-0.115	-0.004	-0.059	-0.059	-0.004	-0.059	-0.143			0.107		0.19	0.135	0.107	0.107
2010-09-28 15:00:00	-0.395	-0.115	-0.004	-0.059	-0.059	-0.004	-0.059	-0.143			0.107		0.19	0.107	0.107	0.107
2010-09-28 16:00:00	-0.423	-0.115	-0.004	-0.059	-0.059	-0.004	-0.059	-0.143			0.107		0.163	0.107	0.107	0.107
2010-09-28 17:00:00	-0.535	-0.087	-0.004	-0.059	-0.059	-0.031	-0.059	-0.143			0.107		0.19	0.135	0.107	0.107
2010-09-28 18:00:00	-0.619	-0.087	-0.004	-0.059	-0.059	-0.004	-0.059	-0.143			0.107		0.163	0.107	0.107	0.079
2010-09-28 19:00:00	-0.704	-0.087	-0.004	-0.059	-0.059	-0.004	-0.059	-0.143			0.107		0.163	0.135	0.107	0.107
2010-09-28 20:00:00	-0.845	-0.115	-0.004	-0.059	-0.059	-0.004	-0.059	-0.143			0.107		0.163	0.107	0.107	0.107
2010-09-28 21:00:00	-0.929	-0.115	-0.004	-0.059	-0.059	-0.004	-0.031	-0.143			0.107		0.163	0.107	0.107	0.107
2010-09-28 22:00:00	-0.986	-0.115	-0.004	-0.059	-0.059	-0.004	-0.059	-0.143			0.107		0.163	0.107	0.107	0.079
2010-09-28 23:00:00	-1.043	-0.115	-0.004	-0.059	-0.059	-0.004	-0.059	-0.143			0.107		0.163	0.107	0.107	0.079
2010-09-29	-1.071	-0.143	-0.004	-0.059	-0.059	-0.031	-0.059	-0.143			0.079		0.163	0.107	0.107	0.079
2010-09-29 01:00:00	-1.099	-0.143	-0.004	-0.059	-0.059	-0.004	-0.059	-0.143			0.079		0.163	0.107	0.107	0.079
2010-09-29 02:00:00	-1.099	-0.143	-0.004	-0.059	-0.059	-0.004	-0.059	-0.143			0.079		0.163	0.107	0.107	0.079
2010-09-29 03:00:00	-1.043	-0.143	-0.004	-0.059	-0.059	-0.004	-0.059	-0.143			0.079		0.163	0.107	0.107	0.079
2010-09-29 04:00:00	-1.043	-0.143	-0.004	-0.059	-0.059	-0.004	-0.059	-0.143			0.079		0.163	0.107	0.107	0.079
2010-09-29 05:00:00	-1.043	-0.143	-0.004	-0.059	-0.059	-0.004	-0.059	-0.143			0.079		0.163	0.107	0.107	0.079
2010-09-29 06:00:00	-1.071	-0.143	-0.004	-0.059	-0.059	-0.004	-0.059	-0.143			0.079		0.163	0.107	0.107	0.079
2010-09-29 07:00:00	-1.071	-0.171	-0.004	-0.059	-0.059	-0.004	-0.059	-0.143			0.079		0.135	0.107	0.079	0.079
2010-09-29 08:00:00	-1.213	-0.171	-0.004	-0.059	-0.059	-0.004	-0.059	-0.143			0.079		0.163	0.107	0.079	0.079
2010-09-29 09:00:00	-1.128	-0.171	-0.004	-0.059	-0.059	-0.004	-0.059	-0.143			0.079		0.135	0.107	0.079	0.079
2010-09-29 10:00:00	-1.014	-0.171	-0.004	-0.059	-0.059	-0.004	-0.059	-0.143			0.079		0.135	0.107	0.079	0.079
2010-09-29 11:00:00	-0.704	-0.171	-0.004	-0.059	-0.059	-0.031	-0.059	-0.143			0.079		0.135	0.079	0.079	0.079
2010-09-29 12:00:00	-0.479	-0.143	-0.004	-0.059	-0.059	-0.031	-0.059	-0.143			0.079		0.135	0.079	0.079	0.051
2010-09-29 13:00:00	-0.255	-0.115	-0.004	-0.059	-0.059	-0.004	-0.059	-0.143			0.079		0.135	0.079	0.079	0.079
2010-09-29 14:00:00	-0.171	-0.115	-0.004	-0.059	-0.059	-0.004	-0.059	-0.143			0.079		0.135	0.079	0.079	0.079
2010-09-29 15:00:00	-0.115	-0.087	-0.004	-0.059	-0.087	-0.004	-0.059	-0.143			0.079		0.135	0.079	0.079	0.051
2010-09-29 16:00:00	-0.087	-0.087	-0.004	-0.059	-0.059	-0.031	-0.059	-0.143			0.079		0.135	0.079	0.079	0.051
2010-09-29 17:00:00	-0.059	-0.087	-0.004	-0.059	-0.059	-0.031	-0.059	-0.143			0.079		0.135	0.079	0.051	0.051
2010-09-29 18:00:00	-0.059	-0.087	-0.004	-0.059	-0.059	-0.031	-0.059	-0.143			0.079		0.135	0.079	0.079	0.051
2010-09-29 19:00:00	-0.031	-0.059	-0.004	-0.059	-0.059	-0.031	-0.059	-0.143			0.079		0.135	0.079	0.051	0.051
2010-09-29 20:00:00	-0.059	-0.059	-0.004	-0.059	-0.059	-0.004	-0.059	-0.143			0.051		0.135	0.079	0.079	0.051
2010-09-29 21:00:00	-0.059	-0.059	-0.004	-0.059	-0.059	-0.031	-0.059	-0.143			0.079		0.135	0.079	0.051	0.051
2010-09-29 22:00:00	-0.199	-0.059	-0.004	-0.059	-0.059	-0.004	-0.059	-0.143			0.079		0.135	0.079	0.079	0.051
2010-09-29 23:00:00	-0.395	-0.059	-0.004	-0.059	-0.059	-0.031	-0.059	-0.143			0.079		0.135	0.079	0.051	0.051
2010-09-30	-0.479	-0.059	-0.004	-0.059	-0.059	-0.031	-0.059	-0.143			0.079		0.135	0.079	0.051	0.051
2010-09-30 01:00:00	-0.479	-0.087	-0.004	-0.059	-0.059	-0.004	-0.059	-0.143			0.079		0.135	0.079	0.079	0.051
2010-09-30 02:00:00	-0.451	-0.087	-0.004	-0.059	-0.059	-0.031	-0.059	-0.143			0.051		0.135	0.079	0.051	0.051
2010-09-30 03:00:00	-0.451	-0.087	-0.004	-0.059	-0.059	-0.004	-0.059	-0.143			0.079		0.135	0.079	0.051	0.051
2010-09-30 04:00:00	-0.451	-0.087	-0.004	-0.059	-0.059	-0.031	-0.059	-0.143			0.051		0.135	0.079	0.051	0.051
2010-09-30 05:00:00	-0.451	-0.087	-0.004	-0.059	-0.059	-0.031	-0.059	-0.143			0.051		0.135	0.079	0.051	0.051
2010-09-30 06:00:00	-0.507	-0.087	-0.004	-0.059	-0.059	-0.031	-0.059	-0.143			0.079		0.135	0.079	0.051	0.051
2010-09-30 07:00:00	-0.535	-0.087	-0.004	-0.059	-0.059	-0.004	-0.059	-0.143			0.051		0.135	0.079	0.051	0.051
2010-09-30 08:00:00	-0.591	-0.087	-0.004	-0.059	-0.059	-0.031	-0.059	-0.143			0.051		0.135	0.079	0.051	0.051
2010-09-30 09:00:00	-0.619	-0.115	-0.004	-0.059	-0.059	-0.031	-0.059	-0.143			0.051		0.135	0.079	0.051	0.051
2010-09-30 10:00:00	-0.535	-0.115	-0.004	-0.059	-0.087	-0.031	-0.059	-0.143			0.051		0.135	0.079	0.051	0.051
2010-09-30 11:00:00	-0.395	-0.115	-0.004	-0.059	-0.059	-0.031	-0.059	-0.143			0.051		0.135	0.079	0.051	0.051
2010-09-30 12:00:00	-0.227	-0.087	-0.004	-0.059	-0.059	-0.031	-0.059	-0.143			0.051		0.135	0.079	0.051	0.024
2010-09-30 13:00:00	-0.171	-0.087	-0.004	-0.059	-0.059	-0.031	-0.059	-0.143			0.051		0.107	0.051	0.051	0.024
2010-09-30 14:00:00	-0.115	-0.087	-0.004	-0.059	-0.059	-0.031	-0.059	-0.143			0.051		0.107	0.051	0.051	0.024
2010-09-30 15:00:00	-0.087	-0.087	-0.004	-0.059	-0.059	-0.004	-0.059	-0.143			0.051		0.135	0.051	0.051	0.024
2010-09-30 16:00:00	-0.059	-0.087	-0.004	-0.059	-0.059	-0.031	-0.059	-0.143			0.051		0.135	0.051	0.051	0.024
2010-09-30 17:00:00	-0.059	-0.087	-0.004	-0.059	-0.087	-0.031	-0.059	-0.143			0.051		0.107	0.051	0.051	0.024
2010-09-30 18:00:00	-0.059	-0.087	-0.004	-0.059	-0.059	-0.004	-0.059	-0.143			0.051		0.107	0.051	0.051	0.024
2010-09-30 19:00:00	-0.115	-0.087	-0.004	-0.059	-0.059	-0.031	-0.059	-0.143			0.051		0.107	0.051	0.051	0.024
2010-09-30 20:00:00	-0.395	-0.087	-0.004	-0.059	-0.087	-0.004	-0.059	-0.143			0.051		0.107	0.051	0.024	0.024
2010-09-30 21:00:00	-0.732	-0.087	-0.004	-0.059	-0.059	-0.004	-0.059	-0.143			0.051		0.107	0.051	0.024	0.024
2010-09-30 22:00:00	-0.929	-0.115	-0.004	-0.059	-0.059	-0.004	-0.059	-0.143			0.051		0.107	0.051	0.024	0.024
2010-09-30 23:00:00	-1.156	-0.143	-0.004	-0.059	-0.059	-0.031	-0.059	-0.143			0.051		0.107	0.051	0.024	0.024
2010-10-01	-1.241	-0.171	-0.004	-0.059	-0.059	-0.004	-0.059	-0.143			0.051		0.107	0.051	0.024	0.024
2010-10-01 01:00:00	-1.213	-0.171	-0.004	-0.059	-0.059	-0.004	-0.059	-0.143			0.051		0.107	0.051	0.024	0.024
2010-10-01 02:00:00	-1.156	-0.171	-0.004	-0.059	-0.059	-0.004	-0.059	-0.143			0.051		0.107	0.051	0.024	0.024
2010-10-01 03:00:00	-1.071	-0.199	-0.004	-0.059	-0.059	-0.004	-0.059	-0.143			0.051		0.107	0.051	0.051	0.024
2010-10-01 04:00:00	-1.043	-0.199	-0.004	-0.059	-0.059	-0.004	-0.059	-0.143			0.051		0.107	0.051	0.024	0.024
2010-10-01 05:00:00	-1.043	-0.199	-0.004	-0.059	-0.059	-0.031	-0.059	-0.143			0.051		0.107	0.051	0.024	0.024
2010-10-01 06:00:00	-1.043	-0.199	-0.004	-0.059	-0.059	-0.004	-0.059	-0.143			0.051		0.107	0.051	0.024	0.024
2010-10-01 07:00:00	-1.071	-0.199	-0.004	-0.059	-0.059	-0.004	-0.059	-0.143			0.051		0.107	0.051	0.024	0.024
2010-10-01 08:00:00	-1.099	-0.199	-0.004	-0.059	-0.059	-0.031	-0.059	-0.143			0.051		0.107	0.051	0.024	0.024
2010-10-01 09:00:00	-1.099	-0.227	-0.004	-0.059	-0.059	-0.004	-0.059	-0.143			0.051		0.107	0.051	0.024	0.024
2010-10-01 10:00:00	-1.043	-0.227	-0.004	-0.059	-0.059	-0.004	-0.059	-0.143			0.024		0.107	0.051	0.024	0.024
2010-10-01 11:00:00	-0.929	-0.227	-0.004	-0.059	-0.059	-0.031	-0.059	-0.143			0.051		0.107	0.051	0.024	0.024
2010-10-01 12:00:00	-0.732	-0.227	-0.004	-0.059	-0.059	-0.031	-0.059	-0.143			0.024		0.107	0.051	0.024	-0.004
2010-10-01 13:00:00	-0.591	-0.199	-0.004	-0.059	-0.059	-0.031	-0.059	-0.143			0.051		0.107	0.051	0.024	-0.004
2010-10-01 14:00:00	-0.451	-0.199	-0.004	-0.059	-0.059	-0.031	-0.059	-0.143			0.024		0.107	0.051	0.024	-0.004
2010-10-01 15:00:00	-0.367	-0.171	-0.004	-0.059	-0.059	-0.031	-0.059	-0.143			0.051		0.107	0.024	0.024	0.024
2010-10-01 16:00:00	-0.479	-0.171	-0.004	-0.059	-0.059	-0.031	-0.059	-0.143			0.051		0.107	0.051	0.024	-0.004
2010-10-01 17:00:00	-0.535	-0.171	-0.004	-0.059	-0.059	-0.031	-0.059	-0.143			0.051		0.107	0.024	0.024	-0.004
2010-10-01 18:00:00	-0.591	-0.143	-0.004	-0.059	-0.059	-0.004	-0.059	-0.143			0.051		0.107	0.051	0.024	-0.004
2010-10-01 19:00:00	-0.704	-0.143	-0.004	-0.059	-0.059	-0.004	-0.059	-0.143			0.051		0.107	0.051	-0.004	-0.004
2010-10-01 20:00:00	-0.816	-0.143	-0.004	-0.059	-0.059	-0.031	-0.059	-0.143			0.024		0.107	0.051	-0.004	-0.004
2010-10-01 21:00:00	-0.929	-0.171	-0.004	-0.059	-0.059	-0.031	-0.059	-0.143			0.051		0.107	0.051	0.024	-0.004
2010-10-01 22:00:00	-1.071	-0.171	-0.004	-0.059	-0.059	-0.031	-0.059	-0.143			0.051		0.107	0.051	-0.004	-0.004
2010-10-01 23:00:00	-1.213	-0.199	-0.004	-0.059	-0.059	-0.031	-0.059	-0.143			0.024		0.107	0.051	-0.004	-0.004
2010-10-02	-1.184	-0.199	-0.004	-0.059	-0.059	-0.031	-0.059	-0.143			0.024		0.107	0.024	0.024	-0.004
2010-10-02 01:00:00	-1.184	-0.227	-0.004	-0.059	-0.059	-0.004	-0.059	-0.143			0.024		0.107	0.051	-0.004	-0.004
2010-10-02 02:00:00	-1.184	-0.227	-0.004	-0.087	-0.059	-0.031	-0.059	-0.143			0.024		0.079	0.024	-0.004	-0.004
2010-10-02 03:00:00	-1.298	-0.255	-0.004	-0.059	-0.059	-0.004	-0.059	-0.143			0.024		0.079	0.024	-0.004	-0.004
2010-10-02 04:00:00	-1.526	-0.255	-0.004	-0.087	-0.059	-0.031	-0.059	-0.143			0.024		0.107	0.051	-0.004	-0.004
2010-10-02 05:00:00	-1.986	-0.283	-0.004	-0.059	-0.059	-0.004	-0.059	-0.143			0.024		0.107	0.051	-0.004	-0.004
2010-10-02 06:00:00	-2.333	-0.311	-0.004	-0.059	-0.059	-0.031	-0.059	-0.143			0.024		0.107	0.051	-0.004	-0.004
2010-10-02 07:00:00	-2.101	-0.367	-0.031	-0.059	-0.059	-0.004	-0.059	-0.143			0.024		0.079	0.024	-0.004	-0.004
2010-10-02 08:00:00	-2.015	-0.395	-0.031	-0.087	-0.059	-0.004	-0.059	-0.143			0.024		0.107	0.024	-0.004	-0.004
2010-10-02 09:00:00	-2.362	-0.423	-0.031	-0.059	-0.059	-0.004	-0.059	-0.143			0.024		0.107	0.024	-0.004	-0.004
2010-10-02 10:00:00	-2.217	-0.479	-0.031	-0.059	-0.059	-0.004	-0.059	-0.143			0.024		0.107	0.051	-0.004	-0.004
2010-10-02 11:00:00	-1.756	-0.507	-0.031	-0.087	-0.059	-0.031	-0.059	-0.143			0.024		0.079	0.024	-0.004	-0.004
2010-10-02 12:00:00	-1.498	-0.507	-0.004	-0.059	-0.059	-0.004	-0.059	-0.143			0.024		0.079	0.024	-0.004	-0.004
2010-10-02 13:00:00	-1.071	-0.479	-0.004	-0.059	-0.059	-0.031	-0.087	-0.171			0.024		0.079	0.024	-0.004	-0.004
2010-10-02 14:00:00	-0.563	-0.479	-0.004	-0.087	-0.087	-0.004	-0.059	-0.143			0.024		0.079	0.024	-0.004	-0.004
2010-10-02 15:00:00	-0.395	-0.451	-0.031	-0.059	-0.059	-0.031	-0.059	-0.143			0.024		0.079	0.024	-0.031	-0.031
2010-10-02 16:00:00	-0.255	-0.451	-0.004	-0.059	-0.059	-0.004	-0.059	-0.143			0.024		0.079	0.024	-0.004	-0.031
2010-10-02 17:00:00	-0.199	-0.423	-0.004	-0.059	-0.059	-0.031	-0.059	-0.143			0.024		0.079	0.024	-0.004	-0.031
2010-10-02 18:00:00	-0.227	-0.451	-0.004	-0.087	-0.059	-0.031	-0.059	-0.143			0.024		0.079	0.024	-0.004	-0.031
2010-10-02 19:00:00	-0.283	-0.451	-0.004	-0.087	-0.059	-0.004	-0.059	-0.143			0.024		0.079	0.024	-0.004	-0.004
2010-10-02 20:00:00	-0.507	-0.451	-0.031	-0.059	-0.059	-0.031	-0.059	-0.143			0.024		0.079	0.024	-0.004	-0.031
2010-10-02 21:00:00	-0.788	-0.451	-0.031	-0.087	-0.059	-0.004	-0.059	-0.143			0.024		0.079	0.024	-0.004	-0.004
2010-10-02 22:00:00	-0.958	-0.479	-0.004	-0.059	-0.059	-0.004	-0.059	-0.143			0.024		0.079	0.024	-0.004	-0.004
2010-10-02 23:00:00	-1.128	-0.479	-0.004	-0.087	-0.059	-0.031	-0.059	-0.143			0.024		0.079	0.024	-0.004	-0.031
2010-10-03	-1.27	-0.507	-0.004	-0.059	-0.059	-0.004	-0.059	-0.143			0.024		0.079	0.024	-0.004	-0.004
2010-10-03 01:00:00	-1.355	-0.507	-0.031	-0.087	-0.059	-0.004	-0.059	-0.143			0.024		0.079	0.024	-0.004	-0.031
2010-10-03 02:00:00	-1.469	-0.535	-0.031	-0.087	-0.059	-0.004	-0.059	-0.143			0.024		0.079	0.024	-0.004	-0.031
2010-10-03 03:00:00	-1.526	-0.535	-0.031	-0.059	-0.059	-0.031	-0.059	-0.171			0.024		0.079	0.024	-0.004	-0.031
2010-10-03 04:00:00	-1.67	-0.535	-0.031	-0.087	-0.059	-0.004	-0.059	-0.143			0.024		0.079	0.024	-0.004	-0.031
2010-10-03 05:00:00	-1.813	-0.563	-0.031	-0.087	-0.059	-0.004	-0.059	-0.143			0.024		0.079	0.024	-0.004	-0.031
2010-10-03 06:00:00	-2.101	-0.563	-0.031	-0.087	-0.059	-0.004	-0.059	-0.143			0.024		0.079	0.024	-0.004	-0.031
2010-10-03 07:00:00	-2.275	-0.591	-0.031	-0.087	-0.059	-0.004	-0.059	-0.143			0.024		0.079	0.024	-0.004	-0.031
2010-10-03 08:00:00	-2.741	-0.619	-0.031	-0.087	-0.059	-0.004	-0.059	-0.143			0.024		0.079	0.024	-0.031	-0.031
2010-10-03 09:00:00	-2.946	-0.647	-0.004	-0.087	-0.059	-0.004	-0.059	-0.143			0.024		0.079	0.024	-0.031	-0.031
2010-10-03 10:00:00	-2.653	-0.704	-0.031	-0.087	-0.059	-0.004	-0.059	-0.171			0.024		0.079	0.024	-0.031	-0.031
2010-10-03 11:00:00	-2.159	-0.732	-0.031	-0.059	-0.059	-0.031	-0.059	-0.143			0.024		0.079	0.024	-0.004	-0.031
2010-10-03 12:00:00	-1.842	-0.704	-0.031	-0.087	-0.059	-0.004	-0.059	-0.171			0.024		0.079	0.024	-0.004	-0.031
2010-10-03 13:00:00	-1.526	-0.647	-0.031	-0.087	-0.059	-0.004	-0.059	-0.171			0.024		0.079	-0.004	-0.004	-0.031
2010-10-03 14:00:00	-1.27	-0.591	-0.031	-0.087	-0.087	-0.004	-0.059	-0.171			0.024		0.079	0.024	-0.031	-0.031
2010-10-03 15:00:00	-0.929	-0.535	-0.031	-0.059	-0.059	-0.031	-0.059	-0.171			-0.004		0.079	-0.004	-0.031	-0.031
2010-10-03 16:00:00	-0.507	-0.479	-0.031	-0.059	-0.059	-0.031	-0.059	-0.143			0.024		0.079	-0.004	-0.031	-0.031
2010-10-03 17:00:00	-0.423	-0.451	-0.004	-0.087	-0.059	-0.031	-0.059	-0.143			0.024		0.079	-0.004	-0.031	-0.031
2010-10-03 18:00:00	-0.563	-0.423	-0.031	-0.087	-0.059	-0.031	-0.059	-0.143			-0.004		0.079	-0.004	-0.031	-0.031
2010-10-03 19:00:00	-0.986	-0.451	-0.031	-0.059	-0.059	-0.031	-0.059	-0.143			0.024		0.079	0.024	-0.031	-0.031
2010-10-03 20:00:00	-1.498	-0.479	-0.031	-0.087	-0.059	-0.004	-0.059	-0.143			0.024		0.079	0.024	-0.004	-0.031
2010-10-03 21:00:00	-2.015	-0.535	-0.031	-0.087	-0.059	-0.031	-0.059	-0.143			0.024		0.079	0.024	-0.031	-0.031
2010-10-03 22:00:00	-2.246	-0.591	-0.031	-0.087	-0.059	-0.031	-0.059	-0.143			-0.004		0.079	0.024	-0.031	-0.031
2010-10-03 23:00:00	-2.246	-0.675	-0.031	-0.087	-0.059	-0.004	-0.059	-0.143			0.024		0.079	0.024	-0.031	-0.031
2010-10-04	-2.333	-0.704	-0.031	-0.087	-0.059	-0.004	-0.059	-0.143			0.024		0.079	0.024	-0.031	-0.031
2010-10-04 01:00:00	-2.42	-0.732	-0.031	-0.087	-0.059	-0.004	-0.059	-0.171			-0.004		0.079	0.024	-0.031	-0.031
2010-10-04 02:00:00	-2.566	-0.76	-0.031	-0.059	-0.059	-0.004	-0.059	-0.171			-0.004		0.079	0.024	-0.031	-0.031
2010-10-04 03:00:00	-2.595	-0.788	-0.031	-0.087	-0.059	-0.031	-0.059	-0.143			0.024		0.079	-0.004	-0.031	-0.031
2010-10-04 04:00:00	-2.595	-0.788	-0.031	-0.087	-0.059	-0.031	-0.059	-0.143			0.024		0.079	0.024	-0.031	-0.031
2010-10-04 05:00:00	-2.653	-0.816	-0.031	-0.087	-0.059	-0.004	-0.059	-0.143			-0.004		0.079	-0.004	-0.031	-0.031
2010-10-04 06:00:00	-2.77	-0.845	-0.031	-0.087	-0.059	-0.004	-0.059	-0.171			-0.004		0.079	0.024	-0.004	-0.031
2010-10-04 07:00:00	-3.035	-0.873	-0.031	-0.059	-0.059	-0.031	-0.059	-0.171			-0.004		0.079	-0.004	-0.031	-0.031
2010-10-04 08:00:00	-3.3	-0.929	-0.031	-0.087	-0.059	-0.004	-0.059	-0.143			0.024		0.079	0.024	-0.031	-0.031
2010-10-04 09:00:00	-3.627	-0.986	-0.059	-0.087	-0.059	-0.031	-0.059	-0.143			0.024		0.079	-0.004	-0.031	-0.031
2010-10-04 10:00:00	-3.449	-1.071	-0.031	-0.087	-0.059	-0.031	-0.059	-0.171			0.024		0.079	-0.004	-0.031	-0.031
2010-10-04 11:00:00	-2.77	-1.099	-0.059	-0.087	-0.059	-0.004	-0.059	-0.171			0.024		0.079	-0.004	-0.031	0.024
2010-10-04 12:00:00	-2.275	-1.043	-0.059	-0.087	-0.059	-0.031	-0.059	-0.171			0.024		0.079	-0.004	-0.031	-0.031
2010-10-04 13:00:00	-1.441	-0.986	-0.059	-0.087	-0.087	-0.004	-0.059	-0.171			0.024		0.079	-0.004	-0.031	-0.059
2010-10-04 14:00:00	-0.788	-0.901	-0.059	-0.087	-0.087	-0.031	-0.059	-0.171			-0.004		0.079	-0.004	-0.031	-0.059
2010-10-04 15:00:00	-0.535	-0.816	-0.031	-0.087	-0.059	-0.031	-0.059	-0.143			-0.004		0.051	-0.004	-0.031	-0.031
2010-10-04 16:00:00	-0.395	-0.732	-0.059	-0.087	-0.087	-0.031	-0.059	-0.171			0.024		0.079	-0.004	-0.031	-0.059
2010-10-04 17:00:00	-0.311	-0.675	-0.031	-0.087	-0.059	-0.004	-0.059	-0.171			-0.004		0.051	-0.004	-0.031	-0.031
2010-10-04 18:00:00	-0.283	-0.619	-0.031	-0.087	-0.059	-0.031	-0.059	-0.143			-0.004		0.079	-0.004	-0.031	-0.031
2010-10-04 19:00:00	-0.283	-0.591	-0.031	-0.087	-0.059	-0.004	-0.059	-0.171			-0.004		0.079	0.024	-0.031	-0.031
2010-10-04 20:00:00	-0.479	-0.591	-0.031	-0.087	-0.059	-0.004	-0.059	-0.171			-0.004		0.079	0.024	-0.031	-0.031
2010-10-04 21:00:00	-1.27	-0.619	-0.031	-0.087	-0.059	-0.004	-0.059	-0.143			-0.004		0.051	0.024	-0.031	-0.031
2010-10-04 22:00:00	-2.072	-0.704	-0.031	-0.087	-0.059	-0.004	-0.059	-0.143			-0.004		0.079	-0.004	-0.031	-0.031
2010-10-04 23:00:00	-2.829	-0.816	-0.059	-0.087	-0.059	-0.004	-0.059	-0.143			-0.004		0.079	0.079	-0.004	-0.031
2010-10-05	-3.389	-0.958	-0.059	-0.087	-0.059	-0.004	-0.059	-0.143			-0.004		0.079	-0.004	-0.031	-0.031
2010-10-05 01:00:00	-3.776	-1.099	-0.059	-0.087	-0.059	-0.004	-0.059	-0.143			-0.004		0.079	-0.004	-0.031	-0.031
2010-10-05 02:00:00	-4.046	-1.184	-0.059	-0.087	-0.059	-0.004	-0.059	-0.143			-0.004		0.079	-0.004	-0.031	-0.059
2010-10-05 03:00:00	-3.986	-1.298	-0.059	-0.087	-0.059	-0.004	-0.059	-0.143			-0.004		0.051	-0.004	-0.031	-0.059
2010-10-05 04:00:00	-3.956	-1.355	-0.059	-0.087	-0.059	-0.031	-0.059	-0.171			-0.004		0.051	-0.004	-0.031	-0.059
2010-10-05 05:00:00	-3.776	-1.384	-0.059	-0.087	-0.059	-0.004	-0.059	-0.143			-0.004		0.051	-0.004	-0.031	-0.059
2010-10-05 06:00:00	-3.3	-1.412	-0.087	-0.087	-0.059	-0.004	-0.059	-0.143			-0.004		0.079	-0.004	-0.031	-0.059
2010-10-05 07:00:00	-3.064	-1.355	-0.059	-0.087	-0.059	-0.004	-0.059	-0.143			-0.004		0.051	-0.004	-0.031	-0.059
2010-10-05 08:00:00	-2.77	-1.327	-0.087	-0.087	-0.059	-0.031	-0.059	-0.171			-0.004		0.079	-0.004	-0.059	-0.059
2010-10-05 09:00:00	-2.566	-1.27	-0.087	-0.087	-0.059	-0.004	-0.059	-0.171			-0.004		0.051	-0.004	-0.031	-0.059
2010-10-05 10:00:00	-2.333	-1.213	-0.087	-0.087	-0.059	-0.031	-0.059	-0.171			-0.004		0.051	-0.004	-0.031	-0.059
2010-10-05 11:00:00	-2.072	-1.156	-0.087	-0.087	-0.059	-0.004	-0.059	-0.171			-0.004		0.051	-0.004	-0.031	-0.059
2010-10-05 12:00:00	-1.756	-1.071	-0.087	-0.087	-0.059	-0.004	-0.059	-0.171			-0.004		0.051	-0.004	-0.031	-0.059
2010-10-05 13:00:00	-1.355	-0.986	-0.087	-0.087	-0.059	-0.004	-0.059	-0.171			-0.004		0.051	-0.004	-0.031	-0.031
2010-10-05 14:00:00	-1.071	-0.901	-0.087	-0.087	-0.059	-0.031	-0.059	-0.171			-0.004		0.051	-0.004	-0.031	-0.059
2010-10-05 15:00:00	-0.901	-0.816	-0.087	-0.087	-0.059	-0.004	-0.059	-0.171			-0.004		0.051	-0.004	-0.031	-0.059
2010-10-05 16:00:00	-0.816	-0.732	-0.087	-0.087	-0.059	-0.031	-0.059	-0.171			-0.004		0.051	-0.004	-0.031	-0.059
2010-10-05 17:00:00	-0.675	-0.704	-0.087	-0.087	-0.059	-0.031	-0.059	-0.171			-0.004		0.051	-0.004	-0.031	-0.059
2010-10-05 18:00:00	-0.647	-0.647	-0.087	-0.087	-0.059	-0.031	-0.059	-0.143			-0.004		0.051	-0.004	-0.031	-0.059
2010-10-05 19:00:00	-1.043	-0.619	-0.087	-0.087	-0.059	-0.031	-0.059	-0.171			-0.004		0.051	-0.004	-0.059	-0.059
2010-10-05 20:00:00	-1.784	-0.619	-0.087	-0.087	-0.059	-0.004	-0.059	-0.171			0.024		0.051	-0.004	-0.059	-0.059
2010-10-05 21:00:00	-2.653	-0.675	-0.087	-0.087	-0.059	-0.004	-0.059	-0.171			-0.004		0.079	-0.004	-0.059	-0.059
2010-10-05 22:00:00	-3.212	-0.788	-0.087	-0.087	-0.059	-0.004	-0.059	-0.171			-0.004		0.051	-0.004	-0.031	-0.059
2010-10-05 23:00:00	-3.627	-0.958	-0.087	-0.059	-0.059	-0.004	-0.059	-0.143			-0.004		0.051	-0.004	-0.031	-0.059
2010-10-06	-3.956	-1.128	-0.087	-0.087	-0.059	-0.004	-0.059	-0.171			-0.004		0.051	-0.004	-0.031	-0.059
2010-10-06 01:00:00	-4.226	-1.27	-0.115	-0.087	-0.059	-0.004	-0.059	-0.143			-0.004		0.051	-0.004	-0.031	-0.059
2010-10-06 02:00:00	-4.046	-1.412	-0.115	-0.087	-0.059	-0.004	-0.059	-0.143			-0.004		0.079	-0.004	-0.059	-0.059
2010-10-06 03:00:00	-3.926	-1.469	-0.115	-0.087	-0.059	-0.004	-0.059	-0.171			-0.004		0.051	-0.004	-0.031	-0.059
2010-10-06 04:00:00	-3.538	-1.526	-0.143	-0.087	-0.059	-0.004	-0.059	-0.171			-0.004		0.051	-0.004	-0.031	-0.059
2010-10-06 05:00:00	-3.33	-1.498	-0.143	-0.087	-0.059	-0.004	-0.059	-0.171			-0.004		0.051	-0.004	-0.059	-0.059
2010-10-06 06:00:00	-3.182	-1.469	-0.171	-0.087	-0.059	-0.031	-0.059	-0.171			-0.004		0.051	-0.004	-0.031	-0.059
2010-10-06 07:00:00	-3.064	-1.441	-0.143	-0.087	-0.059	-0.004	-0.059	-0.171			-0.004		0.051	-0.004	-0.059	-0.059
2010-10-06 08:00:00	-2.976	-1.412	-0.171	-0.087	-0.059	-0.004	-0.059	-0.171			-0.004		0.051	-0.004	-0.031	-0.059
2010-10-06 09:00:00	-2.917	-1.384	-0.171	-0.087	-0.059	-0.004	-0.059	-0.171			-0.004		0.051	-0.004	-0.031	-0.059
2010-10-06 10:00:00	-2.741	-1.355	-0.199	-0.087	-0.059	-0.004	-0.059	-0.171			-0.004		0.051	-0.004	-0.059	-0.059
2010-10-06 11:00:00	-2.42	-1.327	-0.199	-0.087	-0.059	-0.004	-0.059	-0.143			-0.004		0.051	-0.004	-0.059	-0.059
2010-10-06 12:00:00	-2.015	-1.241	-0.199	-0.087	-0.059	-0.031	-0.059	-0.143			-0.004		0.051	-0.004	-0.059	-0.059
2010-10-06 13:00:00	-1.469	-1.156	-0.199	-0.087	-0.059	-0.004	-0.059	-0.171			-0.004		0.051	-0.004	-0.059	-0.059
2010-10-06 14:00:00	-1.128	-1.043	-0.199	-0.087	-0.059	-0.031	-0.059	-0.171			-0.004		0.051	-0.004	-0.059	-0.059
2010-10-06 15:00:00	-0.873	-0.958	-0.199	-0.087	-0.059	-0.031	-0.059	-0.171			-0.004		0.051	-0.004	-0.059	-0.059
2010-10-06 16:00:00	-0.732	-0.845	-0.199	-0.087	-0.059	-0.031	-0.059	-0.171			-0.004		0.051	-0.004	-0.031	-0.059
2010-10-06 17:00:00	-0.675	-0.76	-0.199	-0.087	-0.059	-0.031	-0.059	-0.171			-0.004		0.051	-0.004	-0.059	-0.059
2010-10-06 18:00:00	-0.958	-0.704	-0.199	-0.087	-0.059	-0.031	-0.059	-0.171			-0.004		0.051	-0.004	-0.059	-0.059
2010-10-06 19:00:00	-1.584	-0.704	-0.199	-0.087	-0.059	-0.004	-0.059	-0.171			-0.004		0.051	-0.004	-0.031	-0.059
2010-10-06 20:00:00	-2.333	-0.732	-0.199	-0.087	-0.059	-0.004	-0.059	-0.171			-0.004		0.051	-0.004	-0.059	-0.059
2010-10-06 21:00:00	-2.917	-0.845	-0.199	-0.087	-0.059	-0.031	-0.059	-0.171			-0.004		0.079	-0.004	-0.059	-0.059
2010-10-06 22:00:00	-3.419	-0.986	-0.227	-0.087	-0.059	-0.004	-0.059	-0.171			-0.004		0.051	-0.004	-0.059	-0.059
2010-10-06 23:00:00	-3.746	-1.128	-0.227	-0.087	-0.059	-0.004	-0.059	-0.171			-0.004		0.051	-0.004	-0.031	-0.059
2010-10-07	-4.136	-1.298	-0.255	-0.087	-0.059	-0.004	-0.059	-0.171			-0.004		0.051	-0.004	-0.059	-0.059
2010-10-07 01:00:00	-4.257	-1.441	-0.255	-0.087	-0.059	-0.004	-0.059	-0.171			-0.004		0.051	-0.004	-0.059	-0.059
2010-10-07 02:00:00	-4.408	-1.584	-0.283	-0.087	-0.059	-0.004	-0.059	-0.171			-0.004		0.051	-0.004	-0.059	-0.059
2010-10-07 03:00:00	-4.408	-1.67	-0.283	-0.087	-0.059	-0.004	-0.059	-0.171			-0.004		0.051	-0.004	-0.059	-0.059
2010-10-07 04:00:00	-4.046	-1.727	-0.311	-0.087	-0.059	-0.004	-0.059	-0.171			-0.004		0.051	-0.004	-0.059	-0.059
2010-10-07 05:00:00	-3.716	-1.756	-0.339	-0.087	-0.059	-0.004	-0.059	-0.171			-0.004		0.051	-0.004	-0.059	-0.059
2010-10-07 06:00:00	-3.657	-1.698	-0.367	-0.087	-0.059	-0.004	-0.059	-0.171			-0.004		0.051	-0.004	-0.059	-0.059
2010-10-07 07:00:00	-3.478	-1.67	-0.395	-0.087	-0.059	-0.004	-0.059	-0.171			-0.004		0.051	-0.004	-0.059	-0.059
2010-10-07 08:00:00	-3.36	-1.641	-0.395	-0.087	-0.059	-0.031	-0.059	-0.143			-0.004		0.051	-0.004	-0.059	-0.059
2010-10-07 09:00:00	-3.212	-1.584	-0.423	-0.087	-0.059	-0.031	-0.059	-0.171			-0.004		0.051	-0.004	-0.059	-0.059
2010-10-07 10:00:00	-3.005	-1.555	-0.423	-0.087	-0.059	-0.004	-0.059	-0.171			-0.004		0.051	-0.004	-0.059	-0.059
2010-10-07 11:00:00	-2.683	-1.526	-0.451	-0.087	-0.059	-0.031	-0.059	-0.171			-0.004		0.051	-0.004	-0.059	-0.059
2010-10-07 12:00:00	-2.304	-1.412	-0.423	-0.087	-0.059	-0.004	-0.059	-0.171			-0.004		0.051	-0.004	-0.059	-0.059
2010-10-07 13:00:00	-2.044	-1.327	-0.423	-0.087	-0.059	-0.004	-0.059	-0.171			-0.004		0.051	-0.004	-0.059	-0.059
2010-10-07 14:00:00	-1.784	-1.241	-0.423	-0.087	-0.059	-0.004	-0.059	-0.171			-0.004		0.051	-0.004	-0.059	-0.059
2010-10-07 15:00:00	-1.612	-1.156	-0.395	-0.087	-0.059	-0.004	-0.059	-0.171			-0.004		0.051	-0.004	-0.059	-0.059
2010-10-07 16:00:00	-1.555	-1.071	-0.395	-0.087	-0.059	-0.004	-0.059	-0.171			-0.004		0.051	-0.004	-0.059	-0.059
2010-10-07 17:00:00	-1.469	-0.986	-0.395	-0.087	-0.059	-0.031	-0.059	-0.171			-0.004		0.051	-0.004	-0.059	-0.059
2010-10-07 18:00:00	-1.498	-0.958	-0.367	-0.087	-0.059	-0.004	-0.059	-0.171			-0.004		0.051	-0.004	-0.059	-0.059
2010-10-07 19:00:00	-1.67	-0.901	-0.367	-0.087	-0.059	-0.031	-0.059	-0.171			-0.004		0.051	-0.004	-0.059	-0.059
2010-10-07 20:00:00	-1.899	-0.901	-0.339	-0.087	-0.059	-0.031	-0.059	-0.171			-0.004		0.051	-0.004	-0.059	-0.059
2010-10-07 21:00:00	-2.42	-0.929	-0.339	-0.087	-0.059	-0.031	-0.059	-0.171			-0.004		0.051	-0.004	-0.059	-0.059
2010-10-07 22:00:00	-3.005	-0.986	-0.339	-0.087	-0.059	-0.004	-0.059	-0.171			-0.004		0.051	-0.004	-0.059	-0.059
2010-10-07 23:00:00	-2.917	-1.099	-0.367	-0.087	-0.059	-0.004	-0.059	-0.171			-0.004		0.051	-0.004	-0.059	-0.059
2010-10-08	-2.888	-1.184	-0.367	-0.087	-0.059	-0.031	-0.059	-0.171			-0.031		0.051	-0.004	-0.059	-0.059
2010-10-08 01:00:00	-3.064	-1.241	-0.395	-0.087	-0.059	-0.031	-0.059	-0.171			-0.004		0.051	-0.004	-0.059	-0.059
2010-10-08 02:00:00	-3.3	-1.298	-0.395	-0.087	-0.059	-0.004	-0.059	-0.171			-0.004		0.051	-0.004	-0.059	-0.059
2010-10-08 03:00:00	-3.508	-1.384	-0.423	-0.087	-0.059	-0.004	-0.059	-0.171			-0.031		0.051	-0.004	-0.059	-0.059
2010-10-08 04:00:00	-3.687	-1.469	-0.451	-0.087	-0.059	-0.004	-0.059	-0.171			-0.004		0.051	-0.004	-0.059	-0.059
2010-10-08 05:00:00	-3.806	-1.526	-0.451	-0.087	-0.059	-0.004	-0.059	-0.171			-0.004		0.051	-0.004	-0.059	-0.059
2010-10-08 06:00:00	-3.746	-1.612	-0.479	-0.087	-0.059	-0.004	-0.059	-0.171			-0.004		0.051	-0.004	-0.059	-0.059
2010-10-08 07:00:00	-3.657	-1.641	-0.507	-0.087	-0.059	-0.004	-0.059	-0.171			-0.031		0.051	-0.004	-0.059	-0.059
2010-10-08 08:00:00	-3.567	-1.67	-0.507	-0.087	-0.059	-0.004	-0.059	-0.171			-0.004		0.051	-0.004	-0.059	-0.059
2010-10-08 09:00:00	-3.538	-1.67	-0.507	-0.087	-0.059	-0.004	-0.059	-0.171			-0.031		0.051	-0.004	-0.059	-0.059
2010-10-08 10:00:00	-3.3	-1.67	-0.535	-0.087	-0.059	-0.031	-0.059	-0.171			-0.004		0.051	-0.004	-0.031	-0.059
2010-10-08 11:00:00	-2.888	-1.641	-0.535	-0.087	-0.059	-0.031	-0.059	-0.171			-0.031		0.051	-0.004	-0.059	-0.059
2010-10-08 12:00:00	-2.449	-1.555	-0.535	-0.087	-0.059	-0.031	-0.059	-0.171			-0.031		0.051	-0.004	-0.059	-0.059
2010-10-08 13:00:00	-1.957	-1.441	-0.535	-0.087	-0.059	-0.004	-0.059	-0.171			-0.031		0.051	-0.004	-0.059	-0.059
2010-10-08 14:00:00	-1.584	-1.327	-0.535	-0.087	-0.059	-0.031	-0.059	-0.171			-0.004		0.051	-0.004	-0.059	-0.059
2010-10-08 15:00:00	-1.298	-1.184	-0.507	-0.087	-0.059	-0.031	-0.059	-0.171			-0.004		0.051	-0.004	-0.059	-0.059
2010-10-08 16:00:00	-1.156	-1.071	-0.507	-0.087	-0.059	-0.031	-0.059	-0.171			-0.004		0.051	-0.004	-0.059	-0.059
2010-10-08 17:00:00	-1.156	-0.986	-0.479	-0.087	-0.059	-0.004	-0.059	-0.171			-0.004		0.051	-0.004	-0.059	-0.059
2010-10-08 18:00:00	-1.298	-0.929	-0.451	-0.087	-0.059	-0.004	-0.059	-0.171			-0.004		0.051	-0.031	-0.059	-0.059
2010-10-08 19:00:00	-1.498	-0.873	-0.423	-0.087	-0.059	-0.031	-0.059	-0.171			-0.004		0.051	-0.004	-0.059	-0.059
2010-10-08 20:00:00	-1.727	-0.873	-0.423	-0.087	-0.059	-0.004	-0.059	-0.171			-0.031		0.051	-0.004	-0.059	-0.059
2010-10-08 21:00:00	-1.928	-0.901	-0.395	-0.087	-0.059	-0.004	-0.059	-0.171			-0.031		0.051	-0.004	-0.059	-0.059
2010-10-08 22:00:00	-2.044	-0.929	-0.395	-0.087	-0.059	-0.004	-0.059	-0.171			-0.004		0.051	-0.004	-0.059	-0.059
2010-10-08 23:00:00	-2.072	-0.958	-0.395	-0.087	-0.059	-0.004	-0.059	-0.171			-0.004		0.051	-0.004	-0.059	-0.059
2010-10-09	-2.159	-0.986	-0.395	-0.087	-0.059	-0.004	-0.059	-0.171			-0.031		0.051	-0.004	-0.059	-0.059
2010-10-09 01:00:00	-2.015	-0.986	-0.423	-0.087	-0.059	-0.031	-0.059	-0.171			-0.004		0.051	-0.004	-0.059	-0.059
2010-10-09 02:00:00	-1.928	-1.014	-0.423	-0.087	-0.059	-0.004	-0.059	-0.171			-0.004		0.051	-0.004	-0.059	-0.059
2010-10-09 03:00:00	-1.928	-1.014	-0.423	-0.087	-0.059	-0.031	-0.059	-0.171			-0.004		0.051	-0.004	-0.059	-0.059
2010-10-09 04:00:00	-1.899	-0.986	-0.423	-0.087	-0.059	-0.031	-0.059	-0.171			-0.004		0.051	-0.004	-0.059	-0.059
2010-10-09 05:00:00	-1.928	-0.986	-0.423	-0.087	-0.059	-0.031	-0.059	-0.171			-0.004		0.051	-0.004	-0.059	-0.059
2010-10-09 06:00:00	-2.015	-0.986	-0.423	-0.087	-0.059	-0.004	-0.059	-0.171			-0.004		0.051	-0.004	-0.059	-0.059
2010-10-09 07:00:00	-2.072	-0.986	-0.423	-0.087	-0.059	-0.004	-0.059	-0.171			-0.004		0.051	-0.004	-0.059	-0.059
2010-10-09 08:00:00	-2.159	-1.014	-0.423	-0.087	-0.059	-0.004	-0.059	-0.171			-0.004		0.051	-0.004	-0.059	-0.059
2010-10-09 09:00:00	-2.217	-1.014	-0.423	-0.087	-0.059	-0.004	-0.059	-0.171			-0.031		0.051	-0.004	-0.059	-0.059
2010-10-09 10:00:00	-2.101	-1.043	-0.451	-0.087	-0.087	-0.031	-0.059	-0.171			-0.004		0.051	-0.004	-0.059	-0.059
2010-10-09 11:00:00	-1.899	-1.043	-0.423	-0.087	-0.087	-0.004	-0.059	-0.171			-0.031		0.051	-0.004	-0.059	-0.059
2010-10-09 12:00:00	-1.584	-1.014	-0.451	-0.087	-0.059	-0.031	-0.059	-0.171			-0.004		0.051	-0.031	-0.059	-0.059
2010-10-09 13:00:00	-1.298	-0.958	-0.423	-0.087	-0.059	-0.031	-0.059	-0.171			-0.031		0.051	-0.004	-0.059	-0.059
2010-10-09 14:00:00	-0.986	-0.901	-0.423	-0.087	-0.087	-0.031	-0.059	-0.171			-0.031		0.051	-0.004	-0.059	-0.059
2010-10-09 15:00:00	-0.873	-0.845	-0.395	-0.087	-0.087	-0.031	-0.059	-0.171			-0.031		0.051	-0.004	-0.059	-0.059
2010-10-09 16:00:00	-0.873	-0.788	-0.395	-0.087	-0.087	-0.031	-0.059	-0.171			-0.004		0.051	-0.004	-0.059	-0.059
2010-10-09 17:00:00	-0.958	-0.732	-0.395	-0.087	-0.087	-0.031	-0.059	-0.171			-0.031		0.051	-0.004	-0.059	-0.059
2010-10-09 18:00:00	-1.071	-0.704	-0.367	-0.087	-0.059	-0.031	-0.059	-0.171			-0.031		0.051	-0.004	-0.059	-0.059
2010-10-09 19:00:00	-1.213	-0.704	-0.367	-0.087	-0.059	-0.031	-0.059	-0.171			-0.031		0.051	-0.004	-0.059	-0.059
2010-10-09 20:00:00	-1.327	-0.675	-0.339	-0.087	-0.059	-0.031	-0.059	-0.171			-0.004		0.051	-0.004	-0.059	-0.059
2010-10-09 21:00:00	-1.384	-0.704	-0.339	-0.087	-0.059	-0.031	-0.059	-0.171			-0.031		0.051	-0.004	-0.059	-0.059
2010-10-09 22:00:00	-1.469	-0.704	-0.339	-0.087	-0.087	-0.031	-0.059	-0.171			-0.004		0.051	-0.004	-0.059	-0.059
2010-10-09 23:00:00	-1.555	-0.732	-0.339	-0.087	-0.059	-0.004	-0.059	-0.171			-0.004		0.051	-0.004	-0.059	-0.059
2010-10-10	-1.67	-0.732	-0.339	-0.087	-0.059	-0.031	-0.059	-0.171			-0.004		0.051	-0.004	-0.059	-0.059
2010-10-10 01:00:00	-2.015	-0.76	-0.339	-0.087	-0.059	-0.031	-0.059	-0.171			-0.004		0.051	-0.004	-0.059	-0.059
2010-10-10 02:00:00	-2.741	-0.816	-0.339	-0.087	-0.059	-0.031	-0.059	-0.171			-0.004		0.051	-0.004	-0.059	-0.059
2010-10-10 03:00:00	-3.419	-0.929	-0.367	-0.087	-0.059	-0.004	-0.059	-0.171			-0.004		0.051	-0.031	-0.059	-0.059
2010-10-10 04:00:00	-3.866	-1.099	-0.395	-0.087	-0.059	-0.031	-0.059	-0.171			-0.031		0.051	-0.031	-0.059	-0.087
2010-10-10 05:00:00	-4.076	-1.298	-0.423	-0.087	-0.059	-0.004	-0.059	-0.171			-0.031		0.051	-0.031	-0.059	-0.087
2010-10-10 06:00:00	-4.136	-1.498	-0.479	-0.087	-0.059	-0.031	-0.059	-0.171			-0.031		0.051	-0.031	-0.059	-0.059
2010-10-10 07:00:00	-4.287	-1.641	-0.535	-0.087	-0.059	-0.004	-0.059	-0.171			-0.004		0.051	-0.004	-0.059	-0.059
2010-10-10 08:00:00	-4.257	-1.756	-0.563	-0.087	-0.059	-0.004	-0.059	-0.171			-0.031		0.051	-0.004	-0.059	-0.059
2010-10-10 09:00:00	-4.257	-1.842	-0.591	-0.087	-0.059	-0.004	-0.059	-0.171			-0.004		0.051	-0.004	-0.059	-0.059
2010-10-10 10:00:00	-4.106	-1.899	-0.619	-0.087	-0.059	-0.004	-0.059	-0.171			-0.031		0.051	-0.004	-0.059	-0.059
2010-10-10 11:00:00	-3.657	-1.899	-0.647	-0.087	-0.059	-0.031	-0.059	-0.171			-0.004		0.051	-0.004	-0.059	-0.059
2010-10-10 12:00:00	-3.271	-1.871	-0.675	-0.087	-0.087	-0.031	-0.059	-0.171			-0.004		0.051	-0.004	-0.059	-0.059
2010-10-10 13:00:00	-2.478	-1.784	-0.675	-0.087	-0.087	-0.031	-0.059	-0.171			-0.004		0.051	-0.004	-0.059	-0.059
2010-10-10 14:00:00	-1.67	-1.67	-0.704	-0.087	-0.087	-0.031	-0.059	-0.171			-0.031		0.051	-0.004	-0.059	-0.059
2010-10-10 15:00:00	-1.469	-1.555	-0.675	-0.087	-0.087	-0.031	-0.087	-0.171			-0.031		0.051	-0.031	-0.059	-0.059
2010-10-10 16:00:00	-1.128	-1.441	-0.675	-0.087	-0.087	-0.031	-0.059	-0.171			-0.031		0.051	-0.031	-0.059	-0.059
2010-10-10 17:00:00	-1.355	-1.355	-0.647	-0.087	-0.059	-0.031	-0.059	-0.171			-0.031		0.051	-0.031	-0.059	-0.059
2010-10-10 18:00:00	-1.899	-1.298	-0.619	-0.087	-0.059	-0.031	-0.059	-0.171			-0.004		0.051	-0.004	-0.059	-0.059
2010-10-10 19:00:00	-2.595	-1.327	-0.619	-0.087	-0.087	-0.031	-0.059	-0.171			-0.004		0.051	-0.004	-0.059	-0.059
2010-10-10 20:00:00	-3.153	-1.384	-0.619	-0.087	-0.059	-0.004	-0.059	-0.171			-0.031		0.051	-0.031	-0.059	-0.059
2010-10-10 21:00:00	-3.538	-1.498	-0.619	-0.087	-0.059	-0.031	-0.059	-0.171			-0.004		0.051	-0.004	-0.059	-0.059
2010-10-10 22:00:00	-3.806	-1.612	-0.647	-0.087	-0.059	-0.031	-0.059	-0.171			-0.004		0.051	-0.031	-0.059	-0.059
2010-10-10 23:00:00	-4.046	-1.727	-0.675	-0.087	-0.059	-0.031	-0.059	-0.171			-0.031		0.051	-0.031	-0.059	-0.059
2010-10-11	-4.257	-1.842	-0.704	-0.087	-0.059	-0.031	-0.059	-0.171			-0.031		0.051	-0.031	-0.059	-0.059
2010-10-11 01:00:00	-4.559	-1.928	-0.732	-0.087	-0.059	-0.004	-0.059	-0.171			-0.031		0.051	-0.004	-0.059	-0.059
2010-10-11 02:00:00	-4.62	-2.015	-0.76	-0.087	-0.059	-0.004	-0.059	-0.171			-0.004		0.051	-0.031	-0.059	-0.059
2010-10-11 03:00:00	-4.529	-2.101	-0.788	-0.087	-0.059	-0.031	-0.059	-0.171			-0.031		0.051	-0.031	-0.059	-0.059
2010-10-11 04:00:00	-4.408	-2.13	-0.816	-0.115	-0.059	-0.004	-0.059	-0.171			-0.004		0.051	-0.004	-0.059	-0.059
2010-10-11 05:00:00	-4.347	-2.13	-0.845	-0.087	-0.059	-0.004	-0.059	-0.171			-0.031		0.051	-0.004	-0.059	-0.059
2010-10-11 06:00:00	-4.378	-2.13	-0.873	-0.115	-0.059	-0.031	-0.059	-0.171			-0.031		0.024	-0.004	-0.059	-0.059
2010-10-11 07:00:00	-4.59	-2.13	-0.901	-0.115	-0.059	-0.031	-0.059	-0.171			-0.031		0.051	-0.004	-0.059	-0.059
2010-10-11 08:00:00	-4.834	-2.188	-0.929	-0.087	-0.087	-0.031	-0.059	-0.171			-0.031		0.051	-0.031	-0.059	-0.059
2010-10-11 09:00:00	-4.925	-2.246	-0.958	-0.115	-0.059	-0.031	-0.059	-0.171			-0.031		0.051	-0.031	-0.059	-0.059
2010-10-11 10:00:00	-4.864	-2.304	-0.986	-0.115	-0.059	-0.031	-0.059	-0.171			-0.031		0.051	-0.031	-0.059	-0.059
2010-10-11 11:00:00	-4.317	-2.333	-1.014	-0.115	-0.059	-0.031	-0.059	-0.171			-0.059		0.051	-0.004	-0.059	-0.059
2010-10-11 12:00:00	-3.806	-2.275	-1.043	-0.115	-0.087	-0.031	-0.087	-0.171			-0.059		0.051	-0.031	-0.059	-0.059
2010-10-11 13:00:00	-2.829	-2.13	-1.043	-0.115	-0.059	-0.031	-0.059	-0.171			-0.059		0.051	-0.004	-0.059	-0.059
2010-10-11 14:00:00	-2.101	-1.986	-1.014	-0.115	-0.059	-0.031	-0.059	-0.171			-0.059		0.024	-0.031	-0.059	-0.087
2010-10-11 15:00:00	-2.101	-1.842	-1.014	-0.115	-0.059	-0.031	-0.059	-0.171			-0.059		0.051	-0.031	-0.059	-0.059
2010-10-11 16:00:00	-1.756	-1.727	-0.958	-0.115	-0.059	-0.031	-0.059	-0.171			-0.059		0.024	-0.031	-0.059	-0.059
2010-10-11 17:00:00	-2.275	-1.641	-0.929	-0.115	-0.059	-0.031	-0.059	-0.171			-0.059		0.024	-0.004	-0.059	-0.059
2010-10-11 18:00:00	-2.77	-1.612	-0.901	-0.115	-0.059	-0.004	-0.059	-0.171			-0.059		0.051	-0.031	-0.059	-0.059
2010-10-11 19:00:00	-3.212	-1.641	-0.873	-0.115	-0.059	-0.004	-0.059	-0.171			-0.087		0.024	-0.031	-0.059	-0.059
2010-10-11 20:00:00	-3.271	-1.698	-0.873	-0.115	-0.087	-0.031	-0.059	-0.171			-0.087		0.051	-0.004	-0.059	-0.059
2010-10-11 21:00:00	-3.3	-1.756	-0.901	-0.115	-0.059	-0.031	-0.059	-0.171			-0.087		0.051	-0.004	-0.059	-0.059
2010-10-11 22:00:00	-3.687	-1.756	-0.901	-0.115	-0.059	-0.031	-0.059	-0.171			-0.087		0.051	-0.031	-0.059	-0.059
2010-10-11 23:00:00	-4.287	-1.813	-0.901	-0.143	-0.059	-0.031	-0.059	-0.171			-0.087		0.024	-0.031	-0.059	-0.059
2010-10-12	-4.257	-1.957	-0.929	-0.143	-0.059	-0.031	-0.059	-0.171			-0.115		0.051	-0.004	-0.059	-0.059
2010-10-12 01:00:00	-4.226	-2.044	-0.986	-0.143	-0.059	-0.031	-0.059	-0.171			-0.143		0.051	-0.004	-0.059	-0.059
2010-10-12 02:00:00	-4.347	-2.101	-1.014	-0.143	-0.059	-0.031	-0.059	-0.171			-0.143		0.051	-0.004	-0.059	-0.059
2010-10-12 03:00:00	-4.257	-2.159	-1.043	-0.143	-0.059	-0.004	-0.059	-0.171			-0.143		0.024	-0.031	-0.059	-0.059
2010-10-12 04:00:00	-4.559	-2.188	-1.071	-0.143	-0.059	-0.031	-0.059	-0.171			-0.143		0.024	-0.031	-0.059	-0.059
2010-10-12 05:00:00	-4.559	-2.246	-1.099	-0.143	-0.059	-0.031	-0.059	-0.171			-0.171		0.051	-0.031	-0.059	-0.059
2010-10-12 06:00:00	-4.864	-2.275	-1.128	-0.143	-0.059	-0.031	-0.059	-0.171			-0.199		0.024	-0.031	-0.059	-0.059
2010-10-12 07:00:00	-5.171	-2.333	-1.156	-0.143	-0.059	-0.031	-0.059	-0.171			-0.227		0.051	-0.031	-0.059	-0.059
2010-10-12 08:00:00	-5.202	-2.449	-1.184	-0.171	-0.059	-0.031	-0.059	-0.171			-0.255		0.024	-0.031	-0.059	-0.059
2010-10-12 09:00:00	-5.14	-2.537	-1.213	-0.171	-0.059	-0.031	-0.059	-0.171			-0.255		0.024	-0.031	-0.059	-0.059
2010-10-12 10:00:00	-4.803	-2.566	-1.27	-0.171	-0.059	-0.004	-0.059	-0.171			-0.283		0.024	-0.004	-0.059	-0.059
2010-10-12 11:00:00	-4.347	-2.537	-1.298	-0.171	-0.059	-0.031	-0.059	-0.171			-0.255		0.024	-0.031	-0.059	-0.059
2010-10-12 12:00:00	-3.986	-2.449	-1.298	-0.199	-0.059	-0.004	-0.059	-0.171			-0.255		0.024	-0.031	-0.059	-0.059
2010-10-12 13:00:00	-3.538	-2.333	-1.298	-0.199	-0.087	-0.031	-0.059	-0.171			-0.255		0.024	-0.031	-0.059	-0.059
2010-10-12 14:00:00	-3.241	-2.217	-1.298	-0.199	-0.087	-0.031	-0.059	-0.171			-0.227		0.024	-0.031	-0.059	-0.087
2010-10-12 15:00:00	-2.946	-2.101	-1.27	-0.199	-0.087	-0.031	-0.059	-0.171			-0.227		0.024	-0.004	-0.059	-0.059
2010-10-12 16:00:00	-2.77	-1.957	-1.213	-0.199	-0.087	-0.031	-0.059	-0.171			-0.199		0.024	-0.031	-0.059	-0.059
2010-10-12 17:00:00	-2.595	-1.842	-1.184	-0.199	-0.087	-0.031	-0.059	-0.171			-0.199		0.024	-0.031	-0.059	-0.059
2010-10-12 18:00:00	-2.537	-1.727	-1.156	-0.199	-0.087	-0.031	-0.087	-0.171			-0.199		0.024	-0.031	-0.059	-0.059
2010-10-12 19:00:00	-2.595	-1.641	-1.099	-0.199	-0.087	-0.031	-0.059	-0.171			-0.171		0.024	-0.031	-0.059	-0.059
2010-10-12 20:00:00	-2.478	-1.612	-1.071	-0.199	-0.087	-0.031	-0.059	-0.171			-0.199		0.024	-0.031	-0.059	-0.059
2010-10-12 21:00:00	-2.391	-1.526	-1.043	-0.199	-0.087	-0.031	-0.087	-0.171			-0.171		0.024	-0.031	-0.059	-0.059
2010-10-12 22:00:00	-2.508	-1.469	-1.014	-0.199	-0.059	-0.031	-0.059	-0.171			-0.171		0.024	-0.031	-0.059	-0.059
2010-10-12 23:00:00	-2.829	-1.469	-0.958	-0.199	-0.059	-0.031	-0.059	-0.171			-0.199		0.024	-0.031	-0.059	-0.059
2010-10-13	-3.035	-1.498	-0.958	-0.199	-0.087	-0.031	-0.059	-0.171			-0.199		-0.004	-0.004	-0.059	-0.059
2010-10-13 01:00:00	-3.212	-1.555	-0.958	-0.227	-0.059	-0.031	-0.059	-0.171			-0.227		-0.004	-0.031	-0.059	-0.059
2010-10-13 02:00:00	-3.3	-1.612	-0.958	-0.227	-0.059	-0.031	-0.059	-0.171			-0.227		0.024	-0.004	-0.059	-0.059
2010-10-13 03:00:00	-3.241	-1.67	-0.986	-0.227	-0.059	-0.031	-0.059	-0.171			-0.227		-0.004	-0.004	-0.059	-0.059
2010-10-13 04:00:00	-3.035	-1.698	-0.986	-0.227	-0.087	-0.031	-0.059	-0.171			-0.227		-0.004	-0.004	-0.059	-0.059
2010-10-13 05:00:00	-2.829	-1.698	-1.014	-0.227	-0.087	-0.031	-0.059	-0.171			-0.227		-0.004	-0.031	-0.059	-0.059
2010-10-13 06:00:00	-2.829	-1.641	-1.014	-0.255	-0.059	-0.031	-0.087	-0.171			-0.227		-0.004	-0.031	-0.059	-0.087
2010-10-13 07:00:00	-2.741	-1.612	-1.014	-0.255	-0.087	-0.031	-0.059	-0.171			-0.227		-0.004	-0.004	-0.059	-0.059
2010-10-13 08:00:00	-2.624	-1.584	-0.986	-0.255	-0.087	-0.031	-0.059	-0.171			-0.227		-0.031	-0.031	-0.059	-0.059
2010-10-13 09:00:00	-2.624	-1.526	-0.986	-0.255	-0.059	-0.031	-0.059	-0.171			-0.227		-0.031	-0.004	-0.059	-0.059
2010-10-13 10:00:00	-2.566	-1.526	-0.986	-0.255	-0.087	-0.031	-0.059	-0.171			-0.227		-0.031	-0.031	-0.059	-0.059
2010-10-13 11:00:00	-2.362	-1.469	-0.958	-0.255	-0.087	-0.031	-0.059	-0.171			-0.227		-0.031	-0.031	-0.059	-0.059
2010-10-13 12:00:00	-2.217	-1.441	-0.958	-0.255	-0.087	-0.031	-0.059	-0.171			-0.227		-0.031	-0.031	-0.059	-0.059
2010-10-13 13:00:00	-2.044	-1.384	-0.929	-0.255	-0.087	-0.031	-0.059	-0.171			-0.199		-0.031	-0.004	-0.059	-0.059
2010-10-13 14:00:00	-1.842	-1.298	-0.929	-0.255	-0.059	-0.031	-0.059	-0.171			-0.199		-0.031	-0.031	-0.059	-0.059
2010-10-13 15:00:00	-1.67	-1.241	-0.901	-0.255	-0.059	-0.031	-0.059	-0.171			-0.199		-0.031	-0.031	-0.059	-0.059
2010-10-13 16:00:00	-1.555	-1.184	-0.873	-0.227	-0.087	-0.031	-0.059	-0.171			-0.171		-0.031	-0.031	-0.059	-0.059
2010-10-13 17:00:00	-1.498	-1.099	-0.845	-0.227	-0.087	-0.031	-0.059	-0.171			-0.171		-0.031	-0.031	-0.059	-0.059
2010-10-13 18:00:00	-1.498	-1.071	-0.816	-0.227	-0.087	-0.031	-0.059	-0.171			-0.171		-0.031	-0.004	-0.059	-0.059
2010-10-13 19:00:00	-1.526	-1.014	-0.788	-0.227	-0.059	-0.031	-0.087	-0.171			-0.171		-0.031	-0.031	-0.059	-0.059
2010-10-13 20:00:00	-1.584	-0.986	-0.76	-0.227	-0.087	-0.031	-0.059	-0.171			-0.171		-0.004	-0.004	-0.059	-0.059
2010-10-13 21:00:00	-1.727	-0.986	-0.732	-0.227	-0.059	-0.031	-0.059	-0.171			-0.143		-0.031	-0.004	-0.059	-0.059
2010-10-13 22:00:00	-1.957	-0.986	-0.732	-0.227	-0.087	-0.004	-0.059	-0.171			-0.171		-0.031	-0.004	-0.059	-0.059
2010-10-13 23:00:00	-2.101	-1.014	-0.704	-0.227	-0.087	-0.004	-0.059	-0.171			-0.171		-0.031	-0.004	-0.059	-0.059
2010-10-14	-2.072	-1.071	-0.732	-0.227	-0.087	-0.031	-0.059	-0.171			-0.171		-0.031	-0.031	-0.059	-0.087
2010-10-14 01:00:00	-2.044	-1.071	-0.704	-0.227	-0.087	-0.031	-0.059	-0.171			-0.171		-0.031	-0.004	-0.059	-0.059
2010-10-14 02:00:00	-2.275	-1.099	-0.732	-0.227	-0.059	-0.004	-0.059	-0.171			-0.171		-0.031	-0.004	-0.059	-0.059
2010-10-14 03:00:00	-2.275	-1.156	-0.732	-0.227	-0.059	-0.031	-0.059	-0.171			-0.171		-0.031	-0.004	-0.059	-0.059
2010-10-14 04:00:00	-2.159	-1.184	-0.76	-0.227	-0.087	-0.031	-0.059	-0.171			-0.171		-0.031	-0.004	-0.059	-0.059
2010-10-14 05:00:00	-2.044	-1.184	-0.76	-0.227	-0.087	-0.031	-0.059	-0.171			-0.199		-0.031	-0.004	-0.059	-0.059
2010-10-14 06:00:00	-1.957	-1.184	-0.76	-0.227	-0.059	-0.031	-0.059	-0.171			-0.171		-0.031	-0.004	-0.059	-0.059
2010-10-14 07:00:00	-1.986	-1.156	-0.76	-0.227	-0.059	-0.031	-0.059	-0.171			-0.171		-0.031	-0.031	-0.059	-0.059
2010-10-14 08:00:00	-2.044	-1.184	-0.788	-0.227	-0.059	-0.031	-0.059	-0.171			-0.171		-0.031	-0.031	-0.059	-0.059
2010-10-14 09:00:00	-2.101	-1.184	-0.788	-0.227	-0.087	-0.031	-0.059	-0.171			-0.199		-0.031	-0.004	-0.059	-0.059
2010-10-14 10:00:00	-2.072	-1.184	-0.788	-0.255	-0.059	-0.031	-0.059	-0.171			-0.199		-0.031	-0.031	-0.059	-0.059
2010-10-14 11:00:00	-1.986	-1.184	-0.788	-0.227	-0.087	-0.031	-0.059	-0.171			-0.199		-0.059	-0.031	-0.059	-0.059
2010-10-14 12:00:00	-1.842	-1.184	-0.788	-0.255	-0.059	-0.031	-0.059	-0.171			-0.171		-0.031	-0.004	-0.059	-0.087
2010-10-14 13:00:00	-1.698	-1.156	-0.788	-0.255	-0.059	-0.004	-0.059	-0.171			-0.171		-0.059	-0.004	-0.059	-0.059
2010-10-14 14:00:00	-1.555	-1.128	-0.788	-0.255	-0.087	-0.031	-0.087	-0.171			-0.171		-0.059	-0.031	-0.059	-0.059
2010-10-14 15:00:00	-1.441	-1.071	-0.788	-0.255	-0.087	-0.031	-0.087	-0.171			-0.171		-0.059	-0.031	-0.059	-0.059
2010-10-14 16:00:00	-1.355	-1.043	-0.76	-0.227	-0.087	-0.031	-0.059	-0.171			-0.171		-0.059	-0.031	-0.059	-0.059
2010-10-14 17:00:00	-1.298	-0.986	-0.732	-0.227	-0.059	-0.031	-0.059	-0.171			-0.171		-0.031	-0.031	-0.059	-0.059
2010-10-14 18:00:00	-1.355	-0.958	-0.732	-0.227	-0.087	-0.031	-0.059	-0.171			-0.171		-0.031	-0.004	-0.059	-0.059
2010-10-14 19:00:00	-1.441	-0.929	-0.704	-0.227	-0.087	-0.031	-0.059	-0.171			-0.171		-0.031	-0.004	-0.059	-0.087
2010-10-14 20:00:00	-1.67	-0.929	-0.675	-0.227	-0.087	-0.004	-0.059	-0.199			-0.143		-0.031	-0.004	-0.059	-0.087
2010-10-14 21:00:00	-1.784	-0.958	-0.675	-0.227	-0.087	-0.004	-0.059	-0.171			-0.171		-0.031	-0.031	-0.059	-0.087
2010-10-14 22:00:00	-1.928	-0.986	-0.675	-0.227	-0.059	-0.004	-0.059	-0.171			-0.171		-0.031	-0.004	-0.059	-0.059
2010-10-14 23:00:00	-2.044	-1.014	-0.704	-0.227	-0.059	-0.031	-0.059	-0.171			-0.171		-0.031	-0.031	-0.059	-0.059
2010-10-15	-2.159	-1.071	-0.704	-0.227	-0.087	-0.004	-0.059	-0.171			-0.171		-0.031	-0.031	-0.059	-0.059
2010-10-15 01:00:00	-2.304	-1.099	-0.704	-0.227	-0.087	-0.031	-0.059	-0.171			-0.199		-0.059	-0.004	-0.059	-0.059
2010-10-15 02:00:00	-2.391	-1.156	-0.732	-0.227	-0.059	-0.031	-0.059	-0.171			-0.199		-0.059	-0.031	-0.059	-0.059
2010-10-15 03:00:00	-2.478	-1.213	-0.76	-0.255	-0.087	-0.004	-0.059	-0.171			-0.199		-0.059	-0.031	-0.059	-0.059
2010-10-15 04:00:00	-2.508	-1.27	-0.76	-0.255	-0.087	-0.031	-0.059	-0.171			-0.199		-0.059	-0.031	-0.059	-0.059
2010-10-15 05:00:00	-2.537	-1.298	-0.816	-0.255	-0.059	-0.031	-0.059	-0.171			-0.199		-0.059	-0.031	-0.059	-0.059
2010-10-15 06:00:00	-2.508	-1.355	-0.816	-0.255	-0.059	-0.031	-0.059	-0.171			-0.199		-0.059	-0.004	-0.059	-0.059
2010-10-15 07:00:00	-2.391	-1.384	-0.845	-0.283	-0.087	-0.031	-0.059	-0.171			-0.199		-0.059	-0.004	-0.059	-0.059
2010-10-15 08:00:00	-2.333	-1.384	-0.873	-0.255	-0.059	-0.031	-0.059	-0.171			-0.227		-0.087	-0.004	-0.059	-0.059
2010-10-15 09:00:00	-2.333	-1.384	-0.901	-0.283	-0.087	-0.031	-0.059	-0.171			-0.227		-0.059	-0.004	-0.059	-0.059
2010-10-15 10:00:00	-2.304	-1.384	-0.901	-0.283	-0.087	-0.004	-0.059	-0.171			-0.227		-0.059	-0.031	-0.059	-0.059
2010-10-15 11:00:00	-2.217	-1.384	-0.901	-0.283	-0.087	-0.004	-0.059	-0.171			-0.199		-0.059	-0.004	-0.059	-0.059
2010-10-15 12:00:00	-2.044	-1.355	-0.929	-0.283	-0.087	-0.031	-0.059	-0.171			-0.199		-0.059	-0.004	-0.059	-0.059
2010-10-15 13:00:00	-1.871	-1.327	-0.929	-0.283	-0.059	-0.031	-0.059	-0.199			-0.199		-0.059	-0.031	-0.059	-0.087
2010-10-15 14:00:00	-1.698	-1.27	-0.901	-0.283	-0.059	-0.031	-0.087	-0.171			-0.199		-0.059	-0.031	-0.059	-0.059
2010-10-15 15:00:00	-1.555	-1.213	-0.901	-0.283	-0.087	-0.031	-0.059	-0.171			-0.171		-0.059	-0.031	-0.059	-0.059
2010-10-15 16:00:00	-1.412	-1.156	-0.873	-0.283	-0.059	-0.031	-0.087	-0.171			-0.171		-0.059	-0.031	-0.087	-0.059
2010-10-15 17:00:00	-1.526	-1.071	-0.845	-0.283	-0.059	-0.031	-0.059	-0.171			-0.171		-0.059	-0.004	-0.059	-0.059
2010-10-15 18:00:00	-1.698	-1.071	-0.816	-0.255	-0.087	-0.031	-0.059	-0.171			-0.171		-0.059	-0.031	-0.059	-0.059
2010-10-15 19:00:00	-1.957	-1.071	-0.788	-0.255	-0.059	-0.031	-0.059	-0.171			-0.171		-0.059	-0.031	-0.059	-0.059
2010-10-15 20:00:00	-1.986	-1.099	-0.788	-0.255	-0.087	-0.031	-0.059	-0.199			-0.171		-0.059	-0.004	-0.059	-0.059
2010-10-15 21:00:00	-2.015	-1.128	-0.788	-0.283	-0.087	-0.031	-0.059	-0.171			-0.199		-0.059	-0.004	-0.059	-0.059
2010-10-15 22:00:00	-1.986	-1.156	-0.816	-0.283	-0.087	-0.031	-0.059	-0.171			-0.199		-0.059	-0.004	-0.059	-0.059
2010-10-15 23:00:00	-1.957	-1.184	-0.816	-0.283	-0.087	-0.031	-0.059	-0.199			-0.199		-0.059	-0.004	-0.059	-0.059
2010-10-16	-1.928	-1.184	-0.816	-0.283	-0.059	-0.004	-0.059	-0.171			-0.199		-0.087	-0.031	-0.059	-0.059
2010-10-16 01:00:00	-1.957	-1.156	-0.816	-0.283	-0.059	-0.031	-0.059	-0.171			-0.199		-0.059	-0.004	-0.059	-0.059
2010-10-16 02:00:00	-1.986	-1.156	-0.816	-0.283	-0.059	-0.031	-0.059	-0.171			-0.199		-0.087	-0.004	-0.059	-0.087
2010-10-16 03:00:00	-2.015	-1.184	-0.845	-0.283	-0.087	-0.031	-0.059	-0.171			-0.199		-0.087	-0.031	-0.059	-0.059
2010-10-16 04:00:00	-2.13	-1.184	-0.845	-0.283	-0.059	-0.004	-0.059	-0.171			-0.199		-0.087	-0.031	-0.059	-0.059
2010-10-16 05:00:00	-2.13	-1.213	-0.845	-0.283	-0.087	-0.031	-0.059	-0.171			-0.227		-0.087	-0.031	-0.059	-0.087
2010-10-16 06:00:00	-2.101	-1.241	-0.845	-0.283	-0.059	-0.004	-0.059	-0.171			-0.199		-0.087	-0.031	-0.059	-0.059
2010-10-16 07:00:00	-2.101	-1.241	-0.845	-0.283	-0.059	-0.031	-0.059	-0.171			-0.227		-0.087	-0.004	-0.059	-0.059
2010-10-16 08:00:00	-2.072	-1.241	-0.845	-0.283	-0.087	-0.031	-0.059	-0.171			-0.227		-0.087	-0.004	-0.059	-0.059
2010-10-16 09:00:00	-2.072	-1.241	-0.845	-0.283	-0.059	-0.031	-0.059	-0.171			-0.227		-0.087	-0.031	-0.059	-0.059
2010-10-16 10:00:00	-2.044	-1.241	-0.873	-0.283	-0.059	-0.031	-0.059	-0.171			-0.199		-0.087	-0.031	-0.059	-0.087
2010-10-16 11:00:00	-1.986	-1.241	-0.873	-0.283	-0.059	-0.031	-0.059	-0.171			-0.227		-0.087	-0.004	-0.059	-0.059
2010-10-16 12:00:00	-1.899	-1.241	-0.873	-0.311	-0.059	-0.004	-0.059	-0.171			-0.199		-0.087	-0.004	-0.059	-0.059
2010-10-16 13:00:00	-1.784	-1.213	-0.873	-0.283	-0.087	-0.031	-0.059	-0.171			-0.227		-0.087	-0.031	-0.059	-0.087
2010-10-16 14:00:00	-1.67	-1.184	-0.845	-0.311	-0.059	-0.004	-0.059	-0.199			-0.199		-0.087	-0.031	-0.059	-0.087
2010-10-16 15:00:00	-1.584	-1.128	-0.845	-0.283	-0.059	-0.031	-0.059	-0.171			-0.199		-0.087	-0.004	-0.059	-0.087
2010-10-16 16:00:00	-1.526	-1.099	-0.845	-0.283	-0.059	-0.031	-0.059	-0.199			-0.199		-0.087	-0.031	-0.059	-0.059
2010-10-16 17:00:00	-1.469	-1.071	-0.816	-0.283	-0.059	-0.031	-0.087	-0.171			-0.199		-0.087	-0.004	-0.059	-0.087
2010-10-16 18:00:00	-1.469	-1.043	-0.788	-0.283	-0.087	-0.031	-0.087	-0.199			-0.199		-0.087	-0.031	-0.059	-0.059
2010-10-16 19:00:00	-1.555	-1.014	-0.788	-0.283	-0.059	-0.031	-0.059	-0.199			-0.171		-0.087	-0.004	-0.059	-0.087
2010-10-16 20:00:00	-1.67	-1.014	-0.76	-0.283	-0.087	-0.031	-0.059	-0.199			-0.199		-0.087	-0.004	-0.059	-0.059
2010-10-16 21:00:00	-1.727	-1.014	-0.76	-0.283	-0.087	-0.004	-0.059	-0.199			-0.199		-0.087	-0.004	-0.059	-0.087
2010-10-16 22:00:00	-1.784	-1.043	-0.76	-0.283	-0.087	-0.031	-0.059	-0.171			-0.199		-0.087	-0.004	-0.059	-0.059
2010-10-16 23:00:00	-1.842	-1.043	-0.76	-0.283	-0.059	-0.031	-0.087	-0.171			-0.199		-0.087	-0.004	-0.059	-0.059
2010-10-17	-1.871	-1.071	-0.76	-0.283	-0.087	-0.031	-0.059	-0.171			-0.199		-0.087	-0.031	-0.059	-0.059
2010-10-17 01:00:00	-1.871	-1.071	-0.76	-0.283	-0.087	-0.031	-0.059	-0.171			-0.199		-0.087	-0.004	-0.059	-0.059
2010-10-17 02:00:00	-1.928	-1.099	-0.76	-0.283	-0.059	-0.004	-0.087	-0.199			-0.199		-0.087	-0.004	-0.059	-0.059
2010-10-17 03:00:00	-1.986	-1.099	-0.76	-0.283	-0.059	-0.031	-0.059	-0.171			-0.227		-0.087	-0.004	-0.059	-0.087
2010-10-17 04:00:00	-1.986	-1.128	-0.788	-0.311	-0.087	-0.031	-0.059	-0.199			-0.227		-0.087	-0.004	-0.059	-0.087
2010-10-17 05:00:00	-2.015	-1.156	-0.788	-0.283	-0.059	-0.031	-0.059	-0.171			-0.227		-0.087	-0.031	-0.059	-0.059
2010-10-17 06:00:00	-2.015	-1.184	-0.788	-0.311	-0.059	-0.031	-0.059	-0.171			-0.227		-0.115	-0.004	-0.059	-0.059
2010-10-17 07:00:00	-2.044	-1.184	-0.816	-0.311	-0.087	-0.031	-0.059	-0.171			-0.227		-0.087	-0.031	-0.059	-0.059
2010-10-17 08:00:00	-2.101	-1.184	-0.816	-0.311	-0.059	-0.031	-0.059	-0.171			-0.227		-0.087	-0.031	-0.059	-0.087
2010-10-17 09:00:00	-2.13	-1.213	-0.816	-0.311	-0.087	-0.031	-0.059	-0.199			-0.227		-0.087	-0.004	-0.059	-0.059
2010-10-17 10:00:00	-2.13	-1.241	-0.845	-0.311	-0.059	-0.004	-0.059	-0.171			-0.227		-0.115	-0.004	-0.059	-0.059
2010-10-17 11:00:00	-2.101	-1.241	-0.845	-0.311	-0.059	-0.031	-0.059	-0.199			-0.227		-0.115	-0.004	-0.059	-0.059
2010-10-17 12:00:00	-2.044	-1.27	-0.873	-0.311	-0.087	-0.031	-0.059	-0.199			-0.227		-0.115	-0.004	-0.059	-0.059
2010-10-17 13:00:00	-1.957	-1.241	-0.873	-0.311	-0.087	-0.031	-0.059	-0.199			-0.227		-0.115	-0.004	-0.059	-0.087
2010-10-17 14:00:00	-1.871	-1.241	-0.873	-0.311	-0.087	-0.031	-0.087	-0.199			-0.227		-0.115	-0.004	-0.059	-0.087
2010-10-17 15:00:00	-1.784	-1.213	-0.873	-0.311	-0.059	-0.031	-0.059	-0.171			-0.227		-0.115	-0.004	-0.059	-0.059
2010-10-17 16:00:00	-1.756	-1.184	-0.845	-0.311	-0.087	-0.031	-0.059	-0.199			-0.227		-0.115	-0.031	-0.059	-0.087
2010-10-17 17:00:00	-1.756	-1.156	-0.845	-0.311	-0.087	-0.031	-0.059	-0.199			-0.227		-0.115	-0.004	-0.059	-0.059
2010-10-17 18:00:00	-1.784	-1.128	-0.845	-0.311	-0.059	-0.031	-0.059	-0.171			-0.227		-0.115	-0.031	-0.059	-0.059
2010-10-17 19:00:00	-1.871	-1.128	-0.845	-0.311	-0.087	-0.031	-0.059	-0.171			-0.227		-0.115	-0.031	-0.059	-0.059
2010-10-17 20:00:00	-1.986	-1.128	-0.845	-0.311	-0.087	-0.031	-0.059	-0.171			-0.199		-0.115	-0.031	-0.059	-0.059
2010-10-17 21:00:00	-2.072	-1.156	-0.816	-0.311	-0.087	-0.031	-0.059	-0.171			-0.227		-0.115	-0.004	-0.059	-0.059
2010-10-17 22:00:00	-2.13	-1.184	-0.845	-0.311	-0.087	-0.031	-0.059	-0.171			-0.227		-0.115	-0.004	-0.059	-0.059
2010-10-17 23:00:00	-2.159	-1.213	-0.845	-0.311	-0.087	-0.031	-0.059	-0.171			-0.227		-0.115	-0.004	-0.059	-0.059
2010-10-18	-2.217	-1.241	-0.845	-0.339	-0.087	-0.031	-0.059	-0.199			-0.255		-0.115	-0.031	-0.059	-0.059
2010-10-18 01:00:00	-2.246	-1.27	-0.873	-0.339	-0.087	-0.031	-0.059	-0.171			-0.255		-0.115	-0.004	-0.059	-0.059
2010-10-18 02:00:00	-2.275	-1.298	-0.873	-0.339	-0.087	-0.004	-0.059	-0.171			-0.255		-0.115	-0.004	-0.059	-0.059
2010-10-18 03:00:00	-2.304	-1.298	-0.901	-0.339	-0.059	-0.031	-0.059	-0.199			-0.255		-0.143	-0.004	-0.059	-0.087
2010-10-18 04:00:00	-2.304	-1.327	-0.901	-0.339	-0.059	-0.031	-0.059	-0.171			-0.255		-0.115	-0.031	-0.059	-0.087
2010-10-18 05:00:00	-2.275	-1.355	-0.901	-0.339	-0.087	-0.031	-0.059	-0.199			-0.255		-0.143	-0.031	-0.059	-0.087
2010-10-18 06:00:00	-2.217	-1.355	-0.929	-0.339	-0.059	-0.031	-0.059	-0.171			-0.255		-0.143	-0.004	-0.059	-0.059
2010-10-18 07:00:00	-2.188	-1.355	-0.929	-0.339	-0.059	-0.031	-0.059	-0.171			-0.255		-0.143	-0.004	-0.059	-0.059
2010-10-18 08:00:00	-2.246	-1.355	-0.929	-0.339	-0.059	-0.031	-0.059	-0.171			-0.255		-0.143	-0.031	-0.059	-0.059
2010-10-18 09:00:00	-2.246	-1.355	-0.958	-0.339	-0.059	-0.031	-0.059	-0.171			-0.255		-0.143	-0.004	-0.059	-0.059
2010-10-18 10:00:00	-2.188	-1.355	-0.958	-0.367	-0.087	-0.031	-0.059	-0.199			-0.255		-0.143	-0.031	-0.059	-0.059
2010-10-18 11:00:00	-2.101	-1.355	-0.958	-0.367	-0.059	-0.031	-0.087	-0.171			-0.255		-0.143	-0.004	-0.059	-0.087
2010-10-18 12:00:00	-2.044	-1.355	-0.958	-0.367	-0.087	-0.031	-0.059	-0.199			-0.255		-0.143	-0.004	-0.059	-0.087
2010-10-18 13:00:00	-1.957	-1.327	-0.958	-0.367	-0.059	-0.031	-0.087	-0.199			-0.255		-0.143	-0.031	-0.059	-0.059
2010-10-18 14:00:00	-1.842	-1.298	-0.958	-0.367	-0.087	-0.031	-0.087	-0.199			-0.255		-0.143	-0.004	-0.059	-0.087
2010-10-18 15:00:00	-1.756	-1.241	-0.929	-0.367	-0.087	-0.031	-0.087	-0.199			-0.227		-0.143	-0.031	-0.059	-0.087
2010-10-18 16:00:00	-1.698	-1.213	-0.929	-0.367	-0.087	-0.031	-0.087	-0.199			-0.227		-0.115	-0.004	-0.087	-0.059
2010-10-18 17:00:00	-1.698	-1.184	-0.901	-0.339	-0.059	-0.031	-0.059	-0.199			-0.227		-0.115	-0.031	-0.059	-0.059
2010-10-18 18:00:00	-1.698	-1.128	-0.873	-0.339	-0.059	-0.031	-0.059	-0.199			-0.227		-0.115	-0.004	-0.059	-0.059
2010-10-18 19:00:00	-1.756	-1.128	-0.873	-0.339	-0.087	-0.031	-0.087	-0.199			-0.227		-0.115	-0.004	-0.059	-0.087
2010-10-18 20:00:00	-1.842	-1.099	-0.845	-0.339	-0.087	-0.031	-0.059	-0.171			-0.199		-0.115	-0.031	-0.059	-0.087
2010-10-18 21:00:00	-1.986	-1.128	-0.845	-0.339	-0.059	-0.031	-0.059	-0.199			-0.199		-0.115	-0.031	-0.059	-0.059
2010-10-18 22:00:00	-2.072	-1.128	-0.845	-0.339	-0.059	-0.031	-0.087	-0.171			-0.227		-0.115	-0.031	-0.059	-0.059
2010-10-18 23:00:00	-2.159	-1.156	-0.845	-0.339	-0.059	-0.031	-0.059	-0.199			-0.227		-0.115	-0.031	-0.059	-0.059
2010-10-19	-2.217	-1.184	-0.845	-0.339	-0.087	-0.031	-0.059	-0.199			-0.227		-0.115	-0.031	-0.059	-0.059
2010-10-19 01:00:00	-2.304	-1.213	-0.845	-0.367	-0.059	-0.004	-0.059	-0.199			-0.255		-0.143	-0.031	-0.059	-0.087
2010-10-19 02:00:00	-2.449	-1.241	-0.873	-0.367	-0.087	-0.031	-0.059	-0.199			-0.255		-0.143	-0.031	-0.059	-0.087
2010-10-19 03:00:00	-2.537	-1.298	-0.901	-0.367	-0.059	-0.004	-0.059	-0.199			-0.255		-0.143	-0.031	-0.059	-0.087
2010-10-19 04:00:00	-2.624	-1.327	-0.929	-0.367	-0.087	-0.004	-0.059	-0.199			-0.255		-0.143	-0.031	-0.087	-0.087
2010-10-19 05:00:00	-2.741	-1.384	-0.929	-0.367	-0.059	-0.031	-0.059	-0.171			-0.283		-0.143	-0.031	-0.087	-0.087
2010-10-19 06:00:00	-2.888	-1.441	-0.958	-0.395	-0.059	-0.031	-0.059	-0.199			-0.283		-0.171	-0.031	-0.059	-0.087
2010-10-19 07:00:00	-3.005	-1.498	-0.986	-0.395	-0.059	-0.031	-0.059	-0.171			-0.311		-0.171	-0.031	-0.087	-0.087
2010-10-19 08:00:00	-3.094	-1.526	-1.014	-0.395	-0.059	-0.031	-0.059	-0.171			-0.311		-0.171	-0.031	-0.059	-0.059
2010-10-19 09:00:00	-3.271	-1.584	-1.043	-0.395	-0.087	-0.031	-0.059	-0.171			-0.339		-0.171	-0.004	-0.059	-0.059
2010-10-19 10:00:00	-3.419	-1.641	-1.071	-0.423	-0.059	-0.031	-0.059	-0.171			-0.395		-0.171	-0.004	-0.059	-0.059
2010-10-19 11:00:00	-3.538	-1.698	-1.099	-0.423	-0.059	-0.031	-0.087	-0.171			-0.395		-0.199	-0.004	-0.059	-0.059
2010-10-19 12:00:00	-3.597	-1.756	-1.128	-0.423	-0.059	-0.031	-0.059	-0.171			-0.395		-0.199	-0.004	-0.059	-0.059
2010-10-19 13:00:00	-3.567	-1.813	-1.184	-0.423	-0.059	-0.031	-0.059	-0.199			-0.423		-0.199	-0.031	-0.059	-0.087
2010-10-19 14:00:00	-3.389	-1.871	-1.184	-0.423	-0.059	-0.031	-0.059	-0.171			-0.423		-0.227	-0.004	-0.059	-0.059
2010-10-19 15:00:00	-3.123	-1.899	-1.241	-0.451	-0.059	-0.031	-0.059	-0.171			-0.423		-0.227	-0.031	-0.059	-0.087
2010-10-19 16:00:00	-2.888	-1.871	-1.241	-0.451	-0.059	-0.031	-0.059	-0.199			-0.423		-0.227	-0.004	-0.059	-0.059
2010-10-19 17:00:00	-2.77	-1.813	-1.27	-0.451	-0.059	-0.031	-0.059	-0.199			-0.395		-0.227	-0.031	-0.059	-0.087
2010-10-19 18:00:00	-2.77	-1.784	-1.27	-0.451	-0.059	-0.031	-0.059	-0.199			-0.395		-0.227	-0.031	-0.059	-0.087
2010-10-19 19:00:00	-2.888	-1.756	-1.241	-0.451	-0.059	-0.031	-0.059	-0.199			-0.395		-0.227	-0.031	-0.087	-0.087
2010-10-19 20:00:00	-3.153	-1.727	-1.27	-0.479	-0.059	-0.004	-0.059	-0.171			-0.395		-0.227	-0.031	-0.087	-0.087
2010-10-19 21:00:00	-3.419	-1.784	-1.241	-0.479	-0.059	-0.031	-0.059	-0.171			-0.423		-0.227	-0.031	-0.087	-0.087
2010-10-19 22:00:00	-3.627	-1.813	-1.27	-0.479	-0.087	-0.031	-0.059	-0.199			-0.451		-0.227	-0.031	-0.087	-0.087
2010-10-19 23:00:00	-3.746	-1.899	-1.298	-0.479	-0.059	-0.031	-0.059	-0.171			-0.451		-0.255	-0.031	-0.087	-0.087
2010-10-20	-3.806	-1.957	-1.327	-0.479	-0.059	-0.031	-0.059	-0.199			-0.479		-0.283	-0.031	-0.087	-0.087
2010-10-20 01:00:00	-3.806	-2.044	-1.355	-0.507	-0.087	-0.004	-0.059	-0.199			-0.507		-0.283	-0.031	-0.087	-0.087
2010-10-20 02:00:00	-3.776	-2.072	-1.384	-0.507	-0.087	-0.031	-0.059	-0.199			-0.507		-0.311	-0.031	-0.087	-0.087
2010-10-20 03:00:00	-3.746	-2.13	-1.412	-0.507	-0.059	-0.031	-0.059	-0.171			-0.507		-0.311	-0.031	-0.087	-0.087
2010-10-20 04:00:00	-3.716	-2.159	-1.441	-0.535	-0.059	-0.031	-0.059	-0.171			-0.535		-0.311	-0.031	-0.059	-0.087
2010-10-20 05:00:00	-3.687	-2.159	-1.441	-0.535	-0.059	-0.031	-0.059	-0.199			-0.535		-0.311	-0.031	-0.059	-0.087
2010-10-20 06:00:00	-3.687	-2.188	-1.469	-0.535	-0.087	-0.031	-0.059	-0.199			-0.535		-0.339	-0.031	-0.059	-0.087
2010-10-20 07:00:00	-3.687	-2.188	-1.469	-0.563	-0.059	-0.031	-0.059	-0.199			-0.535		-0.339	-0.031	-0.059	-0.087
2010-10-20 08:00:00	-3.627	-2.188	-1.498	-0.563	-0.059	-0.031	-0.059	-0.199			-0.535		-0.339	-0.031	-0.059	-0.087
2010-10-20 09:00:00	-3.597	-2.217	-1.498	-0.563	-0.059	-0.031	-0.059	-0.199			-0.535		-0.339	-0.031	-0.059	-0.087
2010-10-20 10:00:00	-3.627	-2.188	-1.498	-0.563	-0.059	-0.031	-0.059	-0.199			-0.535		-0.367	-0.031	-0.087	-0.087
2010-10-20 11:00:00	-3.716	-2.188	-1.498	-0.591	-0.059	-0.031	-0.059	-0.199			-0.535		-0.367	-0.031	-0.087	-0.087
2010-10-20 12:00:00	-3.716	-2.217	-1.498	-0.591	-0.059	-0.031	-0.059	-0.171			-0.535		-0.367	-0.031	-0.059	-0.087
2010-10-20 13:00:00	-3.597	-2.217	-1.526	-0.591	-0.059	-0.031	-0.087	-0.199			-0.563		-0.395	-0.031	-0.059	-0.059
2010-10-20 14:00:00	-3.419	-2.217	-1.526	-0.619	-0.087	-0.031	-0.059	-0.171			-0.563		-0.395	-0.031	-0.059	-0.087
2010-10-20 15:00:00	-3.241	-2.188	-1.526	-0.619	-0.059	-0.031	-0.087	-0.199			-0.535		-0.367	-0.004	-0.059	-0.087
2010-10-20 16:00:00	-3.123	-2.13	-1.526	-0.619	-0.087	-0.031	-0.059	-0.199			-0.535		-0.339	-0.031	-0.059	-0.087
2010-10-20 17:00:00	-3.123	-2.072	-1.498	-0.619	-0.059	-0.031	-0.059	-0.199			-0.507		-0.339	-0.031	-0.059	-0.087
2010-10-20 18:00:00	-3.3	-2.044	-1.498	-0.619	-0.059	-0.031	-0.059	-0.199			-0.507		-0.311	-0.031	-0.087	-0.087
2010-10-20 19:00:00	-3.478	-2.044	-1.469	-0.619	-0.059	-0.031	-0.059	-0.199			-0.535		-0.367	-0.031	-0.087	-0.087
2010-10-20 20:00:00	-3.538	-2.101	-1.469	-0.619	-0.087	-0.031	-0.059	-0.171			-0.563		-0.367	-0.031	-0.059	-0.087
2010-10-20 21:00:00	-3.597	-2.101	-1.498	-0.619	-0.087	-0.031	-0.059	-0.199			-0.563		-0.395	-0.031	-0.059	-0.087
2010-10-20 22:00:00	-3.597	-2.159	-1.498	-0.647	-0.059	-0.031	-0.059	-0.171			-0.591		-0.395	-0.031	-0.059	-0.087
2010-10-20 23:00:00	-3.567	-2.159	-1.526	-0.647	-0.059	-0.004	-0.059	-0.171			-0.591		-0.395	-0.031	-0.059	-0.087
2010-10-21	-3.508	-2.188	-1.526	-0.647	-0.059	-0.004	-0.059	-0.199			-0.591		-0.395	-0.031	-0.059	-0.087
2010-10-21 01:00:00	-3.478	-2.188	-1.555	-0.647	-0.059	-0.031	-0.059	-0.171			-0.591		-0.395	-0.031	-0.059	-0.059
2010-10-21 02:00:00	-3.419	-2.159	-1.555	-0.647	-0.059	-0.031	-0.059	-0.199			-0.563		-0.395	-0.031	-0.059	-0.087
2010-10-21 03:00:00	-3.33	-2.159	-1.555	-0.647	-0.059	-0.031	-0.059	-0.199			-0.563		-0.395	-0.004	-0.059	-0.059
2010-10-21 04:00:00	-3.3	-2.13	-1.555	-0.675	-0.059	-0.031	-0.059	-0.199			-0.535		-0.395	-0.031	-0.059	-0.087
2010-10-21 05:00:00	-3.241	-2.13	-1.555	-0.675	-0.087	-0.031	-0.059	-0.199			-0.535		-0.395	-0.031	-0.059	-0.087
2010-10-21 06:00:00	-3.182	-2.072	-1.555	-0.675	-0.059	-0.031	-0.059	-0.171			-0.535		-0.395	-0.004	-0.059	-0.087
2010-10-21 07:00:00	-3.153	-2.072	-1.526	-0.675	-0.059	-0.004	-0.059	-0.199			-0.535		-0.395	-0.031	-0.059	-0.087
2010-10-21 08:00:00	-3.123	-2.044	-1.526	-0.675	-0.059	-0.031	-0.059	-0.199			-0.507		-0.395	-0.004	-0.059	-0.059
2010-10-21 09:00:00	-3.094	-2.015	-1.526	-0.675	-0.059	-0.031	-0.059	-0.199			-0.507		-0.367	-0.031	-0.059	-0.087
2010-10-21 10:00:00	-3.094	-2.015	-1.526	-0.675	-0.087	-0.031	-0.059	-0.199			-0.507		-0.339	-0.031	-0.059	-0.087
2010-10-21 11:00:00	-3.064	-1.986	-1.498	-0.675	-0.059	-0.031	-0.059	-0.199			-0.479		-0.339	-0.031	-0.059	-0.087
2010-10-21 12:00:00	-2.976	-1.986	-1.498	-0.675	-0.087	-0.031	-0.059	-0.199			-0.479		-0.339	-0.004	-0.059	-0.087
2010-10-21 13:00:00	-2.917	-1.957	-1.498	-0.675	-0.059	-0.031	-0.059	-0.199			-0.479		-0.339	-0.031	-0.059	-0.059
2010-10-21 14:00:00	-2.829	-1.928	-1.498	-0.675	-0.059	-0.031	-0.087	-0.199			-0.479		-0.311	-0.004	-0.059	-0.087
2010-10-21 15:00:00	-2.741	-1.871	-1.469	-0.675	-0.059	-0.031	-0.087	-0.199			-0.451		-0.311	-0.031	-0.059	-0.087
2010-10-21 16:00:00	-2.683	-1.842	-1.441	-0.647	-0.059	-0.031	-0.059	-0.199			-0.451		-0.311	-0.004	-0.059	-0.087
2010-10-21 17:00:00	-2.683	-1.813	-1.441	-0.647	-0.087	-0.031	-0.059	-0.199			-0.423		-0.311	-0.004	-0.059	-0.059
2010-10-21 18:00:00	-2.683	-1.784	-1.412	-0.647	-0.059	-0.031	-0.059	-0.199			-0.423		-0.283	-0.004	-0.059	-0.087
2010-10-21 19:00:00	-2.712	-1.784	-1.384	-0.647	-0.059	-0.031	-0.087	-0.199			-0.423		-0.283	-0.004	-0.059	-0.059
2010-10-21 20:00:00	-2.712	-1.756	-1.384	-0.647	-0.087	-0.031	-0.059	-0.199			-0.423		-0.283	-0.004	-0.059	-0.087
2010-10-21 21:00:00	-2.712	-1.756	-1.384	-0.647	-0.087	-0.031	-0.059	-0.199			-0.423		-0.283	-0.004	-0.059	-0.059
2010-10-21 22:00:00	-2.712	-1.756	-1.355	-0.647	-0.059	-0.031	-0.059	-0.199			-0.423		-0.283	-0.031	-0.059	-0.059
2010-10-21 23:00:00	-2.712	-1.756	-1.355	-0.647	-0.087	-0.031	-0.059	-0.199			-0.423		-0.283	-0.004	-0.059	-0.087
2010-10-22	-2.683	-1.756	-1.355	-0.647	-0.087	-0.031	-0.059	-0.199			-0.423		-0.283	-0.004	-0.059	-0.087
2010-10-22 01:00:00	-2.683	-1.727	-1.355	-0.647	-0.087	-0.031	-0.087	-0.199			-0.423		-0.283	-0.031	-0.059	-0.059
2010-10-22 02:00:00	-2.683	-1.756	-1.355	-0.647	-0.087	-0.031	-0.059	-0.199			-0.423		-0.283	-0.031	-0.059	-0.059
2010-10-22 03:00:00	-2.712	-1.727	-1.355	-0.647	-0.059	-0.031	-0.087	-0.171			-0.423		-0.283	-0.004	-0.059	-0.059
2010-10-22 04:00:00	-2.712	-1.756	-1.355	-0.647	-0.087	-0.031	-0.059	-0.199			-0.451		-0.283	-0.031	-0.059	-0.087
2010-10-22 05:00:00	-2.741	-1.756	-1.355	-0.647	-0.059	-0.031	-0.059	-0.199			-0.451		-0.283	-0.031	-0.059	-0.059
2010-10-22 06:00:00	-2.741	-1.756	-1.327	-0.647	-0.059	-0.031	-0.059	-0.199			-0.451		-0.283	-0.004	-0.059	-0.059
2010-10-22 07:00:00	-2.77	-1.756	-1.355	-0.647	-0.059	-0.031	-0.059	-0.199			-0.451		-0.311	-0.004	-0.059	-0.059
2010-10-22 08:00:00	-2.8	-1.756	-1.355	-0.647	-0.059	-0.031	-0.059	-0.199			-0.451		-0.311	-0.004	-0.059	-0.087
2010-10-22 09:00:00	-2.829	-1.756	-1.355	-0.647	-0.087	-0.031	-0.087	-0.199			-0.451		-0.311	-0.004	-0.059	-0.087
2010-10-22 10:00:00	-2.917	-1.784	-1.355	-0.675	-0.059	-0.031	-0.059	-0.171			-0.479		-0.311	-0.031	-0.059	-0.087
2010-10-22 11:00:00	-3.094	-1.813	-1.355	-0.647	-0.087	-0.031	-0.059	-0.199			-0.479		-0.339	-0.031	-0.087	-0.087
2010-10-22 12:00:00	-3.182	-1.842	-1.384	-0.675	-0.059	-0.031	-0.059	-0.199			-0.507		-0.367	-0.031	-0.059	-0.087
2010-10-22 13:00:00	-3.182	-1.899	-1.412	-0.675	-0.087	-0.004	-0.059	-0.171			-0.563		-0.395	-0.004	-0.059	-0.087
2010-10-22 14:00:00	-3.035	-1.928	-1.441	-0.675	-0.087	-0.031	-0.059	-0.199			-0.563		-0.395	-0.004	-0.059	-0.087
2010-10-22 15:00:00	-2.946	-1.928	-1.441	-0.704	-0.087	-0.031	-0.059	-0.199			-0.591		-0.395	-0.004	-0.059	-0.087
2010-10-22 16:00:00	-2.917	-1.928	-1.469	-0.704	-0.059	-0.031	-0.087	-0.199			-0.591		-0.423	-0.031	-0.059	-0.059
2010-10-22 17:00:00	-2.888	-1.957	-1.469	-0.704	-0.087	-0.031	-0.087	-0.199			-0.563		-0.395	-0.031	-0.059	-0.059
2010-10-22 18:00:00	-2.888	-1.928	-1.469	-0.704	-0.059	-0.031	-0.087	-0.199			-0.563		-0.395	-0.031	-0.059	-0.059
2010-10-22 19:00:00	-2.946	-1.928	-1.469	-0.704	-0.059	-0.031	-0.059	-0.199			-0.563		-0.395	-0.004	-0.059	-0.087
2010-10-22 20:00:00	-2.976	-1.928	-1.469	-0.704	-0.059	-0.031	-0.087	-0.199			-0.563		-0.395	-0.004	-0.059	-0.059
2010-10-22 21:00:00	-3.005	-1.928	-1.469	-0.704	-0.059	-0.031	-0.059	-0.199			-0.563		-0.395	-0.004	-0.059	-0.087
2010-10-22 22:00:00	-3.005	-1.957	-1.469	-0.732	-0.087	-0.031	-0.087	-0.199			-0.563		-0.395	-0.004	-0.059	-0.087
2010-10-22 23:00:00	-2.976	-1.957	-1.469	-0.704	-0.059	-0.031	-0.059	-0.199			-0.563		-0.395	-0.004	-0.059	-0.087
2010-10-23	-2.976	-1.957	-1.469	-0.732	-0.087	-0.031	-0.059	-0.199			-0.563		-0.395	-0.004	-0.059	-0.059
2010-10-23 01:00:00	-2.976	-1.957	-1.469	-0.732	-0.059	-0.031	-0.059	-0.199			-0.563		-0.395	-0.004	-0.059	-0.087
2010-10-23 02:00:00	-2.976	-1.957	-1.469	-0.732	-0.087	-0.031	-0.087	-0.199			-0.563		-0.395	-0.004	-0.059	-0.059
2010-10-23 03:00:00	-2.946	-1.957	-1.469	-0.732	-0.059	-0.031	-0.059	-0.199			-0.563		-0.395	-0.031	-0.059	-0.059
[truncated: 15,548 more rows]
